# Supplementary material for: Evolvable Neuronal Paths: A Novel Basis for Information and Search in the Brain
Source: PLoS One. 2011 Aug 26;6(8):e23534. doi: 10.1371/journal.pone.0023534 (PMC3162558; doi:10.1371/journal.pone.0023534)
Supplement: Mathematica File S1 — A Mathematica file showing the analytical treatment of the single locus and double locus path evolution algorithm. (NB) [file pone.0023534.s001.nb]

(* Content-type: application/mathematica *)

(*** Wolfram Notebook File ***)
(* http://www.wolfram.com/nb *)

(* CreatedBy='Mathematica 6.0' *)

(*CacheID: 234*)
(* Internal cache information:
NotebookFileLineBreakTest
NotebookFileLineBreakTest
NotebookDataPosition[       145,          7]
NotebookDataLength[   1609063,      29558]
NotebookOptionsPosition[   1599001,      29242]
NotebookOutlinePosition[   1599391,      29259]
CellTagsIndexPosition[   1599348,      29256]
WindowFrame->Normal
ContainsDynamic->False*)

(* Beginning of Notebook Content *)
Notebook[{
Cell["\<\
Path Evolution by Natural Selection 
C. Fernando, V. Vasas, E. Szathmary, P. Husbands  
27th Dec 2010 \
\>", "Section",
 CellChangeTimes->{{3.50243184971762*^9, 3.502431896916244*^9}, {
  3.502432226240807*^9, 3.50243223201502*^9}, {3.5024330186012383`*^9, 
  3.502433020193021*^9}, {3.502433207842019*^9, 3.502433208249236*^9}, {
  3.502630527634595*^9, 3.502630538532338*^9}, {3.502632658178289*^9, 
  3.502632661448522*^9}}],

Cell[CellGroupData[{

Cell["\<\
The following analysis compares path evolution with standard natural \
selection of non-overlapping genotypes. \
\>", "Subsubtitle",
 CellChangeTimes->{{3.502433025638784*^9, 3.502433099029307*^9}}],

Cell[BoxData[
 RowBox[{"\[IndentingNewLine]", "\[IndentingNewLine]"}]], "Input",
 CellChangeTimes->{{3.50243184537288*^9, 3.5024318455268803`*^9}}]
}, Open  ]],

Cell[CellGroupData[{

Cell["1. One locus and two alleles", "Subtitle",
 CellChangeTimes->{{3.50243334354261*^9, 3.50243334827564*^9}, {
  3.502550066889214*^9, 3.502550068112027*^9}}],

Cell[BoxData[
 RowBox[{"{", 
  GraphicsBox[
   {Thickness[0.002283871174663832], 
    {FaceForm[RGBColor[0.585, 0., 0.585]], PolygonBox[CompressedData["
1:eJxdVmlMVGcUnSLQatli3RW1gBGrLEqFUVQ+lc72ZgISUbAqiCIyYD6MT6u2
gsNaFpVVkAoiErZYVJaKiCFFilspIxVEBxpFwLWCUnaL/Ri8t8YfhNzMzHv3
nnvOuedLH+rmqyMQCErY3+j/NfU7G5+k8+Q65xC92kRGSI7XF22sDqjkL5kN
SsnQ3y/a1aw2tiq+atkmJYmbg3eXjtX+7relxDIrWh3H6hvs94WlUtKy68ji
TaxOnqb7fEGmlKh3NpbMYnWDmcazMUpKLGTDh+6e5EnLYHBu0R4pGajeUahi
tYlVccalb6WEqsJ9LVh9k3MwfPONlOQvrauvTOOJT4e62stWSn47ftGAY7Uw
enWczkwp6XTKcapP5UlBLefQoicli/qmxklTtc9LeNUtIeU+IZMrTmj783ds
kZCCpYp3c1ltXZwRW3NdQszm/BMYnMKTzK682tgSCVlT36lqSOYJnzTtaeJp
CXte6jZTVhux+TWxEvJu7SEbryQtXpN3HZCweQXGaYk8GQ5WVi7zlZD2SRnm
NxJ4or/BSOXmJiHCger4rnieOHt32JY6Sdi87QeN4rX9nfS2khDRvH06846P
4ec5U0IM9pwLWXaUJ4GVvJ1wQMzwHjG3jh3DZ2uTePR9n+tGa/G115SJSfcU
iWtlpBZPZeUJMWl6ojT2CNc+r8DkoPb325tVWry8OzeLycK+VP9VIdr9/cut
EY/i6xj7gxaPLpcFYmJ0yq6v6iBP9idNyxFMFBPfQu/S1v1j/QW+FZELj54l
dOzVzmeY/VSk3V9z0Fh/55tEDL+d08t3a/dXcLZWRJKjIobClWOfx5WLSG/g
Bn/ixxO2rmcHzomIUkBVL7bz5I6ZZnB/togMVe/YGuWtxXtlSrqI7atu5uQt
PPHuUJu1JYvIkfsrG1M8eZJfy00NTBCRcBt57oQN7/kbLyJ+jU+UC/WDsA5c
2OeYpROE34/MrHu+eoTi8zrDMn239FN8n+74mDkp3RT7eWVzxeXFM4r9Fg1t
tvJ5THGedQHpXcMtFOftCMusq2iiiMc+UfJIlpoiXgZluZcv3KKIZ/kdgf3L
Gop4R2TWFbpXUdxHsKnQpesyxX0VuwZsulJK/9/n8sRxlecp7rtXc0/VU0iR
D6ZCP4MduRT5ctE14IFxNkU+Vcw3Nh/MoMg3SdVhU7N0inxsD8u0dkmjyFff
6W2Coyco8tnwoZVGk0yR7+x9uiuSKOqhWbX32s8JFPVy2FTotTieop5cA9Jn
Xz9GUW+Jt0Mk9ChFPTI4zb+Ko6hXP2f//v4YinoOMRVOuB9NUe8TYuacrfuR
oh/In+uOb4qi6BcM39A3kRT9ZEDfa6N5JEW/Gd3frgiKfnRs355F18Ip+pX9
iqsVS1gNfjZb6Fd1KYyi30XeXK9yC6Poh2xf4nFhFP3yoVW8x61Qin7q/mv+
cB6rwW8Zn747FUrRj+HzTwSC5m3zZfj75aU37LeskuHz7yp8mhe7y/D9o/xp
DZBhf4z/571CZdh/TtBKWVmaDOcLTVnb01Ikw/mzZti03q2RIT7bOtTLf3og
Q/wsNIOrrLtliK/k0aFZcXoc4m/baqFfMoPD/bB+rc/YcB/u7+Z6Zw73y/bz
2e8eHO7/5bry2Xq7OeSHc2yg08gRDvnD+ssoS+aQX0zPygX5HPKvU22m2XiF
Q37GV/fOdfqDQ/5WnZ5BWx9yyG+G34BtD4f8H8XPQU+O+vjazq7Hw1KO+vlT
4WOyRCZHfTE+t5Yq5ai/p8MFrxui5ahP1l/b4Tw56vf7SUXivGty1DfD5xfy
lxz1P8p/x345+kPh6wbDGCMF+seof5laKNBfanotT3U6KNB/2DwmzVIF+hPj
55THngr0r09VKWsH/RTob2xeGwNegf5ncO9skGGwAv0xm+H9KkKB/tmdV8ud
iVWgv74teD1x6nHFR/6r+MifFejf8H3wd3ge+D+8D+4D9AP3A/qF+wLzwP2B
eeE+AR5wvwAvuG+AJ9w/wBvuI+wD7ifsC+4r7BPuL+wb7jPwAe438AXuO/AJ
7j/wDfIB8BHyA/AV8gXy+X3+AL5DPgE9QH4BvUC+AT1B/gG9QT4CPUJ+Ar1+
kK+0eob8BXqHfAZ+APkN/ALyHfgJ5D/wG8iH4EeQH8GvIF+Cn0H+BL+DfAp+
CPkV/BLyLfgp5F/w24/z8X+2pBVv
      "]]}, 
    {FaceForm[RGBColor[0.585, 0., 0.585]], PolygonBox[CompressedData["
1:eJxdlX08lWkax71FoVii9ZHs8VIYZfQcr0f6URnnOI8tlcpYZCrN9jydW7Iy
WpIkGUbJS42lNXZCM60RUULGFK0UGUleGjRJKGvPDtuLnfucs3/tH8/n/lyf
577v6+V3Xd9bECkL2quhpqYWRz/FarblifnRYIKB/Wqy5M+leDwtf9UfQpBX
pR999KAUSz5zbTcPJ4j+JqPffbMUM5YP6z0/IZjf8GaqxVmKGpO37W5RBJ37
esYcjKU4nfVM2+gAwZ80LixMkAfgbw3NcW0HCY5r3f6iuScA7o9u24ccIjgZ
0n1TrzYAR/Rs7O7EEhjP+DzYVxCA/GyDRL14gvq6TO2f4gPQVlDvan+UwKCQ
KTnxcQC8d3z8hxVJBBfTK4d3rwvAmv8K3o8nE9DotVItA/CPFl9BxgmCWx7W
krfqAdj4ePpHtTSCQ71GM13PJOiShVtL0gnKXDpEpm0SlDY0L9uXQaBw33NZ
gmm5pGFrJsHIeG7V8mwJXvivsTT6gmCReVHYfw5L0DhZ5H8xm2Du+z0VR0Ik
KDPu3Pj+DIEvPX4JEkX9VtjlEBxZLbA8t0qCpFqMWJ4jcGg3bJUYSPDwwvPz
o9R+mVul3zcrhvZ9sy2HcgkkCSlO0mExpCcWG7fnqvT4rl2M3mn5y0lqfyj9
Wte0VozPrx9YdIraeysithmdEYOGr+11TlXvyzIxFnx11lP9LMGkogBbxWi7
QQs5xCNPkBUbncHgjHPc6nu9PApLrK9fCWOwvCjMXrOTR0fFg57n3gweG834
tN3hYe95tv32Bwz0/GxNypt5nJL35/etZCAsqXZzv8mjcvOBC7M2jEIHn/hr
PEoDsdWE/qfXtcsqeUS+CvG1c2BA0+IsK3hMONWP2TozSt0zvuKx3nh3i6ZI
ef/2ukIeYQXS7bUfMdhJhSnL5eHf9GcL1x0MGkeXNkRk8XiXJv8y9lPV+dGT
PBJmaASJjEL3PS5JPH6Yr6rXz1P6k+6K49H3zZvQ31cy2PhmSm+rjEfdu7Rq
uw5GqfvKKFV8WZMMfskfjHkUxqM3OeZk7BKh8nxUMI9ltV1qP64VIjWkO3SA
5WGVFetcvEuIT5L61nls4vGLdnjBveNCRG4LSkv2Uta3ZssVIe6LArvqGB7q
QxqLbAaEmM0fvDriwMPVq8HIQ99F2QcaVko76KS3C665zZUsN+OhMaQhVo9x
wdj60qeMIY98qldxuQv0af2lOjzmtMN3Bo+44BCdw/3znCKeaHMLV4V/p/J/
c/g5pajDdpcrynT99tpPcZjQEv7mSq4rUrRuR00841BNC3b+oSuYuNWCfw5w
aAzKE9w3cMNc/mCCVw+HdHl/74esGwwLmcgHHRxy2pP8L512w826zMbLdziE
+nq/MG1zg8haktDdxGF3S/cHexe4455h63H/6xysr79Li/N1R+W1yCb9qxwU
7cYkucNWkmBu9S2HJ1SPxHp3/JEKdvoSB3p907pZd9xaUtj/UQmHw9Hmi3es
9VD09dLQv3AInnSq/zvngQsLzU3vFnCYCvH1Xv21h7K/ss9xuLHKQK9myAOV
w+MWNdkcRA1BeY6mnjBsvTHnlsnhderdbfFSTwWnNpmfVt13LNkTdBqmI9I4
UPm97Wo8QeUc1k3l4EL12D7mibOh85rmKRxouPzUMpFi7nxzkjl0qQ1pPPIT
oWAwJy32mCpfeYwIun62DS1JKj3WFIvQeqOuI4nakpdawk/bRKDYsBfT/WYj
O5fFLfVCtnPc1E/HOaTReot3eEFgKeeCaTyZVM7F2V6que2QYX08nYQeVsHd
L090y7CB8uWvEyxMLO7+zPbLUBuZ1Jf5lsXDM6He6c9kSj7YLAhEVM9YVdm4
DP371ZwKdQKVnDR7LQNKnzZmLQxE6PyGtX1yGUiy1gJ1ah9NcdIffSNTrNI5
ev6g8NjEeTUlv57GawQq+TqqqeJLxnsWr+62vGJ1CE6lhhg7z7Io9nKU9+gS
NNOwo1+ziv0+ny0hYEqqZzc/Z5W88jD6H1/7WZQbdx4zNFXyfESzk8XhGpP+
eTMCivfq4e9ZDPppSjVWENA2tztcTfOTheuYWREErbqYfquUxabH0/BZqeS/
4F4OCxu7RMd4B4JyOteFySwidO6/b1xDkHjlmpXrQRbPLS69MGQI1tK+L96l
9P873o0oOJc8sIFFXrbBky6R6n36l6MyH/91UPI8d3wpi++aJou+3UjgSEHR
8laq4K2RQEyw+d1vr6YNS3H1ZUxPLkvww56KCM87UiSPtC7XDSLIr9J3Hi6X
4v/f118BrXJFRg==
      "]]}, 
    {FaceForm[RGBColor[0.585, 0., 0.585]], PolygonBox[CompressedData["
1:eJxdVXtUVNUaJzRiiSILqYtoJIRmcglxzjAMM8TPlJB5nLG8EZGNSIKAJsQ5
e3hoiI8Wovkks+4FEpCLmnFFSZKQKyxFUtIJLFJBIiVRF5BiYiLRt4//NWvN
7PXNmfn293vs3/aJT309wdHBwSGD3nx95tL5oUVnGNKTdvatGQ3GyhvDEY8a
GV9vtjUGw6TJ9ympZ/C98keOflMwYpfpFs2vZbj92tdXGyzBeHlce9mNrxim
0oPUycEoPDWt46MqhvGO/mcsPWpMCew8pf6SwS1GW73qqBpxPfYZ1/cz5KTU
Ce0b1HDfcPLsZ/sYKiO7sz+OVqO9LC0rZi/DvZGLX1f5q/Gva+XDPoUM5f85
NS10jBqBnX5eD/YweAV2Xg/pFOAacKSoo4ChosmoOX5cwJ5V7pbvtzOUpoUZ
mj4VkBY2bqh9C8O7ui7LimwB4Wqr9W4e42v2UauAg3dazb4bGTYT4AMRAqJd
A7Yl5zIUDlQ4xQYKuDUjqPfbNQwt9Do/RYBLe5lfRBbDe+4bcie5CLDWRo3v
ZAw/EY2qERXvs7wgnSHeLSZLe1cFTf5ch5RUxnH7Bt1SwfnQ1OL4lQwzF29f
P71HhX004NpkpvDgc02FqvSkCQ2Jih4BQddVaDPHp81axrCXAFt7VRgcuZiZ
vYThuPeHt+c+VEGw1iZ/8DbDBEf/PL/JAoiG/LkxjOs2N47w0GePfa+ERwcI
6K4obNuzKv39Ygmb6PudlVH41e575VGhhO5sj8qJ9igca7ZdXUF1dbOtPvZ+
FDaePMtsVJP+Vn8XA54lnWuoPlJEBPkYQLAiA4okPo9Ll8aAV+J6DrdT/RHx
+V+LAZ/M27LjK9pv/e55txcmGfDqscGR059L+I0Eu7DOgJrBETfnEgkvHSna
7lFo4HN3Z5dK2NH4+8xJNQasqJPznt0ncT/mn2g1ILP+c6+Bcon7ys9pwIAf
M28e6a9Q+q3ocjFyvZKmHJT4HHbdi0Z4jY1+XT4kITExsWlCpBHNxM+Dysf4
IhOMiNVW+1VUScjdPc+/Y4MRc5wP6ddWS3ie/H6i1Mjn611bo/T3v9pghJl4
3V8rKb6f3W1EjGuAdeiEhGVuMW9VOJigq26OXtkgcR7rhWkmLF6mm+d0WsJm
UuNcuAnexN+pZgkhJMw7S0yc/zfLWyQ8XRm5rjPHhMljoyv32yUF58vFJo4z
5ruLSr/i90+YsHArOfySBD+aL6XDhAXd2dNSOiXkhKu96x6alH1Odz/m90lP
M+fBw/dXCT9k3kyEYEbxQEVTzi3Snw7+cosZ50oidl3qlxDfY/+FJZtxf+bi
/80elPBN1HjHhPVmrscb64eUflsC/23GQzq4LcMSz4GuC4fNXLcprg4yFl0r
fxtNZu7jg/PHytz3casvm/l5LlnlLGNJbZRpdZ8Z+8mgm8fLCr+ho2ZUFQ2U
7XaT0WXZ+ubRiSL3mfd2Dxn9a8LVP3uLmBHk/LPsKfP/ZXzzT5HnjnfEVBk8
rsK1Isfj/udzMvd5eeJ8kftlsOh5GTSexV8UkZtS98D3BZnnyJW8aJGfv9gt
s2TFv7Z3RAgqleWHABkUg5Puxoscz8TR2bKSd/cSRc5zq5Mgc18tyEwWFV/d
CpaRR/xlpIggO+OAVua5kd5HzynHYqGXcZgOcNtyEVymO5CRSsRctooIcj5U
NzBfRoHn2Og4iwhaXAMWyBjgAUZ43uCBNsoUnuWCMOzoW/P/4Sds8KGGQ7Fh
mKNSqVLH2PAPGniMZxgIxqujVPP4ks7pQbSJ96imPCq4WKIH/Vx1lGru9+ds
enzX0tKhp5ravZa2QM/nnrPL0cbzWO721PN5vappv1Zz/MJtN3RIJp7LHGxK
zu2q1vH8w1Kaj57bn8rV4XxLi6l/hOE6BfQ4gw71csEm4yPGeXI75q5T8iXr
4eP88rscynXwz37AlP3T94bCozJyqfk+w3SndbuPJ4RyfO/eG1Sef//0rFAQ
CZ5pdxg4TaV9Wl4nNfQznov2rMNanuOhN28z2IcWXatJ14LswXp7Gb6407o1
Q9CCrjiHkz1M4avt9xCOtzHtF4YzRk1U77EQnsulw1eV++7AhYwQzMp7Jn/p
FQaC+0p5SAgohhaXtSt5rt34h4bzOaaxjYHkr8mr1XDfJdRfYPzc9ZxdrQHB
Tf7sHN0PdH8mhWnw9/v1L1Tva20=
      "]]}, 
    {FaceForm[RGBColor[0.585, 0., 0.585]], PolygonBox[CompressedData["
1:eJxdVn1MlWUUvyqRUBpGrBSZARmYOcIcQx1wRGR3eDFEYIT6vg/GR2lJRIye
wRMC3oQbYSkpCd7c5VPKG2KmMBEo8ALmCEcQIrLJx8SICMgaY9Rzaef80R93
7w689zznOb+v63ogKTx+sUajyZEf63PUvHY4J0JAx0hA2aADA7eC1Hfek7X5
4/6r0Y8xKDG5f+Ev69gindMf0yocNd7yH9sj4IW6uUT9gAo2m1b4pMj6xeEc
Y6pFBZ1TftRAuICRHONvbRdVyJ3pT/OU9b3FdoaPSlSQryVH7hZw4mZm1eVj
KhSkJjvHhwk4om0U+1NUqE2f0kW/ttDPX6+q1r8PeO0SsMTOsGaTTgXXgtTy
cZ2AU64FkcmbVWidr00/vlMAk/MFeaggH74rQwTc7c06eclJBcu6LbUGrYD8
kIc2FpuFfs3DwQImYgKN+hnF+vT33CEgOyW48NGwAuAY+0/kdmHt6+zao0Cp
e93dw9sE+CYGvfVkmwKB/g8upAQIeP3ZKxcb6xUIdcoPifcTUMEt6wLNC/0M
QVsFnPvb27bYpEBkc1XQ05sFtMg5u04rYJ7dt7vTR0DhI9vG8U8U6x6PZWz6
b76ZowpIPJpWbRTwcvzK7IkMxYpHV7WXgKmasENDqQrY2BlObtggQCnS/dmX
pMDVLs290pcETOrbI/oOKvD2mbTc5Z4CJKrXHyQosMsp/+DhtQKEi2/iU3GK
FY+9LW4C0kpMOREHFNj5UCL4/AIe2sZYxXru/eheTvXh1vmY8m5O78t6araL
U793J/VZMZ2czrPO0/Ijp3nyZvoHt3RwmlfiqjRYON2ne328d2grp/v2RI17
/fo9p33I/t5FTZz2JfmzLPI6p31+UGIqdrvGad9yvtpF9ZzwkLRZP32FE16S
b/1/XeaE5zbH2GKHbznhHWclRC0nPmw9cbMyq4YTX+wNa0r7zZz49EzsD0+E
XuDEt7Mm97qerzjxcazv62xezYmvsl+Az3lOfP4latyyrIoT3zWX0qc0lZz0
MOs9esqhgpNelqpF+X7lnPQk71udW8ZJb3Jf7VOlnPQYfuhMY4asUa9RzVVx
HrJGPTcJl0+nTZz0LvFYeV/W6Af4/9GAsuMJqxl9/43MvoYbHoz6L0rKKpzb
yOj8I31+3Maf0Xzn8mq67mgZze8ekr4kYw+j+7WPBLw/vJ/R/fd4nMtzeJPR
fmS/83PJjPa3wlLvW57OaL+W+qtnbfWM9i/n83MpYIRP2eD1D0dOMcJPV2F/
Y++XjPBdbVR4RiUj/G9/tm9++zeM+PGKrqLe/B0j/jw6PeBY18CIX3I/SWoL
I/41Li951djBiJ+BnQmtyT8x4q+XrsLQ8zMjfmvD5h603WHE/9AK++Adg4z0
Mf9cyuPaIUb6WZXSe+LWKCN9xWX2hd4eY6S/4qXOxvBxRvqU+xsLmWCk3+5r
Q4VXfmek72hhtv18kpH+F/CXNfoD1ugf+D76C/ZD/8Hz0J9wHvQvnBf9De+D
/of3RX/EfaB/4r7QX3Gf6L+4b/RnxAP9G/FCf0c80f8Rb8wH5APmB/IF8wX5
hPmDfMN8Qj5ifiFfMd+Qz5h/yHfMR9QD5ifqBfMV9YT5i3rDfEY9Yn6jXjHf
Uc+Y/6j3//8++Be96t6Z
      "]]}, 
    {FaceForm[RGBColor[0.585, 0., 0.585]], PolygonBox[CompressedData["
1:eJxdVW1QlFUUhhXTzWGMj1CGIDAGd3VCcLIhED27ZYm0rPJR70egINoOoYXS
1dca2ymmMUwzWtME/CJnHZOaso3BEUrNwQkjs81ht8BFPkVQVoiQGaL7bp2T
9mPnnTP37j3nPOd5nhNT8GrmOo2fn99m/lO/LeGr3BEZChQcufrEbacIjWdn
GR/isX4wMK+jQYTTr2hdgyYFFmys8Y+xizC1piLeweOR3VnZjj0idN159Mp6
Ho/Wu8uPbRPhQE9k1hQeO8Q/XGOFIhRr78LO5xX4vHU1+8YsQmVP5PzJdF8+
W3ey7/zwah6vjAor2hUnwpyJ0cTaFb735jmCRdCYyjb0pSnwS7tnRuGkABll
gZ1BPF7/Z5fhyIAAafGTMfOWK5DA6yt1C5B09UJ94nMKnKxtfavzogBrprU8
pX9WgZeiDd7ROkF9LzFomQKNCZ+UO+wCFCzMSeh/WoHMtGpr3H4BvjfWXvja
qMBep3b6qvcEtT5riUGB6amVOYvfEKAq6Jg3Gnz4HLy9QVD7tZ9fogAzR4Vt
yhfgeMjlBClVgddadtz5IUeAB2N1Ud0pCticWot/ugABNRV/FSYrUHgp97NH
DAK4I97Mdyf9U99jSQLE6rYP2BcpcO5d+4shekHFOzlzoQLfydEGbZQvX1Nb
vAKm4d1ZS2cJ4G8qCzTP/3d+oQJYTvVvdkwwitXzuHFG9zke4V+OMnrvzMd7
ZsrDjPKZv7Ct0w0xqoffr6++xajebF5Q5CCjfr76dmD78ZuM+uX4Bi7tZ4RH
83njjx19jPCyJfubPuxlhGdX0/6IjB5GeBvfvt40u5vRPBZZ6zzeTkbzWtY6
NOK6zmie44df/ujnDkbzdg2NrHB5GPGhqL3khPcaI748aa2DCB4jn84NHKx6
oZ0R39T6Pm1jxEc1f0AbI74+7jzQs/V3Rnzm/Q768Rj5nsIBr/6NkR5U/pl5
jHoZe91TFcZj1FP52tzFI25GeuP6sPe5GekRzytzDs2YuPnf/zlelgaNRO9f
PiU+rA+XKH/LjivtSQskqm/mjboPup+RqP6wItPwXEm6tz/n2EaJ+i+N3Te5
8h2J8OHvLdHvkwg/79pLudtOSIRvXvrFuakNEuGv8qPoJ4nmM3uv88a4R6L5
WeYUb+31SjTfB4JDr+k0Ms1/011ecZBM/OB45e+Klok/Z6YGhx6Nl4lfHJ/m
Wyky8S+D8714uUz8zC6N3RKSLRN/VX605cnE7zXM3HjWIhP/1fpOl8ikDw1P
2GyVST8Bve/rft0pk762cL4fqpDv159Nvl+fPEb94n3UN76H+sd86A9YD/oH
1ov+gv2g/2C/6E+IB/oX4oX+hnii/yHe6I84D/RPnBf6K84T/Rfnjf6MfED/
Rr6gvyOf0P+Rb7gfkI/37A8fX3G/IJ9x/yDfcT+hHnB/oV5wv6GecP+h3v6/
H/8G/ZFAKA==
      "]]}, 
    {FaceForm[RGBColor[0.585, 0., 0.585]], PolygonBox[CompressedData["
1:eJxdVWtUFdcVBhGpqGChwaCA+ChFSpEaCglF811FCgTiEoIzo5I5ioARUHyg
556yEAMYBCSgFwWD+CAXQwlBJUjtDQpSnyBFyiVUEXkYRAUkQmqqpemZsb/6
Y9asvdY+Z3977+/7zryN28KiJ5mYmOzhn/K3X313TvIaBp/Z9euc0wg6R8dH
7q1l0LuvcDjxRwIr5t00R2ZweNrnbbWL4PncNoNvFINJfsqrxHiCmjdeNfnE
Mnwt/XDx1iaCrNyHU2ziGI6nulxxiiTQ1zXsubGVwVnzfVRiBMHbHVcXrd3B
cKrD69mVUAI6baHrtSSGjOTWavsAgqN51inTtAyLt5aa0mUENwoN3ouSGSY/
ynHt9SZYJqyLdNrLsHl+PBUXE3j8NG/i8T4Gjl7T+yuCW43L52WnMyS2ZLal
OBP4d462m3zCcL8mPdnLnuDONnlB8AGGLaFjueY2BJ/XNcyKyWbg5aUfLAlG
x4Prwg8yUKZ3t5hMMBjoMdfmU4a0Gauqkl/KuDRUEngyj4FtWBLhNyzjC9tW
/4l8hpOx1U/Ce2Rlfk6uhxkMR/Ksb/1dxt5a9M3VMeiiM6P012W0HRso6ufx
eLC0f8ggY0qL/eodBUzFUXZWRkj6DNsmHsd7pdZ26mV8Ozr+ZIjHdi7h5tmf
yci5GDc1k8dLIjzdDmTK4Mem+PH7fE1D0417ZJiXHvI1PcSQ1FP8c/1HMjZG
dgWYPaOIyYyK7Dot4FqhwW7gKcUXg4FfVRwVMH1Vlc50kOLrJztrLn4qYMvU
fzlv6qfKHnd8nyXArPRQVnsPxfyJf0ZfOCDgTc4Xh24K9/ZjA0t53OLfedLv
HlXm8EEGj9+v0n3n00lRZDgyM4uf/6Zh1gVrI8WrphFtUI6A5ZUfdV+9Q9HK
F1OfKyh43da3UMxyCTcO5wvKvTHttyjatsmf3C4Q0L0960PP6xR8zTGRx16f
395IccKPZ54QkFqL88cuU5y7POSRpheUeZR9aaDwqVj2re2XgoI7o7yWKjz5
TXC1AA7b8XC1ii9vgUHAy6aRd+KqKHb3FG843qjiLXurguJagpdJTbNaz2Ok
jIKPrzm2Q8DZy0MlxaepUselukfAYrfyRpRQbMqMStA9FfCd45nNXUVUwTVp
6gv1fml7AVXm7G9lJqo8MM2n4HTSnbIWwdW3OjdHzQ+rdxAVfT2zz1T3dT/W
TVTmY1mWptY7UvC2qOgnwWuviqcr4A+iUv9oO6P48WTszqA1IsLMS8/rdlOV
D3HRIvBxX3XSDoqhEr/4sl0iCnnfdCtFFQcyliYq+JaWbFH3+7uQw6LCx3OP
YigeciDlp0Ws7wp4EBFFwen8F/PzIjir6h7LVOF5sNQgKn1rPl9PEejxU+/x
VhFr1p2T90uv8TU/EDFTXzcjfw2Fd8Wyow9GRCzhjV4Npxib27btbxMiIi1a
hhespviwK6CxYLoEzwhPy6/ep7DjhPn1HEnRQ/amEIpvjuStyl4kKfyKDgym
eHazcXmlj6TgyF0bSMHH+cvslZJS99+fBVAkc306hUsKb07PWKne50GIBK4G
enYFVfUZnCCBrzMxY7m6nw+MWknpY99BDcWfuNG8ypDwpkv4qZug4HJMrcmX
0Dxys9GXx0GK8RRLmFx6qLv3Xa6XqMjipjOSoreByzzW8QXMPi+p+lrI8/fz
xTlelXC90LA7UaPOO6nNKCHPmnlXcDzKOs0eSq91O6DFKie7LaFG1S9DrzzW
gttT0uBd1V+flw1rUdkp7+7vVv3phP9zLaYfLp8U1EtQ/WSn1D6uhffs+mmP
eKzoLOeFFtaPa6sW9Kl+WRT/Uou1zhqNCY8vNczav31Ci+6eabYpPH+rV+rT
IhOG9e/d2FPS89pf+80Yirmfb3xAwNsfCbVg2Hiqw7/5PlF0OG60VP02rOue
mq9hVgw5rsNLdf8gql+9Y/M/f+0gKLdtTZ1px2D2KOdHk3aCXTVv3PuPPcNA
jmvCn1sJ7geYhUxyYuDPjaXjbaL4gIX9fAbj1M3zPW8SrOwchcZF9f+fjf2V
YKFrirvWjSEudMwqtp6AWLRMXPLgflxRmXnQQDDgeGZw5lsMtyPfuxF7Qa3v
nODDcCE92fnFWaLw+u6d36vvU79fhdpP4FIwZd7Rvnqi+EpJpT9D9kT0i9ES
oujQZl4Qwy/evTa0oVCdt7EglOG3RW6FufkE+/quO1iGMZS5rwihWQT//77+
F9VadnA=
      "]]}, 
    {FaceForm[RGBColor[0.585, 0., 0.585]], PolygonBox[CompressedData["
1:eJxdVX00VtkeZoxcibnJLM1EH0K0ug2WZYyGnuSj9KG4nHNI7xaZa1WSXLoz
u50rmXcsmaaSPih9SBkxkhqVGL1IyUjWm+vrRo0K6b43mstN7j6n/+4fZ531
rLP3s5/9e36/58zbtD1o8wd6enrJ/JHfn8Wd1b+5jWFNmmlgaaaIJfHNq6Nj
GfaaBu5J3y0i0TZnjvFmBuOx/Ge9cSKCE22XFxMFCxoiImhlXkrgBoay6qGT
TsEi+jMdTo8IDIsn5+139BOR6fByW14ww6XYHl3ZFyJuGpr/tCqQYUNZdW7T
n0S8NL3lpL+KIUYdFUFtRBxdOLOy2o9hPP8rA42lCHdff/PvvBl8LsVuPG8q
wtc/wVDlxRCvMvKy/1CE26c14cs9GEpie3b4/VdAeqHQ87kbgwPLbDR+LaCk
XRXq5cJgFlhqsXNQgG3OZKa4mCEj66nNvqcCopsiVqkXMjQNN9727hHwW+Tp
sF/tGSbnTdSXtAuYu0y397P5DOs7Zr2991BAVnDigaI5DK8ab7vk/SrgQur6
ld5WDB+ePehh1yTg+bXS5P/MZKixtH8S0yhA01XxtPljhnV8f3SDgMqODKnB
nOFx7vQQm3oBX54IOfXkI4bc6QVVp+sENBh57rEzZbg8sNOwn+M247/UZk19
f76Orw/ihvQYMmjrtrluvScgxb42plef4fBm9RN7rs9m666vC97txmiAlO7+
/j5aV38Kz0Vtx/uzVeB2W2l9KCxafESTcyr5PrabllMUzWjxabqiQuya1yUP
vCnMC6qWvW5QgbOldHHM/bLa0KpS+K35+k0uIU4B3Srw8l05xHG/deHPV5+r
0Jkx4evF+bkfuuMjKlxeHOdv5Utl36ft0iO4mkZbFvlR7KMt5Y+mEKy6YzQW
x/WZWyw1izUl0Lq+au9dQeHnn1DpYEHkfeq0AAq9H1jwjFkEJClwduhqivlc
h50NgX1tennIWooDwYlN4Y5E7ldV6joKh9r0Z5ediOy/R2cQxT0XTewCd4LP
eb+oQigiuLEVS5X1naYiRZWhuVW4P8FdF82D38IomnlbzAgkOJliH9ofQRF/
Vr+tM5Qo/W4WSZG2fmXeTxsV/bER0RRDfW6pWTEEw+6+C1q/osho7ZmbEEeQ
r3V9uGULhdeJEEsxiaC+qyLNcTvFwLVSA09GUJteGDx1J5V9SbNOJxj76IVg
mkxl3W5v9hO0lEsXnb9R+H6+nU3w46V2VdIeij6TQxdT8xQ+i+a9VK6ziWUB
QW6KvbejmuKc/k3f2GLl/DnpmVSeG11yOYG31WBf3wGKBfzgZdcJ/p0VrPHM
pnLd9epqiOzv+OFjVO6bI3oNBMt0UTf78yh6TQ7pv24iqAmfu8z5DEXYaGXH
8VaCP764Vp1wnuKfj01uvHlEcEbruv1ikeLXEsNuIvOkPyyhWH3HaFTTS+S3
56vLFLx8Ka79RPa5cfwqBe/S5KABAh+rwU0j16nsww7rYYJraRQdtyj4scaH
dQRmt5yOFdUq+rRXRpT+OBdVT/GmsiOB/U7gfGzhUYO7FPyaSa/GCHi5i9X3
qTyX30x5q3yfqWuhGOxz+7R2QvHXfEmbUr/BuZMEvKoPoh9R3Of+z9OLBB/v
/Vs7FD3f1XLM+ei6birnpPoD/UhMt1iqNXus+DX7Mf9+kO8v6FP4nkgce/B1
oc8oirlvVu8IpNHKsD8PUvDUrfMaV/pv8sAwn8el3El+H36PjIkCJV+8LzmH
yXm1bsMFhi+0dS/3zw/DER4ILRcZknmAPDAPg7cualpkEcM0W4d3xZMS3nrE
h4Zy/Ny60N13VFLm5GOON3b5GYgDkryfnOL7OXQY6pHgqikbHuH8LT7t8X94
KKErY8LUkuPzVb8UltdL2MYDYEohw52jN46MVEpo6KrI1XB9BVW/GLUWS7hr
5Nm5/hyT80MTdEqS52NF6RkG79S+nN0/SLK+pu58hn/8ayRA2ithV+DstT0n
Gbr9DC4MJUpoLZcqynIZrm8x/ptXjASnuLMvxOOKPnWIIGFHs7q1LYfnIf+/
uK+Q8FfbHME+W9H37bC7hFk14WTtQQZbBzaNOUpYrotqW/M9z9N+699ffiKh
0cjzhF0mQxKvl+9UCd8HJ+Zq1Qw2E2/sMsZFma86ct/7+t0eECHddRlq+DtD
/peLosc6RHyS3WY8lTEE8B+a8z0RHOo5fq3UXz/hhij7ftUuieevh/792h9F
eV4s9BMUvrULc0X8///1fzI5bAw=
      "]]}, 
    {FaceForm[RGBColor[0.30745500000000003`, 0.904455, 0.]], 
     PolygonBox[CompressedData["
1:eJxdVm1QVGUUBiQKUFMa5CtgHOUrcvjIXZbl61xIIiJkmElRGAgJcExAm7g3
XiIQBg0QpSVxS4FFjICMKUaQGRKiGRb5Sg2FcjMbRAhGDVeklYh6l5lzfvRj
Z+fMfe95z3nO8zznbt6XE59uZmJicoz/jP/+021uU60MrCLdcs2UwXDDO134
icc8chy+HQSJ4aGetTwOzUtoHiwOAqVq+NIOHsct2z929AqCqZK60ZEWBgnN
slHdNSWMFEa99gqP4z00ll5MCWkP95qxZgaBW6LzXd2U4KLI/LXhy9X7nuiu
B0J2/0r7V00MvjceKAoE7Up7mvqL1XxvOvoFwucxtiP7zzMYDYq9fvOuAsa9
01u1jQx4OTue7VHAXrtLg848dqpLbhlSKyB/wEvZ1cAghB+wjVNATv/KkkLD
wFfa1jBmqYDmvIFZTR2DR8LVjM3aAGP+qfmzDFiJz4hTaQB0NuUNeJ1hcOVe
2Pk7kQFwaL70cMxnDMZt9H1l1gEQpBru3XOaQcPFAIN8TA5lC7qT8acYbOV4
mdfJjf33BlQzSFqJWFp3UA4fnD3nbfUJg4ilB+8eDpHDv+357UMnGEzY6IU3
bORGvP3YcQY83Nk1J4MDOfOlDuUM9Ly+m1oZ8PlUthxjcOhCRWJvkww0Bj93
71IGFbr9JtXlMvB83npbffFqv55Z78mM8ym0KGJQ4hPTdCBZBtFz5supBQx2
czybY2XG+grbGYOuSov58AgZ+HZ7zBgkBvVl36TuDpbBnPn2jfJc5IMMOBpK
lb1EMX/6zlVbic6r+XxsX5Aon/1kws6MDRLdx98e7lsnUT3Bl+NdvKwlqveH
MW+32uck6sdvuu2yi4VE/S4lZfW3rZEIjyqNwSHWVCK80h0m1f+siITnfZ9u
155lkfDm9R2vWhJpHrqJI925BpHmxeuryF4UaZ4Luolf8hdEmjdXR0mdXiQ+
DBVGZU7Mi8SX7+JrUj3+FIlPTyxS4k4+EIlvsxzPDfdF4qNVR9OR1jmR+HpC
Y9CY8hj5zPMXpsyKxPe60dYZnz9E0sOiRYr6xRmR9BL56WK2+7RIejL9zez1
2Hsi6Y33b35qSiQ9FkX1Fvx9VyS9vqRUVRfzGPVsWe66xZvHqHeOt+XipEh+
sOoXkyL5BT7PL/FZu70mmN635s99HwVT/r9O3x67FR1C93/ICbGpMYTq+9lG
b6p9GkL1R/OCRmNDqb+1kW4d68+FUv/JfJ5Zj0MJnwJ+/4/hYYRf052e9TZV
YYSvyk8q/b0jjPDf5Dzo5qwLo/lYNKqUsxuB5rfP/60qKxnQfHv67NyndgHN
XzneX5kpAfFDvxC952gNEH94Pkf/i0D8qkn/OC3pGhD/evvstItzQPzUBL98
Q79GIP4mJH7rGu4kEL+N9Y37CsT/K+ruTs2rAunDWF/1LoH08wy/vz5DIH0Z
n3e+L5D+eL5bg0UC6XN5+OHgcLlA+uXnj36tEkjfBy2fat5WC6T/rZ4fXRg/
I5A/GOszrRXIPzBGf8Hz6D+YD/0J70P/wnrQ37Be9D/sB/0R+0X/RDzQXxEv
9F/EE/0Z8Ub/xnmgv+O80P9xnrgfcN64P5APuF+QL7h/kE+4n5BvuL+Qj7jf
kK+4/5DPuB+R77g/UQ+4X1EvuH9RT7ifUW+4v1GPuN9Rr7j/Uc/4fYB6x+8H
9IP/f1/8BykIvc8=
      "]]}, 
    {FaceForm[RGBColor[0.30745500000000003`, 0.904455, 0.]], 
     PolygonBox[CompressedData["
1:eJxdVWs4lekaRjo417AUJiynZEuyMSyH715rJGljOogZ7WlLZjZDk+nk+95F
TrG4Okh2JtmuoiHa5VApLpQpEqmVLZvJaI1klDLSKozTfteaf/Pju9b1XN/7
Pe9z3/dz34u/69stkWoqKiqH6KP4PXCdN93eQ2BZO5Mhf7oUNbxppr+L4BdX
49sjZ/Uw0z4aNSIlUPv1qG3sCR04dOVbvH9AcKQ0pG0gRwvr7Mr0Z1sJ/P6d
ZPNjiQZ+u39nSL2ZwOaNTmNS+2IEVeSu120iUKlf+FGu6iK4dzf3GjcQVDrs
KY7bqI4cgWqAfS0BLzrg3fFiNfj0jPn5XCfQPlWWEr5UFa6XvA/triJ4VrDs
hwbzeYb2Sz5+mYBJGbg3uWGGOSgrWHa3jGDcrPPbnXlTzCmB6uNFJQRVt14X
9ulNMEdrv4kKLSKKPiFh1XLG//P0tLpCAk/7rvyWw+MMxdvucJYgkR7UYMeY
a6/2vazJI/jmLx/yVnq/YdZ05advyyUQWPqT1BcvmSUPjQI0ThL0n8o4Yvxq
SPF+qPsYQdvSe3U3AwaZ1IF7M41ZBAfX8M2cPxpgxuX+7ncyCLYnXKnZ5S5j
/rH44foXaQR1q/S0XLJ+Vt5vk0L51cgyi9jzlOkzER/IPEwQ0zxXPW3xk+L9
iG4CwWBqYUf5pV6Gjj0kiScoKKKKbXjKbHe00yjaT/EEPj65w1HGxGhMnfs6
jiB825ZV5zIHmXn+7IcD11hQXNd5JgL88+qrfQuqWajHa1mlbRIgIE0n6OtK
FpMHZAVvMwT4V6Qk4mwFi/10Lw4/EuBCQ1NeMq11gyoMHCYEsLJNPHqG1hSH
0Wa+Bxzm+QkDtE53617fEeCBX6hOYbRfISU4XeyB0LAqRr2KRXOss8quyx6o
zI2UPKX1cputCz+VeWBRcU6djM5D9TLV5XlCoac+nfcKPVe6yROmpcOtcddZ
5T3vUj1hvPknk5kaFlRHt+4GT0jovVU3WVCY7/865YnkG0jJrmMhpYs05uIF
G9tE7TP1LL7LOr777T4vZA+Om7U1srCkOIyueqHfd8GkRRML1XitCwHvvGBf
pi8tusPCjvIc5+yN05GS534tLGpPZ5+IPuit2N9Yg/ssHhjRQWq94RTsWK7+
gEXiDahFz3grca94xOL1/TsidzDIH1q56rNOFs6XvP8Xm8ZAdDmqv+wJizjK
70grAyqHi3Uv5fN8t7x9EaCQr6mPxblu59/sVgPhTsGVCTLKb2mI5pFNQM+Y
3P/zQRZmwrcRD2Kh0KHMd5iFycjA9swTAJVzrftrFnuKVesDK4GiHMG6tWMs
XoSfd+VJgRWU91VyFkGmhtFPRgEmJEzVbJKFWHp1KkNbqNCd8GZYeOx9KLFe
LYSB1Kd1iQqHL97X1pX4CMFRI00s4HAxpM1JfadQsUfOzxZzeHd8a65rvBDa
VrZzjVqc0r+u2UJFHozn6nG4HWZ+fqZECE2Kb6c+B5lM61RyvRA3kVL98XIO
bsa3pxukQgQ72q1uN+bw/Xx2YvlzIahr+VGmHKSSzkbmvVCpq5zP4T+Xe3Ye
XCjCV5KINzHWHOYiJ9Q3GIgQVnUr5pEth9yylM3lfBF0giruGttz8Nz7cPj7
NSIlfwFrOTRXOezRchMp9jA40onDbORE2u8Qga6Fe7gLh5o0sfRLPxGoHQIY
Nw40vuSOgSIo/Dcr4PCMzh+1Rdnvi7NeHEZ1Gj9TDRbhLt1zQ/zx/Ritn9DF
L/DhUE3zrpaep3jWpfpx2EjzMpP2lylybZOSv/1Wn4gQSAWsWCKGuTxme8Ko
tdJnfC0xSjV9rTuOWStzrV5bDAszeYwhzxpf9vkukOiIcdGlw8Mw3Urh09zz
tJ78cXd5s6uVMtcyaa2MgwFLZd6C1rjwrPFMpqXCV7MttJ83G3pxjb0lnJNu
wJTWnSd3zInbLCCJ+HufL70/kcbXrd0WCj5zhZpitJxYd8h+mo+SYT8HPQ0x
7D/k/Tx9jA836o/KxWI4F137JHIlHz80NC23WST+I4/KzPGY6rdXXQzXDo/A
QSdzFFL4J9XEiMk/VND5nRnGqG8yVcRoXS3I6eBMUa4v9QmdI0i/v63JNnGl
Mj/mpwmu/L4jdmvCxxiiwX94iuBT7+He+ngTKPK49wPB33hH/bv2GiO6Py5L
V07QqdKvpvGVESi8FNO3BD3J+3zbQldg28LiHM1RgkijgdCMjcvREuuc9N9X
BEl+txIq3AxRfzpbj/uVwCH73GSVDU/pn/nnNN/jTHTm9A3QSOFFyAh2xDbP
qanqI0ePcy3tI3ip7rzMcXQZ/vz/+n+B/lyB
      "]]}, 
    {FaceForm[RGBColor[0.30745500000000003`, 0.904455, 0.]], 
     PolygonBox[CompressedData["
1:eJxVVWtUU1caBWUATRFEhFTeD6lStKJYnsndSXiIiIiAIi0uC4KOWrAsFLzn
XgefwVKplVILDGhFpK4iMGBaRKptRKQMZaKmagUBRRQKihpRkIJzbvqrWeuu
rG+dc77zfXvvbx/nxLTVyVMMDAwy6Sf8q/ZzmjpbHgbCzxfYVmbYf9iRR+bF
40W1swGiqTu/zJVHckB3ZPlDBpZMc3avO4+si8fndH7DYJPLtqwEDx6+h2Qb
5iYw+O7s7Q7VAh71DgcG/y2m+62Yh4OLeJhNeVe5XitFe87165NLeIR8r5s4
cEQKK6a58/H7+vvmvBchhfWWCKbej0dtyXDFjulSmEqKlyYE8ph+q2z7jhYJ
HAbvv+6Q8jj6mGOWKyXIqVjbukTGI35jQLd5qARcuWd3koLHTprvvokEnuKC
jK3BPF7v3tLY+Usg/ru46UpYKI+ReR9+bns4EIfnPTabXMaDY5aub4gKxGlP
RY5yOY8Twd/rtDaBCE0fS+sL57GD5lN2B6DcU2FgE0H7WVBbMvRtAHR50Rm2
K3mwVlWhzhkB2NiWYPKcxu2vonshC4CHuOBFYSQPO1rgJosAkHLPTMtVf9VX
c88fSlp/PI2HK5rDfVT+2BcVNj+dxkWFhYXiXH+cvOn9v7U0zrH+vT0tyV+P
16eRf+E1bOuPLLa87TGtZzUFPL/bD5spHyytt1K4sNpPWPdU5BEkWcT5nWtp
ZzwVdltNcgmCNvRpXLobmC0RujxHJcGJVMt9Py0vYp4ltd39ei9B5Qofymg4
s0BhZ+uQTbDmLUrg82xmb1RYSTZP8PJ6RKJFXAkT3mJipmYJVgrbS6uZrh7R
rAeZBBfC6AFygflSOy2uP4NAWC6fe4VWr9qv+YSguMmpJl3czlA+ZKWpBB/R
+mJCtcxr8wGf6K0EKt2ENgt3mMqzt82fbSLIFxutmdzVw/gFh6bv2kjQIgD4
3gNmzHzA5MkGgn53L9NGST8TQpdXJdB+qV7NTg0xO9yOpZ1cRxDdW15sV/OU
6e4R5ffFEhyh+lnqq2O6VPs/s11N9HwnD4wwVztVRiEraf0Z+eIm9SjzIi/6
VMpyAhujNTOSL48zjf+wtPpXCMGQIJg/JhmK759H5AS+51p2JtoaIttdbVwq
JXhC+bx1Ywoo3h0V/gTe6xvCxKVG+G3aZpea9wlOCQDsMsa1unUH6hcTdLoZ
75mfYirwValeSPT6ME+aDrdjb6DxIJhB9TaY9paQb/C+O4Eg17DPZkBSHJtp
6kpwzaVjLCvOAoUe4tgIR4Kq0Hvsxq0zsTqsZFmtLYGXaaVd1m5L7Ix0sPYV
E8RQPIK+mAVxgXZPtxXBTCqP+DIrhKSPRZ6ZSSDII/zcbEFvQV/NIJDSATx9
2RpU7m4VIoKTFK8JjQ1aTCR1naYESqrPex1iaOrWqXyMKR/jZ57d730bP1RP
Ha6fSvAjxfNo/xz9+Y8Mid5vsgdskfzqwdteb1i9XiUP7bBCl5c/f4LV6+eD
LnvEHP8uNnychbvxnoJ/XnPQnz82xuKhhjZ80RGmm12azEZZ/fytjHbCTe/h
0eqXLIRxenbZCUaWVsrdI6wez4Vezji9tnUx+4IFtYvIX4uc0ZoQ/lOZjoUg
h2MGLqB2qBt/zuJz9ci8mEQXULl8sY/GV8N9DrVdcgGdj4QAGgt4tYhdQfVs
50bjP6j+Zn7siu3tOUelNNbQ+f+40VXIVyei+QU/OxjuhtqFqb3f0vsF/GKb
3AQ/UNi9YnFwMKreYe5cuKsPVqw9xyEod9ujcUM5Ttz0Nj/6A6f3v/hZcqRT
wWdd4DCPErrfXi7c/2DyEodNKSkpKic5KL0pu9QcvJcsyVc7ytG6uOk/1lc4
fKXI3fYO3U/Lsf/tqv78ikGxHHS+3tS2cthboMidTfOXZrtXVf3KCXzvOyuS
4+s3R3Y3azi8pH7ZMEWOnh7R1dEb+vpMgkZlaLzz6V3FLQ4/t34THDUkQ1qZ
ofj0HQ6UrrKBLhnkFDD7Lg7VVI9WGhlYtnzVmXscYmi3v1+SIX7k/OuQPg6H
abvSKpngl04j/RxGJrRxEcUyLKKCrh3i9PyLlDLULEz14Z5yaHA4INrziUzw
X23UCw5hNL0qXobA7e1BXqMcUh+NT6uWy4T3pkv8Jwc1rW/nfBme50WPGhvw
6HIzdrY0l+GJb/Cjsak8Eijhh3SAiaTY8KkJj9tl2+37bgKC3z0S8Xo9e5wH
TnkqLLrNebzjZdqWWATQ97NGO4vHortuxl+yAKXnRrON3r/HrqzTr//tff0/
TMdOKQ==
      "]]}, 
    {FaceForm[RGBColor[0.30745500000000003`, 0.904455, 0.]], 
     PolygonBox[CompressedData["
1:eJxdVW1Mk1cULmvAr4BxuhDtQDGTGLYRkrWltKWcAgPsRCyOKgJjMA3TDaEY
3DA3N2xtiJLVMLcp4oC6djDnCHMmU8MYEsaiY3FMiagpSkinLgGs6CqKHbtv
m3N+7EfTnNz73vPxfJy48qr8nc/JZLK94if9rzTfVDA3h3DXYW3YlA4S5+PW
WUWclHDy6h9NOjhl2Hp8s4jn4wL+qyodVJUuiFCE7u9P8Gih6HTf5LCLw7XB
SqXPpoVce+RojSt4/tT4qhZeWs83hok4fku4S389Bfom20bYVxx+n74kD9hT
gu/+dYJD4yHvTPtrKdAfHa9LFfE/psKsdK8G7sR0rrc5ObTrXxmRHdXARntk
9rl2Di+ysprZNzQw0nInZqyNg2xtwP+6XAPbT/cpZ1o5jGXJNRG9yXAhOn75
7JcccuQfLrHUJUvvwf3jHK5UlWbna5Lhm+XDmddbODz/dW9/9FM13MtJ7Dxz
jENLz5HNAz+rwR6Zd/+jZg7PhqYvWRvUUr/ujKOh+sGslvrNe/JFqD7TajWk
XBusdX3OYeHllcu6fSoI+Gud6Z9xONZzpOngoArq1Kcso5/yYF+PW1Ug2l5d
3sSlPN0r9qtgbmh6UbGDS9+NX0lVgXi2RdkYev/bZSqp/6W+Bg4RAi+bXwnr
xFwP24L1DKRPKWGyTVzcyyheZb45V1vN6P5vA+ldSZWM3svo2sUX7maUTzoP
q2BUz985iYpPdjKqt6O3/4M1Oxj1c7G5x9RXzqhfkU+xq4zRPN4p8dTEvs1o
XpXK+tHbbzGapyzX/mdXCaN5izz3DhQzwkPEbmsRI7xEV453tzPCc1uDJmFP
ISO8SzxZcts2RnwQdTg7tzLiy92YzgMeCyM+/euvzVwrYuSb4HtRXQEjPp5/
b1HBxJuM+Prgkel8iYiRz6LfpZNbGPFdmqNDxKgH0f8PGaHzoF5emBuKihIx
6kmUy6byGemt/ix8PJHPSI94XrrgcqFhg56+l2DOdOvpfYd35vbjgJ7yzzor
zmgtqVSf4Lnd910q1b/7lrXxWZiB+ouQ6i8wUP9ZYr7uDgPN54mz4mG430Dz
k3AyZaTRfG8oWJzlUBrNX6pv8Wga4TPfxBUdUUD4TahXXeBJQPjeGl/yUGYG
wv9G6b682Gogfpy1s+qLDiD+FK8xPvCdBOLX9/K77x/8BYh/zSKhbQyIn7Pe
sv7hR0D8/dHOhssXG4nf57rl2S/HGon/XlGfIslI+jC11sfrNhlJPyvSfvXk
7jCSvva4wn4atxpJfzbzhtb6fUbSJ8aoX7yP+sb3UP+YD/0B60H/wHrRX7Af
9B/sF/0J54H+hfNCf8N5ov/hvNEfEQ/0T8QL/RXxRP9FvNGfkQ/o38gX9Hfk
E/o/8g33A/IR9wfyFfcL8hn3D/Id9xPqAfcX6gX3G+oJ9x/q7f/78T+V1EGi

      "]]}, 
    {FaceForm[RGBColor[0.585, 0., 0.585]], PolygonBox[CompressedData["
1:eJxdWH1cjXkWjyE1pslqKEqJrdimFBN9MM1v89amjSHuc59nUUiY36LlN7ZG
QylMRiJsDdvKEBU2eQlRphCKZCZ9CNH05o6bSuxIZc/zzJ7TzP51O/fe59zz
9v1+z8lx4cpZoT1NTEze6WFior6+ndRu/KlVsJ0l6/0K0vTsboNhew3Yn4fb
Oo7ao2cHT43bdxVsvXVu+Il4Pfu0IzkgGeyv/Q1Dp63Xs9J+xfd1YC9IDhjQ
slrPuiZFbugN9rAE4ZW9VPW3fG1ai2C/P9cRFjdPzyYGfvraFewz6RFJ4bP0
zP563SeHmgVzrt2YKqbp2ZLMx7EWYF/tylm5c6KeQXw9Qp8LVrcx1XjNU4uv
OatJsDsmj7oGuWj+t9YYBXvU0zx+k52eGXaP7msOtmydKyz7a89nODzT8jty
uo9qR6Y5/yTY/aPtZpGdkvq8q71BsA1+BVHzXkhsVXRstOlTwX5wDTUGP5VY
7sL1D6sbtPh84qollvzQKiKzXotPV1IhQb7t25bUCfaOebzDR6WqP8OcD2oF
c0/cv+5SocTMbVPfPVUj2B7HhDnh5yQWO6q0bsoTrX6J07IlNnqtm+ONasGC
oX6TD0tqfK/YI82+HpaqxfevzAeCPaiMTjq5W2IHTuXO6VOlxSOP2CaxmR02
s3X3NH+9imMlVtJvWvk3lVo/IhLXqf7aze9UCNYk+6bGrdHiG9v5vWDxDovk
w1yCfpTvsLsjWMzqqbteLZaY3fXQII/bmv/Ra+ZJbHFm8FnvW4Jd6cqxdZwr
sc5Jkf/xKhUse+ZnY7sCJVbRsHz6iBuCeYdNXvaen+bfaHlNsKyyim8C/ihB
P3JsjFe0+TlRMF6tV2TvS0VaP3Yt+Uirn3HLd4KlRxSP9HVX/Rn6+hVAv487
SbNHSGxldK+UzguC7f/Z03TvMImdXfj2VsZ5wZxqNw4ePETtR1JDwFnBLnfl
fFFuLTGTyZF2DacFK6uY26+wv1a/w38/KdiuV6YFzyzUftgX9jgh2KImecUs
c7UfAekxx3+pX1svtR/Htr3J0uq37I6JFt8JniHYh6GDYpo6dGp8AXfTBfP1
afT602sd9GNcsvdBwVqhID++1EE/km8mpWn+zPJbdSo+nBtTBZufHPDy3nOd
mv9Dr32CnXextPY26rT5i0oRrDnuetA9g07Fh3/+HsECmdXu/Eadio/Vr5O0
fPMb63UqPp6479D6kSvV6SDf9pvzEwSLGuIdZlmrY5UNhvCvtgqWejPzpMWP
mv8+/94i2Np9BzYG1ehUfFwrixNMss69WPtExzT8x/wP/2D/wzFBhL/lZG9p
qwrJeM3p+5HFI+MNLzj5swopCvFq4vR7nZvblPhGTvEALp89reEUL9Q1Lugh
p3xGWPbde6OSU76P3RL3B9zhVA+PPBfzqlJO9boUNcTv82JO9Rw38eJt+0JO
9f744qyBFRc49QPi/Toll1O/IL9DPIdTPyfsLKkIPMap3xYQADvCaR7OlJv4
+X7LaV7g41VBqZzmCeKLWpvCad5mMKsnWbs4zSPwlmXrdk7zmhIwYJ3/Vk7z
/EFIUcrpTZzmHepXNSaGEx66NredvhLFCS8XXCz3fhbBCU8QT5eT4IQ38Df7
5SpOeOzY3GZxn3PC6+RlK/f/sJQTnsHvl3WLOeEdum9rEcKJD8C/Yfo8TnwB
+S44oOfEJ/Dcs35zOfHN8pXNvZNnceKjg8PP2XvP4MRX0I/Mlumc+Ax40faK
Hye+S/vZsz5nCic+9LUKicrz5cSX9t5hQdWfcOJTiO+R/cec+NYzz2V75HhO
fAw6c691HCe+tskt99jixYnPoU1mE8Zw4nuY5+/7enLSA6hf7zfunPRiYZPc
39yNk55AHfhYV056A1XbtHEkJz3qH1JU0ezCSa/AX8mXzpz0LLOs4oGbEye9
g9cvuoZz0sNXVZW2LcM46WWNW6KHKdiop6PzXNx8HDnp7TZ/Q2zKUE56/M8D
w7NshnLS63fjHawuOHDSc+iHRyzYqPca/h047QP4ORTmROCx7uch7+MlZ7v9
gy15Xe7+fXj+WnxZd3yAN5uS+93xv//YLfhlXXd+X7VVnTNr6c7/uezr06uj
uz7gz7TBVKb6wfdcs38nU32rjrZfnW8nU/2hHi0tzjL1p1n2vbzUU6b+JZWs
lwonyNRfmLfiziky9f8w4G/wTJnmI8/FMmWgLNP8gF/31kUyzRfE1/PoX2Wa
v9ee9e6T1so0n2um7io9s0Gm+Z3z3ZG23vEyzTfke2lUkkzzr9Z/zD6Z8AF2
uuUhmfADgb4oOiYTviAevxlnZMIf2PnZ+TLhc0fJ+hUNV2XCL/Tjb623ZMI3
9KPm9l2Z8A+8Xxn9SCZ+UOvYq14m/oD3z+qMMvEL8ElFZJtM/AN4ecDfyMRP
0I+GD3sqxF/g7/3zZsqv+W25laVC/KfOr/cAhfgR+uHiYqsQf4KfvOqhCvEr
+GsMdlaIf9X5y3BViJ+hrGvOeSjE39AP0+1eCvE79GPPyPEK8T/489nio5A+
QP0GZvoqpB9geydMVUhffKxCLo7xV0h/jFD/lD8rpE9gBxXMVEi/4Pnkb2cr
pG+uoYMOTpmrkP69B38clBTSRyiLKJAV0k+Ib8Xuvyikr5DvTqf5Cukv9OPN
igUK6fO9o+2Fq4IV0m+AeY8/hCik7+DvdkqI8lv9B/s3+wHYuD/g93G/QH+4
f+Dv4X6C8eD+gvHifoP54P6D+eJ+hPXA/QnrhfsV1hP3L6w37mfYD9zfsF+4
32E/cf/DfuN+iPOA+yPOC+6XOE+4f+K84X6K84j7K84r7rc4z7j/4rzjfox4
+NX+rOEF92vEE+7fiDfczxGPuL8jXnG/Rzzj/o94x/sA+QDvB+QLvC+QT/D+
QL7B+wT5CO8X5Cu8b5DP8P5BvsP7CPkQ7yfkS7yvkE/x/kK+xfsM+RjvN+Rr
vO+Qz/H+Q77H+xD1AO9H1Au8L1FP8P5EvcH7FPUI71fUK7xvUc/w/kW9w/sY
9RDvZ9RLvK9RT/H+Rr3F+xz1GO931Gu871HP8f5Hvf///w/8F2LGvDs=
      "]]}, 
    {FaceForm[RGBColor[0.30745500000000003`, 0.904455, 0.]], 
     PolygonBox[CompressedData["
1:eJxdl39QVFUUx5dVNERCMMsYdNpCB0WSdN0cf3XMRDM1FNQKzB9o5r539a7g
e6CMZmFoMYCGmkiiloog6aRIWm5EIkggIAakK8KC8kNCxFUJEbtsncNMfzDM
nX17373nfL+f813d8rXzV2o1Gk2e+Ov+nxkdVXLqWRXG3P5+WF2wDLeWHeza
JdZ6N4P++5kyOLo/t3myWB+ZC2U/jpPBdvZaTrqLCl0xtl79XpEhYdPjCdb+
Kpw5Epl3dIAMp6Oj3rM6q+Cf+HDo110SwL3Q2Ix+KoycsNO5plkC18asGdOd
VKjcEha37boET8UGaX1VKAj6NTWxQIK/XMyDqx1ViEg+FOx8ToIz0VEDbvdS
IfjNKaltxySY//Y3pRVaFXbr4j52PySBwSM70OygQvPon+IDkiTQ/OyYu1ej
QuysphsZOyWYcz8u0PhUgcNzYaDPl/b9fP26FPjoRevd/M8kKNff/eROp9J9
n7HboiR4J79vVPJjBZLV5JTV6yU40at+9rQOBdbkdrWxNRLsT8/QVbfb92vZ
tUoCUT/vsEcKrG3dOs+6VIK4wPD4zgcKdMbYLIEfSHDRIp6wKRDVdjLgTqAE
7XXLDPfbFPB0qZaPzZHA7Lf3ytJ7CvTPPHIvbob9fDG5dxXYkDciJXmqBBsO
j/pM16J033dc2UQJUhcV3A9vViDhQHv4WIMEfy5R+mY3KbBHFzfE7CdB2qfz
mrWNSnd974b52PcrmVyvQPT+orQFwyVIGjnYym8p3fV2XaGToHX89HeTa+3P
V6V4ShAU7uWfXaNAldapwmmwBMsPltssN+3nO3tooH2/7W03FIhfb/KXXCVo
thrGOFjs55u8wlnU55PhQ5yuKTB/t25JXF8JPn5ZjuhXqYC4vtTUS4L6WO91
juUKfDcXXo7U2Pcb31GmwNezB7018YkR+OVtfzeU2uuX8FqHEX54dU1tabEC
mirtpZBHRnjeOMcrs0iBMp+Vx8/bjDB++oymnb/b93sc1GYEbyGgKXn2718f
0WKED9/JLy7PUWBLmL9c02Tsfl9CiFmB4x0hGVsajPCs2c9UelaBh32WHBhQ
b4RpnneshkwFKsQXEm8bwf25Ny5aPEy0zrNkVk593kTP1xo8lp5xM9F+IS9N
LZroYqL3ee15mlD2jInO89rekZ6be5vovIWLf/8lRGui+4R77bn5hsZE962P
TT3m3cWpHuJ9s1/o5FSv4Tl9Hjh3cKqnqN+VPu2c6r3p8Tn3Zx5y6seAxqxa
VxunftUaksKGtnHqp6hP69hWTv2euS5yW0ALJz0sTElfHd7MSS8H0n1zUpo4
6UmcL/tKAye93az+codLPSc9Cv+uCLjFSa8drqtX7avlpOddV53yW2o46V2c
7/Ssak5+OFiuDz5RxckvcYG2Rs8bnPxkFIb/6jonv7WGzo4YeI2TH60Gj6vJ
lZz82rVSLRldwcnPmh2b9hX+wcnvqYtmhYZd5cSD0+8/WOBVxokX4nwHb5Zy
4onATfjhEk68+dZhUuf6Yk48EnpeNe8yJ17dyOxd93oRJ56J8x0YUciJd8L/
8aMLOPFQjthweEU+J16mZ1QGFlzkxNNR0zydl+dy4q3Yb5LvBU48zvn86CLf
3zjxWvDncmgOJ54XjLngduVXTry/9sWTHZFijfOgu7/BYo3zAj+/UOYzxGNt
z/dF++NdP+3ZX+hzozlR7nl/qabqpaMynU+sz/idlen8Wy8FOTQUyHS/3no3
M1hkuv8gUVD9XzLVR/gh2vxEpvrx1q3bK1wY1dehSmvLGsSo/kIf7ZFDGPVn
0vn5FZ7DGPUvpSitOGUUo/5qTm3UafWM+n+uM6b/tImM9CHqXbLsTUb6yRA8
WPw2I32J/azjAhjpT/T3ZONCRvqc0vDngojFjPQr6jWwJpSRvpt6671fMTLS
v5SkXp3MGflD+G2Rn8LIP8JP9/7eyMhfQm/WvVsY+c92vWK1awwjfzrq3fLe
j2XkX+G3CRE7GPn7xLA6rXE3I/+Lei57dR8jPhRunpl4IYURP+Qk1eLzHSO+
iPpGhqYy4s8+NTnNeJwRn6zvvXASTjLil+jfpbpTjPgm6mdYmMWIf+J9ryee
Y8THoN065/3nGfGz+/7rshnxtdo3wcf9N0b8Ffp8tCGXEZ+Ff/yPXGLE76Hj
V1laChnxfZ6UlDW3mBH/BU/LfylhNB9E/QyTShnND1zjfMHncf7gfjif8H04
v/A8ON/wvDj/8D44H/G+OD+xHjhfe+r17/zFeuJ8xnrj/MZ+4HzHfuH8x35i
PsB+Y35APWC+QL1g/kA9YT5BvWF+QT1ivkG9Yv5BPWM+Qr1jfkI/YL5Cv2D+
Qj9hPuvx27/5Df2I+Q79ivkP/Yz5EP2O+RF5gPkSeYH5E3mC+RR5g/kVeYT5
FnmF+Rd5hvkYeYf5GXmI+Rp5ifkbeYr5HHmL+R15TPn+P15j/kee4+8D5D3+
fsB58P/fF/8AzEf3Ww==
      "]]}, 
    {FaceForm[RGBColor[0.30745500000000003`, 0.904455, 0.]], 
     PolygonBox[CompressedData["
1:eJxdVn04VekWV+ljkkwZl1MolWnoQyGZcrWIMqXToaN8nJGUvbfO3udQvdve
RRi3j1EZJJmmZJRJEkfTzKlERcbQmNKXVI8r9yTJVIRHrnLfd89/9w+PZ529
11q/tdZv/da2i9QGRo00MjI6if/Ifz52qmnraBESbdxpnzAanjYl69cNC5Cb
PzN20Roa/qvinlcOCHDnwfriQ8toeLi+K2xWjwB765QOCmcatmH3va8EmJ+e
N5BoT8Ndoxa3lwYB3DwqHKfLJH97eYsApq3z7riY0tC9py7mUpMAdmnofcUI
Gi41GrU4NgrQFmypv9FPwbpsO+fCegEqArNl3l0U/O6wxNnlpgAz0tBC7zYK
ZG3Bp/6sEGC3jbtZzSMK/C0OrkrQCwDmm6obblMQJWvr8ioT4FHy9vCNtRQw
PtFrp50T4MKunrfx1yjY0OW02KpAev+AwyUKcNXRTicFeB3q7cmUUXBafn3p
yuMCZPWPWb+shAIzk1+K6O8FmBslm+Jxjrx/c2JGtgDGn6R2hRdS0Dov/Xr1
YQFImMICgveKlVGGAD+JtT5WpygotTdoV6QJJE5aaR7JX2p79ICUT6vJpSDJ
71pCz34BMm8l+gUdp6DT+OLz4L0C4J/jtxyT8JbWpwgQnuPPHc+hcN/vO/sl
CzDr8lD8h2wJf13jbgEMKbmm+49QeA7Tb9HxUvxkjywKvjAzyRi/UwA8ni+n
HqbAcUnmrTgkkDmNDMmgYLlnxz+tYwWw0jcKPukUYD6cH2T/nnfrd1L/Wyyi
BdiqfXt+AX7ugQcTEyWAMtsubTH2x30+ZhopwJCK+3ogk4LchqLSN+GS/1we
48F9/EGmEsDLfJPJRYwfu9ulhQhwdTbuCK73RP7My0PbEYm/p65TDZSsLasm
FpHfu5PfqKHLqXzsSy2CHp1iTmuvGrB3XZQGQe+TpuiWQTXBl7mEQ2Q+bfwI
Fp6n5MooFhG+1J0ax0Kg+pjlCzWCiBz/oI2fsoSvPlexran5eOWUFQvFtx+s
N2Ab89pJbcdCZPW9seF/+78sdWTheJy1xWVsC8fzYxKdWBhc2D7xC5zvcfGg
NevKwsvmuX8UYXtnrcMi9CVL4sz0wvj29z4Z/t6TJfP4qxPbeB+qm5ezEM7V
fDyD6/kVE8TlKxb36aGTEIPA3aMi4IychXc6xYYwXH+XsetZFyULzu3z/QO2
IcK3zx6FsNI+huB+XVCoHx/eyMKVobGDO3Yg+NyQ4kVFsQRXRD5ChE/pcjUL
dUqv7mc8IjyY6B/Lkr4luwiIzNsoPI6FEnvDsMkuBLeUNyKuprCA4WU67kbg
0l7yfHM6S+b37lCyVO9N+QmW1NXkugfB6k5j17giFs4Pqt7bfItgYus8pknP
kj0w8zuESF+zo2tYwPLQWJaBoGRQ1Tf7HivpREg2IvpyecIzltS1dNkPUn2W
k9+wYPTzrsCIPIkPvs4fWNhXp+wrL0AQaqkXaRMOPuzrfaI4h0Dl7dlxTsZB
rcOSSpsyBO8Xtv/2fjYHqzqNlXZ6RPi1erUbh/fJNSi0QuJH0TEfDsb/ghtf
jeD+HEyYQA66Qr3vrquX5mHWHcHBDsz/jjsIvtm+4n6OhoPflTd8UpoQ/JHo
t+HhLg4mb6q+N70Fkf3b99N+Dnb26LIqDQisTVuDxhzhwDFKVhXyCoFvtFbX
k8cRfcp+041gYfnsfUwxB2M25vgnDCCIwXTfoucgJbfB1mgYwZH+MbThBkf4
vhKN5mFB+ey1hlscMNq3Ix6b8ARv7KYHHMzAeedM5mEyJlRwCwfe0drPaCue
8G9GbTsH7540PfvWloe8hqLvzr7mQMXVOGbMkt7vG+rjiC457HTkYQsWiMoh
DooHn2oj5/FQGZjt+GKYg0EVJ/NewBM+UZ0jNWBxsL7ByoUHOZhn1Y7WkL64
ti/i4ZWxa8DucRr47aNz71l3nsx76UQTDdnfi5uX8kRXunlTDbSXFNiYe0r5
Jl0y08CfRbcf6IGH6wk27o2TNJA/UPavgOU8jE+dZlxlriH72/hvXx56dQrz
VAsN2Lq/2BzpxxPejHKw1BDdanu0iif7uy3XSkP0sM97jRR/+KVMA9cSbHzy
1vJQVXh6hclUjbTXLkpe0tkGaw14djS3pgXzgGVwbJuNhux5hk7FS/P2tdVA
0Wl5/JEIHjqai+/24ecfMd+WbOHhIz4gr7H/yqz+zhM0DzjszPk4vs7e8J/y
rZK/UofxYJ0ZkcnxMMnNA23D+Elemxie6BaKxfX+OLCwvSRIBCJ3ymqG7PH4
9g0i2aMHJyoZmNIWfLQqRCR8fg2XGTi4qvO+b5iI57CqbfnPDJRj3YxViVCD
ARUXM4DPZrLv1yLUJ/rtSypgwFLfmHQT25j3jTUnGCg8LVe8wTa+D/bfHGFI
f9xrsb0LC2r5QYbc5aQ12N6+Iss2LoUBDEvTg+Pj+3j3zG4GfKK1MSnYxujD
ykXJv8RIJeHZfmGHlE+xNUx6fu+QloGRn6QmXw8VQadQL5JvZaT7OgrbmK6B
vVsYMrcFLrg+PBdD0kYGQiz1IxTBIrl3Bb0hDJQp1MahuB+4z2sUSobsbWTA
epHoztEsOUP6udwtSKrfo8qPgc2vQ++OU4rkO6K/2Vvql1tdoAj/wJ8FTz2k
eMfiAkTIwYtY78aQezHypFwk9/Fz1lHKH5C0WoT4Hl36TRuG6OIdaz+R1HG0
+VNG0mnkI8IKLIRloxhoT8lNOAgijEuddk7RT0Nwl9PSSA8RJrTOU1R20ITX
fgOLpfxVw49pcge71rpI/W+Y0kAT3mm3zhfJHfW0uEYTfFO+chDJd0Rrr47G
+2Lv+tdMkeh30rV8mtRjHGwr9btzZxYNQTcK76daiYDlq3PuXprcxVd7J0v1
+T+Jown+9DUTRLw39NMD0TT8//fd/wAE34f8
      "]]}, 
    {FaceForm[RGBColor[0.30745500000000003`, 0.904455, 0.]], 
     PolygonBox[CompressedData["
1:eJxdVntYTdkbRiXJTJyS6okuuk1ikpjk9iVFbql0cZTmqPbZnL2PSs7e9k4X
KqESyplkStIkoVGORJJkJDQhScjtDLqYhCRJs9bx++v3x3n28+111trv933v
+37LbP0m77ARw4YNy0U//Nx1t+2ZtikPKz+k+UTNpaE1WPaIseJhbnjDcdtp
NJjqbzxVYsfDcf96h4cmNBC3gnRKHXiYZVR9MXEcDYo1vRXbnHhItXn7wyw1
Gowym8LGzVed96H7IwW/++belLjyYNz5YlbFKwo8Ivvz9yzh4XCc1VF5CwU2
NUmFm1bwEGUhH0qvp2CRcWeavjcP7osjDYsrKSjyrxfE+vFwFn2n8zQFwcvq
OguFPITeCioOyKMgoiH57t51PHzRaS/vO0BBR3lJ7Mz1PBhmNhU1JFFwr+1Z
sTyMh7BbQctebqXAyahaR0HysN2qhphDU2Dm0hOSIuFBoLfgr8e/UmBc/Uj0
hOJB2FtRVS+k4JCtgchYykOlhsDx9moKYgcuOHlsUuX3VLmSgpOnWi6HhPMw
mWI5gQcFapWJtyURPKyapF/l50pBaF6zkyiSx7hCSudRUNLytMV1Mw/qr1Ms
rJwouP5YkaAb9T2/UgcK1ZHWbUSxTpX9k4CpFLyYZRS4dQsP1jVJiw1tUD22
35mpI1PhLf1oTgEqH7MPxa9Eec2dEyn4serPz0My1Xn0kAEF0vzh6UKGh4yi
7dPt9SjoCbkVdA/F97VI867RFPjlFmd9YVT5bLYcQUGBnevXBhQfbXbsft4v
gY4Xs+Z7Mqr+BFu/l4B9lq0Bh87fuOJD2kCHBOKsahau/B++UKUElKI8Wf3m
73wSt0mANKeot6geO7w8to1+KAFdVGbFpu/7fZokqroV7GLhgWO3k9tOAuyl
+W6GO1mc14LFOwiQN2klL0xgYUlkv+eYOALW9laMtIhnMU+E+7YRuI9J1dtY
nJ/XPZ7AdbttxLEwfsFfFn9zBGgK9HJnylg4NrzyWjyK0eeu6EaymNeWb1CM
eNZfTrMQktfsOIT2H2zSGmO5gYXldZr/XEXnpwz+U3udUO0PfRVDwK8yz6qg
UBbOl6hZz0B47mu9WfVaxIKlfOhGUTwBJ7Z73Q8NZiEpurHTA+HPLZ56rDmQ
BZmF3FY3kQCZ5yT9eUIW0n2iLDRQvu+cru34zZ/FPGZMdhFQ71Dr1r6axbq6
ItpDQJ3mpbM/e7PQV9GadzOVQP33+onyZOFu2RpFYDoB06STv+YsZ+GF9oFD
egcImJDZlFjnwUJtUmH3+0wCrGpGmrS7syBoL/fu+40Ao+q1psMXsSDuU4rM
DhNQtqb3ksF8FvN8UHmUgDflJZMFTiw4uy0udT5BQKV9lv676SxYUGykSSmB
db9WMYUFx9oz09IvEOBX73A+1JLFun6w6yoBSMbvhpmwMD/bN1jrNgGorDdT
DFh4H3JLof2AAGw32gIWFiIipj4nsK7YGG0WRpPmGSldBKzPa25qV2fB9u0P
39Q/E3BDc95rz28MRBfYDXxQE8NHZFNlfQy0KRKi/caK4U2KjcuEHgamuRpv
/mmiGPuUIKaDwXz5e4OtGGa7LT7d8ZIBbdI8Qc9JjPpxqiX4CQPeHr/HWbmL
wSCzKf5DM4P9ozt8tViF+2IjA6hNtlfXi/E55efrGUAyDZ0QIYZw5DddtQzY
oo3iWDHWU2/AZQbzteR0qhjUXqeQ3ypUeKa8yhbDM+0DEW1nGYw7etQJMf6f
/5cSBo4gHDrnVesin2IGLrTu3vLpmhjzo7njDwZuBy1LPndPDBc1BF+vHGUw
79yXPhdjPRq15jDwLaxPWfyvGOZm+zKO2QzWTdb9AdW68K6cgZjGsqwro0jE
j3wtRQYDkQ3JRhvHk4ABP9nHqPRyw4wEZAOPUtIZ2B8zkPfImgShqUv7ir0M
bMofHvVwKon7b2KWxkCgqcuPNTNIOFeiVjgylUG6CCvPmE1CQ9ma49/2qPI9
t2oBCak+Ucu1UBzVr+PVu4gEtsCu0mo3A2k2bxvil5JgiPjnv4tBPhgs6/Uk
oRfx+lAyg3Wa5ulLwv6i7Rt6djLYFwP3CkngCuyOrEWxuUuPzdlgEhxqz0gf
JjFYt7MvhZKw0LhzcCOKiT5lU9EG1bpsLIqRfly2SklAtl8nT2TgsG9u8SWG
xHw4EY5ipM/ihDgSSqdJQw4nqvrP1CWTuL/Oxmh/gpeH2450Ek4jnD0oRrr2
KJGT2AeCJiK8n5WiCvccEvYMhv2Sh/L5VNFa73qMhJw4q6Ux3+tRdqSIBDxW
FKhe1rjxp0nQwINmM6fif9AAjfmo5y3jwCHLlg0copF/22+12crh+vbJR0ix
jxa6R3O4P0JdDSmeS61FsRzGX3ZnpBR+luav8NzBqeZks6YU+cW8OY47OTy/
kyePkoI5xbb57uGwT1pdQuso/8gzezm42Lp7sADt15yXPX1RBgdofE96ri5F
9R8RmneQw+fEVqlJcX7+2lkcxpUVgfDYSyeXxWdzMKJSo+HLMCmg15PUczg8
B2OFCD/LWbrsP8Jh/x27b5DG9aiZks9hv36Rg/Kl2C9LGgtU+Qck9NPYL6Jj
j3Ogv3HFPZc+GkYKMjRmF3PYBxUPPtJYh7u/nuJwf0Xu72nE35dnbvzJYT+Z
ndZNYz5ZHCnj8HzKLelC94/qR8mx5zj4pBT1nminIR7NB3EFyt8LCf4Vjea3
c5fnZQ77kKTyKQ3j2sv3+l3j8NwzJlpo3IeT7E0O6+pyXCOt8pmyOxygcoXp
1NEwtr18jnoLB4jGZuMv05inFmQbh3U2PFNBw1fn8MjHSoTXnDLYX0zjugSv
6+QAPWQ6eTT+rnVnDwfo2mE39iANNMtpxH3m8H1mmXw3DVss5DOMhjgIqHdQ
FsbQ2N/entPgYd2yOk23SBqurDWlfcbweP5cjwijYdA5/N8uwff72fQAGs+v
k3GGPJ77gUlLafj/+91/lp+djw==
      "]]}, 
    {FaceForm[RGBColor[0.30745500000000003`, 0.904455, 0.]], 
     PolygonBox[CompressedData["
1:eJxdVmtQVVUU5iGlCUNIMo2pI6OWihEpPiKtlRSpAQLiMA4Wmg/ynLPxgSNu
ZI/CgFyVLqZXQCQhQJCrCDMmKDKopaP4KoUAFW8BNxAVE1BRHtq+d1rLmX4w
zJq79z5rfev7vrXcv10TstLOxsYmXf5Z/h9PjPv92FEBU1qPjjd/pUH0uPTk
n2Ts7TLd++hMDe6Wl/iqMi4IhJoT4zVQArpbXWT8Ivmx/RuuGgR26xemFQso
K+AXCm00aC8vUZ8fEeBneDo646EKe4oSXGbJeJLP7qFNjSrk1nm/F3FYQEN8
tF53WbW8p19uFHAp9OwhQ4UKc0benzS/SMCmrNzwoUYVEoLn3XE9JCB8zieH
uvapsKXPR3e2QMCDD06lBu1QIWVCh1PoQQEHA8HVY7MKg9pSgq7kWfObqtNU
mPnFl1M8cgVEnX/Rxb6xvrd3XY6ANY+SgpuDVJg+4kx4zgEBcV2lQfd9VThc
3BB5IkuA4/GCTv0M1VK/Z+V+AbEXJmZnfWg9v78iU0Cau35ajYcKERsXXD62
T8CunGcbpr6rgmdU3s3CDAHp7vpRVWNUiMqzbUlLt9b7T/Q71vfs49MEJB64
alzkpsLqgO6wVXut9TuvcFHhlMOwfj+D9bwp21GFooRgx7F7BJjshtQPGazC
wMqe/N4frPmdzLVXwb4t5a+sVGs+s1f0KTAu/eUuz+8FyHLUe90KlCXGZZTu
EJDhP/zzjzsUcKryujlWJ8DGZFe9pE2B+OB507YnCcgPhL7QZsWSj74pQUB/
8uPbE00KSHguvr9VQHy0n9Z0S7Hk/2uUEHCkd0lxfIMCk31HLj8YK+DpaxE5
b9Yr4LP2mu5GjIB6ecFQZ70/5rPBsRQXhl1qZQ6xdL7Uvm1yvl0svZdzuLjW
/JLT91ok4F4DnPJpS5lwXdfLKd+399a2d/Rwqkeef7D0Cad6f1785GRzFyc8
eszLpm14xAkvmR+4PeSEZ+dy/186HnDCW3fDVFl9n1M/rulC/I33OPVL5p+S
2s6pnyPO3M7kdzn1u99n7e7v2jjxATpbUpe0cuJLQ8TGkkV/c+JTiX2kU6iZ
E99k/ufDWjjx8blze/maJk58dVMCIg/8yYnPGxeMLjPf4cT35MKwbb6NnPRg
wePULU56kfqbEniTk57kezV99Zz0JvkUd76Okx5tKx2GHfmDk14lfhtKaznp
+daOgaSaGk56l/hMcJMx+oHDsLc+5Tc4+cXcH7caB65z8hPZ34B8GaPf+F98
fUiUjNGPLHwIlzH6Ff5+rsZj1IiIV/dlO1Kd1796X/Jlc1Wi9ur7121MY9I1
yk/GZV5FGuWfVB1qe7dCo/oGebtUwRWN6h+eMv+e9x2N8JF8S6zq0Ai/tY+S
ttcPaISv7Ncz7sQI/+yrxt+yRzLqT0V/sqOvB6P+FUs9fP0Ro/7KfpS2+zHq
v6zHtWkhI36omTG1s5cy4o/kY5jXKkb8knzrfK4y4p/sd/O+dYz4+fh2/Wrn
GEb8dfB2ubA4jhG/JR99NsUz4n/JeLOdso2RPmxNdss8dzLSz5Utcw3nUhnp
S8uMafQwMNLf/pgso5LFSJ8Sr2pzHiP9yvszDEZG+rbkv76Ukf5lf3tijzPy
B8k/v4KTjPxj9MzIxoeVjPwlWM0sDzzNyH9C0tzrTp9h5E+y3umzzjLyL4zR
3/A8+h++h/6I30P/xHzQXzFf9F+sB/0Z60X/RjzQ3xEv9H/EE+cD4o3zA/uB
8wX7hfMH+4nzCfuN8wv5gPMN+YLzD/mE8xH5hvMT+YjzFfmK8xf5jPMZ+Y7z
G/WA8x31gvMf9YT7AeoN9wfUI+4XqFfcP1DPuJ+g3nF/QT+g/eY/v8D9B/0E
9yP0G9yf0I/+v1/9C0zNmJU=
      "]]}, 
    {FaceForm[RGBColor[0.585, 0., 0.585]], PolygonBox[CompressedData["
1:eJxdWHtUzfkWT43knZm8KyHlNTqNvG9jYyqPKWTGI03qKDSa8f39vsaj+hpJ
WCphhHKRq9JRQ1dp0ow0ZVK6dSlJjYMYlJCE1hXW/Z6z1t7ddfvnrO869fvt
797782qodp13kKmJiYlZJxMTw2dc4euRvqUC/PLm9DCdyMEtpzXmS3luaB+V
o3HmoLc3/4+NPB+cFW25eiyHqKaF5ddKBOTNiQlLceQQ8rg9OEie04rnLXk6
jEPR65FOt68IyFQbzP5my+GX1vfhE+TZ3jyi/sBADpvyj2cpxQIWT3FZ0GbF
Ybz82feHgMTLdpkrLTkMctIvP3BZAPgHBdR15+AbVxgbVmT8/vLyLhwcnS1G
eRQKaNcpkxtMOZxuqYxtKxCQVbLBdusHFazOeFjHXhLQt9br5vC3KsTPinax
yBew/qcBBVWvVcPzJgb/JsAu8+W0vS0qHP7+48jMPGG4h27ZM9VQ3+Y7uUI+
1/tbTaMKo33jQltzBIze2U9v9VCFO/bmj5qzjfVpu9SrINtnfeOcgM8n+PlY
6FWwyLAWSZkCNuQPGTGgVjX0L/jrMwImZ5cMm1StAnPtBq3pAmoqNmYFXVeh
pdJTG6oTkFo8b1JyuQpyHk5NqQLeLFrZq7VU1tPo0NU9WcBAJ/1h72IVbtub
e0WfEOBveWtiUaEKTQtz/X49ZriPOtvtkgrycUduHhFwqrjs09pfjfUF6g8L
kNP1+DFXhUYH54HX4gUsneLyatJ5VdZ5fNDZ/cb5xJudUyEhIaEkNE6AyZgu
0ffPqLA1flbk+BjDfR+6VKersDyu8HTtLgEuflNb/0xTwSdw2vHvogSM09s7
tKWohnkUNEcI+XdFnzqeVCHM6sw6/y0CwqdP+DYkSYV3upbuBaGGeRyeduWo
cR6ve2007FMP08lHVLh6wi3WkwtIGnTW5tJhY32fha8TsDH/+HPfg8b+uB1Z
K2D/s3c3+hxQYVZ0iGP6agEz/B9q7uwz3ndSxkoBtyo2agvjVJh2d371sRUC
dC2VpfmxxnloI5cL6BzR90pVtAo1J5mrzxIB0yf45XXarcq+ZF8Zvsiwz2Vm
c3YZ3+d/z8vwvnCz0ztUSLf2Cd47V4CXdu/AEVHGecxwcRfgpLdPzYtUYUGu
7ex/zRCws9+yrmu3qYa531nqasTHyYkRxvqC6iYL+Ctl8A2brSpYywYudBEQ
LRfQ7kfjfX+/6CTkXpSHwhYVJESX2o0RsGbfs8xwoUpc6vw2OxjuG/ShOtzY
vwmlQwVUtC0q+lKe9xz63tXSRkCA5a0V9WHGeVR7DRDgqbV0OSDP9aFWK6I+
EXA/ZXBSkDxrLeWNexnx8dFiPPspdH66cPKD+8sU+v3EhATXgV8r9Lz844lp
SxYo9L4Ma5/tx+YpVE92yRvNc3eF6h3lG9fLY6ZC9/GNmyl0rgrdN0kSQN8p
CvXDPYfviXFRqF/y+5aeGoX6aWKyNShxjEL9zrWNmveZo0LzGOz0jdnNYQrN
a3Ojw7MoW4XmaW/eKXjmIIXmLfFZ072fQvtwxiPg0P0+Cu2L3PNuV3oqtE+y
vrgLXRXaN7mPO/M6K7SPoVbjvK92Umhf5ePnN75ntM96+x33+r9ltO+yf4GL
3zDCwzudMi3lJSO8DIlq+uOjZkZ4WrXq0cofmhjhbYR5xA9tjxnhMcO6zif6
L0Z49dJarneuZ4Rn2f+hT/SM8C7nU3i+jhEfmEf0zT1Qw4gv3HNaA3beYMQn
U7Nn2+25zohvJJ0v0lUw4qPtTdd9assY8ZXkk0O2pYz4bFNj6prNxYz4TtKR
05MiRnyYzC7OVX5nxJeSTwb3vsSITw/O6m56+TdGfCv165u9eYz4+Lb9jrj1
uYz4+meP+jcshxGfd60Z/ioqmxHfy/k9zjrHSA9k/zTtmYz0QuqgxvcsIz3x
zj3mXvMzI72R968KyWCkR9EhqyfapDPSKznfaw06RnomdbbTtTRGemfQ46pT
jPTw9cjbp16mMtJLWZd+XCojPXXL4WN2pTDS2ypP7YsPyYz0ePWqRzE/JTPS
a+9c2wB3eUY9l+8v7y/PqPcSH84W8ox+AL+Xcwqomtrx95JHOx+d3vH8V++/
Ouj3Rcf75R6e7z+no77aio2mJZ4d9cv32Kzz7rhfyOOwlB5LOu5vI3kxaXlH
f15Wlm8Z5d/Rv68epPROC+TUXzmn2MHBnPoveSwh8jtO87k7v2flXYXT/HaH
PK5x2sBpvhVtVXN5KKf5fxxZcFW3hdN+SJ5rq9zGaX+m3p2vPN/Bab9eVJbX
tO/mtH+ze5iWvd3DaT9PW9c9ebKf0/5KHNSUHeS03xqLsZqjiZz234A/v2Oc
8HHZTnOq9z844Uf6gs6ZKZzwpWvxnj9dxwl/BVdPjLiYwQmfkudGjsrkhF+J
jzfbsjjhW75HczWHE/4lvjZ8uMCJHxoc/rlmyEVO/PGi0jN1bAEnfrkwJ+bf
I4o48Y/Uye3dijnx0zh9cmBdCSf+Om3tYxlfxonfdoesdpxawYn/XOQCll7j
xI99IqH/zCpO/Cnn55RczYlfLTL+Pr65hhP/Sl9VOKyOEz+fVRvCPr/Nib9l
fSYz73Did0/t3uax9zjx//sbmxo/1HPSB/m555cHnPRD8odY/JCTvsj+Lf7z
ESf9kTqe59bASZ9iDj2fHd/ISb/kfE+UPuGkb6lHvgi838RJ/+R8ne8+5aSP
Un/SLj3jpJ85re/XRD7npK8SH5+Mbuakvwb+zWrmpM/p1nWpti846Xe7rqVi
rTyjvsv6/RPlGfXfoL86PPcSdEb/gL+P/gKfh/4D34f+BOtB/4L1or/B+6D/
wfuiP8J+oH/CfqG/wn6i/8J+oz/DeaB/w3mhv8N5ov/DeaM/xH1A/4j7gv4S
9wn9J+4b+lPcR/SvuK/ob3Gf0f/ivqM/Rjygf0a8oL9GPKH/RryhP0c8on9H
vKK/Rzyj/0e8Yz5APsD8gHyB+QL5BPMH8g3mE+QjzC/IV5hvkM8w/yDfYT5C
PsT8hHyJ+Qr5FPMX8i3mM+RjzG/I15jvkM8x/yHfYz5EPcD8iHqB+RL1BPMn
6g3mU9QjzK+oV5hvUc8w/6LeYT5GPcT8jHqJ+Rr1FPP3/+itMZ+jHmN+R73G
fI96jvkf9f7//z/wXyeDj04=
      "]]}, 
    {FaceForm[RGBColor[1., 1., 1.]], PolygonBox[CompressedData["
1:eJxdV3lYzXkXL3vWp5myk8S0UJasTXIwv7vfH5UYKRGlRX5fy30aKiWUKRol
YRSVbCGUUJakEqMw4xWFQZr0NN4eS5mxv9975znnvu/7V8/3ud3vPd9zPuez
WPtLHgHtTExMTE1NTPR/U25EK0oKRdhq9+8elyYxWNzivXcePzstt4nuNJ6B
CF9Pczgtwu2CeU9nj2GQYLU42zlfhIyYg+uOODJQNXcY98MJES7PH5LVwYFB
xef8pe+PirCk6lFK4DcMRp+3PXHhkAin57Vl3BrKoCRqUGRptgh1CVHdwYrB
kRwRumWI0OH5FrtzAxgMTdKFpaeJ4N022XVSXwYLd2l04T+J0GXKnuTLFgx2
Widd3xsvwmShcqW7OYPP8a0PLKJF6LvjX/Z/9mDwi73L4Ic6fb21JkldGTgF
9Gv3V6jhfdNcOhvue7d0kQg/rB0+8WV7w326MXNEuDR6t8NJEwad/HY1ealE
+OrAxarW9xI05g0vvzdFhM43+wXvbZUgRHq5pmi0CAXNqy75tkhw9XN+xKeh
Iiwze7fQuUnSv/fbgxYixE+qabCql+D3dmYOZzry98RN+t3moQQdx5kXj3qr
hW9NtU+n1khQd+y9j2WjFmLOQuzq2xLweWwMvms4e135RYIlLd7ZTuVaSO61
tsW+QoLYVTK7pfla6HKzX/3REgmGFX2Mt8w03FeuKJZg3aBJzq5btbD+LNib
Fhrq2/NojRZGfbE+cPeEoT7njwFaSG8cVHU1V4I3J2eF/uyuhYGRi8bePSDB
DLemwmJXLXS62W+ZaZYEXqWHN/rZaiG/eVUPTboEfrs0ykRzLeiepOcW7pQM
/YMPGsi5WHrPbbsEY87bRqxv0EDatl72TUkS+JfduTGrWgOZSwvG5idI+v7X
nizUQF/3us0ZcYazZU6GBubMP1WSG2u479XITRrISw0IrVsngUvKjcfaZRoI
7zZsiGOEBDGKEnczT41+Hiv3h0uQkW1TtGiyRj+PtimrDe+Nn2elgd8kP7dP
zPDeUW86aKA41Ozp0zAJzCe4Wo9pVsPlF3tXvAiRYF917i3LW2pwMdVuHBQk
Qc8njsf2F6j1/T+uC5Bg+41ou0c71dA46FBMm79hHmfKI9RQNv14SsZCCc4c
XFPp46eG5eNiwpcvkOCSR1r1oelq/TzKgnwkyJ8V6nJ4uOG+rlu9DfVFL+yi
htSAzU8efG/oV687zSq42c+9zmuuBLYNG7zbVasgtr4y8YMXx8+99Xde5qn0
8/6xerYECa0P/szcpoLTzasCqzz/6Z/lShU8krU/97eHoX+lMz1VcP9lq7kn
P/N99vccp4LPb3VdHrpL8N4nLHiopQqylhaMSnU34E1R0qaE/u51AyL52cEl
xdanRkmflx7OcRpxVknfT9KtuOW0S0n36/EfvEZJv5+ebXPgkbeS6lOURF3c
6qqk+r/kR0yIHKyk97U9uLf+qImS3s/fYz74mYL6s1qWOqemQkH9C/ouuKzm
sIL6y15uum69RUH9v3I4p65IUtB8+PyCsjwVNL++Z39tqJuooPnGXZ9dGjRQ
QfO3WFQmaU0VhI/WB/cWJTbKCT+8PrPhVXLC12b+DwPz5YQ/TmdTdbvkhE9O
j6dGR8sJv7x/+9wD5YRvff/qtHLCPz+frR4vp/0ovzOiwnGwnPaH98vyUyc5
7Re/b4DbSxntH/++/E2tjPbz9t053a3KZbS/9d/3eVCWJ6P9HssJrmG3jPaf
P8c3dpOM+IG/ty1zhYz449CaSt/pC2TEL6ac4ILVMuKfHJuioD6TZcRPfB4t
M21lxF98Ht0te8uI39S8QcEdZcR/VotbasQ2gfhRlvo28NofAvEnr8/rfo1A
/Mr5yHL9NYH4l69Tn4pigfjZram26uBxgfh78KSlh+2yBOJ3ff+0OwTif96/
nb0TBNKHv8c0JsVHC6QfPmEVK7N1AumLXa9uhcHLBNKfn3QrKh8vFkif+H0D
OvsIpF/tzRJs6mcLpG+Rr0/OWiUKpH+B/eotLioE0kf+3qelMwTST/5e+41T
BdJXvX50chVIf38OT29RTRZIn2vmvJg5e6JA+s33+fWwCQLpu2H/xwuk//j5
i/oz6TpX4/dVGTEutmC8P+q2c8ZvM4y/791WtDZcbqzvzMaPmy3VxvoD/2qI
OiYa3wdXfXq5ehjf3ztE+6bMy9ify/MzH8+YZ+zfVxZTE877GPv7tNvXRxwW
Gvvf7kLH19sWG+ejyjAZ0BL4P/OrnRZinG92zemGxDBG8/cZMu3VDcYIH8nr
IgpNVzPCD6/v+chwRvji9blq1zLC35Iq31D/KEb4rBkn2S+LYYRf3t2RIRsY
4TvytvMInzhG+Of9q5v2I6P94Ph41X8Lo/3xUGYMe57EaL96h1Q7HExmtH9R
twuK5qYy2k/+/fgPaYz2d4O7Upm8m9F+V/neKOybzmj/u28/Epu8lxE/8PsD
PmQy4g+OL8s5+xnxy5MnibKsA4z4R7Hy3YmHhxjx063NHp275DLiL46fdjbH
GPHbVruwuY55jPhv+X7TC9+cZMSPZXG2jT3zGfHnAvW1xD8KGPErr88/t5AR
//L6rH3PMuLnMbtzIz+dY8Tfbnu8RiQWM+L34rquzzpeYMT/vH/zwi4y0gfe
P6H0EiP9sL0SN9/0MiN9OXdig4djKSP9eTah/5PvrjDSJz7fYnkZI/3i800b
X85I32YNThvRs4KR/jmXn3L6lZ9RH2v93nqtu8pIPzn+5lpWMtJXjr+mHZWM
9PfY8fslXyoZ6XPe/ccpHtcY6fcer319kvgZ9Z3vR4f8a4z037D//Iz+AD9H
/4DfR3+B96P/wN9Hf4L1oX/B+tHf4PvQ/+D70R9hf9A/Yf/QX2F/0X9h/9Gf
4XzQv+H80N/hfNH/4fzRHyI+0D8iftBfIr7QfyL+0J8iPtG/In7R3yK+0f8i
/tEf436gf8b9QX+N+4X+G/cP/TnuJ/p33F/097jf6P9x/zEfID9gfkD+wHyB
/IL5A/kH8wnyE+YX5C/MN8hvmH+Q/zAfIT9ifkL+xHyF/Ir5C/kX8xnyM+Y3
5G/Md8jvmP+Q/zEfoj78V3406AfmS9QXzJ+oP5hPUZ8wv6J+Yb5FfcP8i/qH
+Rj1EfMz6ifma9RXzN+ov5jPUZ8xv6N+Y75Hff///P8fGPZI3A==
      "]]}, 
    {EdgeForm[Thickness[0.002283871174663832]], 
     {FaceForm[None], PolygonBox[CompressedData["
1:eJxdV3s01fkWx/TSY9xmnEoPJTUepZceMqpdze+8nHMKqSGiGqTS79vDMoXQ
S0PcSNKEQS/pTRIlCdFFmummUFNkZJmupaKZnnO/56y197l3/rCs7zrrfM/+
7v3Zn4fFKtHVz8jAwMDIkP/x/4nVEfKSfA3EWf9n0HUHBqs7PdM9+HnSBsuI
PjMYaODL+baXNHA3z6N5yVQGMaNXZ9nnaiAt8sT2U3YMlB29pn9/XgM3lo/J
7GXLoOJTbsC70xr4ruZxov9XDKZctTp/7aQGLnn0pNWNZVASPiqsNEsDjTHh
A2E0g1PHNDAgTQO9nu+zvjKCwdj44KDUZA149sx2chjGwDdFFRzyTw30m3Mk
4YYpg0MW8bfTozUwW6jc5DKYwYfo7ibTCA0MO/hvm98HMaiycTR/FKytt8Eg
vj+DiX5mRn+s071vvmNfBitSVG8DVmrg+23jZ3V9xiDZIj546lINXJ9y2PaC
AYM+Pint7koNfHG8uKb7nQht58aXP5ijgb53zALTu0VYK3ZtLZyigbyOzde9
O0W49Sk39ONYDaw3futr3y5q3/v1CVMNRDvUt45uEeFXI2Pby735e/Y4/Gr5
SITe0wcXTX6jhq8N1c3z6kVoPPPOS9KmhsgC2LHlrgh8HrsC7+vO7jf/JWrn
kTWpXA0JJts6bSpEiNostQ7IVUO/O2Ytp0tEsCz8EC3J0N1XLi8SIXyUg71T
nBqiCsDGMF/UzuPI461qmPyXxfH753X12X/wU0Nq26iaWzkivLqweN2PLmoY
GbZy2v3jIiyY255f5KSGPnfM1htmiuBemr3Lx0oNuR2bB6lSRfBJUSliB6sh
+GlqTv4hUdc/eK+CY8WlD+YeEGHyVavQqFYVJO83sWmPF8G37F714loVZATk
TcuNEbX9b7iQr4JhLo170/bozpJjaSpYuvxiSc4O3X0vJ+5Wwbkkv3WN20Vw
TKx+ol6vgpAB48bYhYoQKS9xMXZTaeex6WiICKlZloUrZ6u08+iZs0WE8k+5
0R6jVfCL6DP3I9O9d/LrXiooWmfc3Bwkwj9mOllM7XCGGy/SN75YK0J6bU6d
pM4ZHA3Vu0atEWHgU7szR/Octf0/G+wnQkJ1hPXjQ87QNupkZM8qEVZ1el4u
D3WGsgVnE9N8Rbh0Ymull48zbJgeGbJhhQjFrsm1Jxc4a+dRtsZLBN5ex+zx
uvv6x3nq6ovw7ecMSX57nzZ9q6vP5F6HEu6YuTS6LxNhfOtOT6NaJexoqYx9
7y7CowdR97rOKbXz/qF2iQh7u5t+z9ivhEsdm/1r3HTzkEg2KeGx9LMrf7qK
2v0oXeSmhIdd3YPdXHX4WeU2XQmf3gT3e+QiwjuvoMCxEiVkBuRNTnLR4U1e
0qOA4S6NI8L42dYx0cqrXkGfl2YfmzShQEHfjwveWDcpRUH3c3yFBm5V0O/z
eRx/7Kmg+uQl4cVxTgqq/6/c0Jlh5gp6X3fTg6jTBgp6P9/3webP5NSfLdKk
pfUVcupfwDeBZfXZcuov69p922KfnPp/M/tYY6Eop/kcqI5Yk+kmp/kNK/i5
tXGWnOa75/aS0jUj5TR/05VlotpQTvjg9a2MbZMRfnh9xuNrZIQvPo8HI3Nl
hD9OZ/OCU2SET06PF6dEyAi/8cEbf3LxlxG+tfzRqJYR/vm5oHaGjPaj/N6E
CjtzGe1PT9MDycc+Mtovft+IuV1S2j8+D9nrBintZ939pQNHl0tpf1u+HdpU
dk5K+z2NE1zrYSntP3+O947dUuIHjq+ejI1S4o+TWyu9F6yQEr8YcoILdJYS
/xy1LFwzdLaU+Injp3ORlZT4i+NtoGSIlPhNqx+BvaXEf6NXd9ZregTiR2nS
G/+q3wTiT16f+8N6gfhVyx9RVQLxb5GVydCKIoH4eW57Q82JswLxt7lDQLZ1
pkD8ru2f+qBA/M/7f2hIjED68OfUtvjoCIH0wyuoYlNWsED6Ym0yID9wvUD6
w/ej8slqgfSJ7/uIvl4C6ZeRcYxlyxKB9C2UE/BmjUD652fWYlosF0gf+Xub
SxcKpJ98Hja75gmkr1r96OMkkP7+GJLaqZwtkD7XL32xaMksgfSbz+PVuJkC
6btu/2cIpP/4+YuWy6nBTvrvK9MiHa1Af3/4Xfu0Xxbqf9+zp3BbiExf3+Vd
H/ZKnPX1+//RGn5Go38f3PIycXLVv3/IWvXrMnd9f24sz3iy0EPfvy9M58Vc
9dL3t3nAl6dsffX9N7rW+9X+1fr5KNMMRnT6/9/8Guav1c83q/5Sa2wQo/l7
jZn/spoxwkfC9tB8wy2M8MPrez4xhBG+eH1O6m2M8Pddjfe6VeGM8Fk/XbRZ
H8kIv7y7E9fuZITvsLv2E7z2MMI/71/j/B8Y7QfHx8vh+xjtj6sibdzzeEb7
NWRtre2JBEb7F343r3BZEqP95N+Pfp/MaH93uigUCYcZ7XeNd3X+sFRG+z/w
wKkdCemM+IHf7/c+gxF/cHxJlh5lxC9Pn8ZKM48z4h/5prfnH51kxE91e137
9sthxF8cP0aWZxjxW5x10DK7c4z4b8NRw2tfXWDEj2V7rNo+z2XEnyucq2J/
y2PEr7y+VTn5jPiX12fhXcCIn6cezgn7eIURf8894j4htogRvxc19n/W+xoj
/uf98wgqZqQPvH9C6XVG+mF1c89ywxuM9OXK+Z2udqWM9OfZzOFPv7nJSJ/4
fItkZYz0i883eUY5I31bbJ484fMKRvpnX35x0s/8jPrY4PPGffstRvrJ8bdM
UslIXzn+2g9WMtLfM2cflvxVyUifzz18kuhaxUi/j7j/NDSen1Hf+X70yq1i
pP+6/edn9Af4OfoH/D76C7wf/Qf+PvoTrA/9C9aP/gbfh/4H34/+CPuD/gn7
h/4K+4v+C/uP/gzng/4N54f+DueL/g/nj/4Q8YH+EfGD/hLxhf4T8Yf+FPGJ
/hXxi/4W8Y3+F/GP/hj3A/0z7g/6a9wv9N+4f+jPcT/Rv+P+or/H/Ub/j/uP
+QD5AfMD8gfmC+QXzB/IP5hPkJ8wvyB/Yb5BfsP8g/yH+Qj5EfMT8ifmK+RX
zF/Iv5jPkJ8xvyF/Y75Dfsf8h/yP+RD14X/yo04/MF+ivmD+RP3BfIr6hPkV
9QvzLeob5l/UP8zHqI+Yn1E/MV+jvmL+Rv3FfI76jPkd9RvzPer73/P/38//
BWqTT8g=
       "]]}}, 
    {FaceForm[RGBColor[1., 1., 1.]], PolygonBox[CompressedData["
1:eJxdV3k8lfkaRyXtyjQVQzVqbFPd0u0qLU+R0DIxqXDec96MFpH3F0nXYNCm
LMVN06bNUikZRJasmZYhqSahBYUaGVddNYlp7u+cz+d5zv3cv/g53vc8v+f5
Pt9loofkvF5LQ0NDU1NDQ/nTNDQ637tIhBjT34cV/43BE7t+3zjz81Rf4x+0
pzBY654ZqM3PNdmuzavMGJh8O6Am8poIiWGpoRcmM6j9eUt3faEIpe4TzvT/
kkG3o2v4xwIRPKuexm8wYjAiaJbe63wRrri+S7yrzyC73d/uUp4IDftDhsIY
Br4zw67OvypC/5fRpnl6DKo6b2sl5Yjg9m72XCtdBrLMkor6bBF05h2PKx3K
IE2v5uiLTBFmL77p5zSIgW26l1FZhghjE341ez2AQe7o3k6/dGW99RqxWgwO
trw915Mmgr5Tw85tnyTl+1pdzovQ1e3o2/SHpHyfbWSKCMHrZriIbyTQTopf
F3dWhFEpRVXd7RJ8eh9Qt/WUCAOrx3mdbJFg/LlXi81PiMp7FAvPJHjv6GpX
eEQEn0E9omWdBLpBs7ZPThBhr1Vty/j7EvRVdm71iuP32WP1zLhKAru6rod7
Y0Sw1lzevOCGBEGzLs4P3ydC2FWI2FYqgVlotP3q3aqzS3mBpJzHwYHhIsSN
COo0y5FgkmloZkIw70f1uOcXMySIyfd20Nyhel+FfZoEyfFzuh39RQi/Cmaa
Kar6Vvj7ijDtr4kpD0+p6usO8hLhRJth1Y1jkup7PTxF+II34GGCBL8eaztk
rhBBu3qcj2acBEcKD9964CpCVrv/sGXRErhnluTLV4kQ0HQiLWevBBf0avpX
rRAhuajs0fydknLedl84iHD44AizV6ESGASv019pI8LpjdkzsoIkcMssMdw0
j8/LqSEycbvqfR2e/xBhNf8lzU81D+Ml00W4fGi9d4OvBPclhWKEhQiBQyZN
mOItwXfCE+viSap5+CVtlKDdP8dllZFqHu/meUpK/DncHyMqn5v/p6iqJ9tq
pAgF3oOamwUJbh0pnBY5mOO14+TWDjcJLs5f417WT4Q5mst3Ga6VIFa7K/l2
j0LZl/QAFwlW9o39ru21AtoMz4W9c5YgP0bbvOGpAq4vSo9PXCnB898SZqTe
VShxHOi7QoK2Bck5S8sUynlc37RMgqbi4R2VWar3DY5xlOB1QtZw02QFHFof
2fTYXoIJ3T6r1yUooHqcU4PLEgmO6Rj07dijgIjnN6N6F0uwXeuYFQtUKOe9
746tBFW6N23tNyngSrv/hiobCa56/OCq5aqAp3b98j4skmCVyemMUw4KqOvq
HvktPxfEaIdNnKNQ4ljnyUKO758P9NtnroAzG7OnHeJnp76x/o/0Fcr9MAjm
56F2k898NUT9+Y0D0x/F9srp+Z5yzxUjO+T0fqPbrQsynsjp+y9HPW7xuiOn
+vj9ti8qllP9na9Lp8zJkNP94mWfbJxPy+n+u6YtexsVJ6f+zF1xb+urCDn1
b+bZK72btsmpvy2fGd4evkFO/ef16j1eI6f58Pnp3XWQ0/w+2XzU7LCW03zt
+T9YTpXT/FMH28WlTJATPnh9SbZ6csIPr2//SG054YuPL2RYj0D449fJnd0h
ED5n3bH2/bFRIPx+KPd8ZvJAIHwr+9dxQyD883Nla4FA++F3KapwdIZA+8Pr
WRKSJNB+8XmkGR4RaP/48wYfogXaz3+uPf9wWIRA+7vb7YGuGCjQfhfmxWh3
+Qi0//z9/y72EIgfdk5bpl29ViD+0DE4GWH0jUD8cpT/IXOxQPyT0fxbXORc
gfip4sD0H5MtBeIv3u6X2hYC8Vul7s2Cn74UiP8ycj2WJukLxI/bHo263zhK
IP7k9e3dOEQgfuXzSLXuLxD/ls823iD8KSN+rvBM06h+LyP+7ndMJyO2S0b8
ruzf6XYZ8T/vn8WAVhnpQ3tClk9Ro4z0o27U25RfGmSkL6JZpe7UWhnpz8dy
z7ZX92SkT+Nvtyr67shIv+wnB+R6/SIjffu9dLbxjJsy0r/I3W6NqytkpI/8
vsb1ZTLST35f84ISGelr7cvNFr1FMtJfTSlcTLwmI30OvZyrdbZQRvrN92Pp
YH5GfVftf4GM9B8/73ieeyJgpvp5x8SwOSZW6veH1Fgm3rdWf7/bu/ygwAXq
+nJ39UWOtlHXv+GPlpBLdur7wQ3ZiLmO6vt/vnn5f64vV/en1P10o42Tun+j
Pluwv3CVur/NQ/QumK9V91/r2oC3B90ZzccxUcOgU85ofvx+9Qs9GM33bO2V
lqj1jOYvm7DwTeUmRviIC/0+R9OHEX54fS+/lhjhi9c3d7kfI/x5VgneHgGM
8Fk7UzLz2cEIv7y7X2/+nhG+g2ssLWShjPDP+9ewMJzRfnB8vNHfxWh/nB0S
J73cw2i/Pt98xzx1H6P9C6nJzl8TzWg/+fN7e2MZ7e9OJweHuDhG+10lVOaM
PcRo/4f+60JE3GFG/MDfv773CCP+4Pgavfo4I35paoqyO5PIiH/s/Xoynpxi
xE93I50H6pxlxF8cP1rGyYz4LcZ0y5opqYz4zzdJ89pX5xnx4/U9Jm3D0xjx
p3zprajWi4z4ldfnkZbOiH95fROFDEb8PP1oWvCfPzHi7/nHXSyishjxe0HD
4BcDrjDif94/1y05jPSB929xWS4j/TAp3+OumcdIX/IydjpPyWekPy9m6TfZ
FjDSJz7fgiWFjPSLz/fw368x0reVRocthhcx0j/Lisyp9/gZ9bFe8d4ltJiR
fnL8rRldwkhfOf5eJZQw0t9L6XUlf5Uw0ufLdY3xzqWM9Pu4y6kxsfyM+s73
o39WKSP9V+0/P6M/wM/RP+Dz6C/w/eg/8PvRn2B96F+wfvQ3/3M/lf/B+6M/
wv6gf8L+ob/C/qL/wv6jP8P5oH/D+aG/w/mi/8P5oz9EfKB/RPygv0R8of9E
/KE/RXyif0X8or9FfKP/RfyjP8b9QP+M+4P+GvcL/TfuH/pz3E/077i/6O9x
v9H/4/5jPkB+wPyA/IH5AvkF8wfyD+YT5CfML8hfmG+Q3zD/IP9hPkJ+xPyE
/In5CvkV8xfyL+Yz5GfMb8jfmO+Q3zH/If9jPkR9wPyI+oH5EvUF8yfqD+ZT
1CfMr6hfmG9R3zD/ov5hPkZ9xPyM+on5GvUV8zfqL+Zz1GfM76jfmO9R3/8/
//8X/whZ0g==
      "]]}, 
    {EdgeForm[Thickness[0.002283871174663832]], 
     {FaceForm[None], PolygonBox[CompressedData["
1:eJxdV3s8lekWRpF0U6apSFOjxm2qUzodpbSKhC4Tkwr72/vL6CLyvZF0DAbd
FKrtpOmmm0ultAeRS27di6SahC4o1MhxqqOL0TTn3fv3W8v5zR9+vHv73m9d
nvU86xnjI7mv1NHS0tLR5j/8t0VkfIF/sQgJFv8eUPI3Bo+den3nzs8TAs1+
0hvPYLl3VqgeP1fneDYtsWRg/r1udexFEZKj0iNPj2NQc3VdZ12RCGXeo4/3
/ppBp6tn9O+FIvhWPklcNYrBoLCpRq8KRDjv+S75jjGDnLZgp7P5ItTvjOgP
wxgETom6YH9BhN4v4i3yjRhUdtzUSckVwevdtBm2hgxkWaVX6nJE0J95SFnW
n0GGUfWB51kiTJt7PcitLwPHTL9R5SoRhif9avlKl0He0O6OoEx1vHVau3QY
7Gl+e7IrQwRjt/rNGz5L6vtaPE6J8LrTNbDxg6S+zzE2TYTwFZM9xDcS6KUk
rlCeEGFIWnFlZ5sEn9+H1K4/KkKfqhF+R5ol+Orky7lWh0V1HiXCUwneu3o6
Fe0XIaBvl2hTK4Fh2NSN45JE2G5b0/zVPQk+VXSs91PyfLbZPjWrlMCp9vWD
7Qki2GkvbJp1TYKwqWfso3eIEHUBYjaUSWAZGe+8dKvm7HGpUFL3Y0+faBGU
g8I6LHMlGGsRmZUUzutRNeLZGZUECQX+LtqbNPddcc6QIDVxeqdrsAjRF8BS
O00T36LgQBEm/jkm7cFRTXydYX4iHG41rbx2UNK818dXhJG8AA+SJPj1YOte
K4UIelUjArSVEuwv2nfjvqcI2W3BAxbES+CdVVogXyJCSOPhjNztEpw2qu5d
uUiE1OLyh/abJXW/nUa6iLBvzyDLl5ESmISvMF7sIMKx1TmTs8Mk8MoqNV0z
k/fLrT42eaPmvnbff4iwlP+REaTph9m8SSKc27vSvz5QgnuSQjHIWoTQfmNH
j/eX4AfhsV3JWE0/glJWS9AWnOuxZJSmH+9m+kpq/LncGyaqn7P/Q9TEk2M7
WIRC/75NTYIEN/YXTYw14HhtP7K+3UuCM/bLvMt7iTBde+EW0+W8nnqvU292
KdR1yQzxkGDxp+E/tL5SQKvpyah37hIUJOhZ1T9RwOU5mYnJiyV49lvS5PQ7
CjWOQwMXSdA6KzV3frlC3Y/LaxZI0FgysL0iW3OfQYIrjzcpe6BFqgL2roxt
fOTM8dQZsHRFkgKqRrjVe8yT4KC+yadN2xQQ8+x6XPdcCUJ0DtqyUIW63ztu
O0pwy/C6o/MaBZxvC15V6SDBBZ+fPHU8FfDEqVf+xzkSLDE/pjrqooDa152D
v+fnwgS9qDHTFWoc6z+eLYHu1d29dlgp4PjqnIl7Z2vyC35orFDPh0k4Pxs4
jTv+Tb+e76/snvRwV7ecnv9wyXfR4HY53T/yZsss1WM5vf9s3KNmv9tyio/n
t3FOiZzi73hVNn66Sk75Jco+O7gfk1P+WyYueBunlFN9Ziy6u/5ljJzqN+XE
+e41G+RU3+YvTG8OXCWn+l/bPcno0TI59YfnZ3THRU79++zwu3a7nZz668z/
wWaCnPqfbuCkTBstJ3zw+FIcjeSEHx7fzsF6csIXb1/EgC6B8MfTyZvWLhA+
p962C/y5QSD8frzk+9T8vkD4HsXr135NIPzzc0VLoUDzEXQ2rmioSqD54fHM
i0gRaL66LvlmmO4XaP748yYf4wWaz38uP/VgQIxA87vV676hGCrQfBflc8QH
CDT//P7/lPgIxA+bJy7Qq1ouEH/omxyJGfWdQPxygH+QNVcg/lE1/aaMnSEQ
P3H8/JxqIxB/8XK/0LMWiN8qDK8X/vK1QPynyvOZn2IsED9ueDjkXsMQgfiT
x7d9dT+B+JX3I92ut0D8Wz7NbJXwh4z4+bJvhlbVexnxt85BfdWu1zLid96P
jGNtMuJ/05st1rotMtIHPq8BxQ0y0o/aIW/TbtXLSF/klhWGE2pkpD/8vtaX
d2WkT/w+xafbMtIvp3EheX63ZKRv7WXTzCZfl5H+xW71alh6RUb6yPM1qyuX
kX7yfK0KS2WkrzUv1lp3F8tIf7WlaDH5ooz0OfJcns6JIhnp99Xdk+Yb8DPq
u2b+C2Wk//h9+7O8wyFTep53TY6abm7bc39EtU3yPbue93u9KwgLndUTX96W
T7FDHXriX/WhOeKsU09+cE02aIZrT/5frl3438sLe+pT5n2swcGtp35Dvpi1
s2hJT32b+hmdtlreU3+di7pv93gz6o9rspZJh5xR/3h+dbN9GPX3RM355riV
jPovGz37TcUaRvhQRv6Yqx3ACD88vhffSozwxeObsTCIEf58KwV/nxBG+KyZ
IlkGbGKEX17db9f+yAjf4dU21rJIRvjn9aufHc1oPjg+3hhvYTQ/7i7JY19s
YzRfX669bZW+g9H8RVTnFCyLZzSf/Pnt3bsYze9mNxcXpZLRfFcKFbnD9zKa
//7/Oh2j3MeIH/j9K7v3M+IPjq+hSw8x4pfGxjin48mM+Mc5qEv1+CgjfroT
695H/wQj/uL40TFLZcRvCRbrlo1PZ8R/gSnaF785xYgfL28zbx2YwYg/5fNv
xLWcYcSvPD6fjExG/MvjGyOoGPHzpAMZ4X/8woi/7Q95WMdlM+L3wnqD57rn
GfE/r5/nulxG+sDrN7c8j5F+mF/a5q2dz0hf8lWb3ccXMNKf51ONGx0LGekT
72/hvCJG+sX7u+/vFxnp2+JR+6wHFjPSP5srWRPu8jPqY53ivUdkCSP95Phb
NrSUkb5y/L1M4mfU37OZtaV/8jPq87nahkT3Mkb6fcjj6LBd/Iz6zuejd3YZ
I/3XzD8/436A3+P+gM/jfoH34/6B78f9BOPD/QXjx/3m//LT7D+YP+5HWB/c
n7B+uF9hfXH/wvrjfob9wf0N+4f7HfYX9z/sP+6HiA/cHxE/uF8ivnD/RPzh
for4xP0V8Yv7LeIb91/EP+7HOB+4P+P84H6N84X7N84f7uc4n7i/4/zifo/z
jfs/zj/6A+QH9A/IH+gvkF/QfyD/oD9BfkL/gvyF/gb5Df0P8h/6I+RH9E/I
n+ivkF/RfyH/oj9Dfkb/hvyN/g75Hf0f8j/6Q9QH9I+oH+gvUV/Qf6L+oD9F
fUL/ivqF/hb1Df0v6h/6Y9RH9M+on+ivUV/Rf6P+oj9HfUb/jvqN/h71/a/+
/6/n/wG59WCO
       "]]}}, 
    {Thickness[0.002283871174663832], PolygonBox[CompressedData["
1:eJxdV3lYjukarzSY7BEtp5HloJoiMZNst2MyYx31ve/3vgiJsrS8D+l8REma
UDJS9jIZCp0UFZokKWRJm7WUFutIjXEwsp7n+67rvr9zzl9dz9X1Pt/93Pfv
/i39vBUPHyMDAwNDQwMD7d+rj8Yfqg+RIXZIS5cCFwbDNQ7l6fzsGDhgXfuR
DIYkb7Yx4+eK7FmNghODSz87VVqsliEpPDXsqAODQcFGlvkaGQrn2BwwtmOw
cF2188dgGRaV1m33HcRgd128dD9IhpxZr5PK+zNoKOha4LVchpro0M7Ql4Ho
MTj5p0AZjJ9sGZJrxaB7Sd43M/xkmP161BgXcwbDpqXmnVksQ8ex++IKezEo
7V6yqHyhDKPcSla492DweeK7gOj5MpjvuGnb3IXBw17W3Vpna+utNthqwmBn
Vuf170Xd+ya4dtDd9yF7pgyrQv7+7Yt2uvvyzKfKUDBsj91xAwaRQ6e9snOT
wTTlbOmrdwqsvGPa1DxOhg5lFkv3v1Lg1Ldv8z1dZMh+FlQwt1WBReuqz4Y5
yeD/ZZuX81MF9tbFW6vsZNjocvth3yYF2Hpjs3v9+XuiXO4PqFWg3d6OdX2s
ZBhtOL1x/G0FAtShGSY9ZQg/DRErKxS48mh8UY6J7iwWXVXASePg3sdIhrhu
Ia22FxUoHDUgwblNgo5lFk3/OqfAds9PxSYvJO19F37IU6Cga6LF/scSrD8N
toYnFe08rrfWSjD0c7+UW5kK7KmLt/hUJUHiY+vSS2kKhMhHRl6/LMHf1i4Y
fitFgf59X82eWyBB+zILf8MDCqR5CUWZ2RJkPQvqMi1R0fbv0MUjEgQ3JKad
3KVo++eanCTBobPn74yL191/FrZLsHNbN9unWxXIavzd50iUBMmLs4dnReu+
978bIoG5e82mpCjd2aQqUAL1nBPn0iJ0963a6S1BRoKPX02YAl9defTHILUE
mk4DbRzWKACH6o9ETpa081hxUKPAj5VxtcfHSNp5vB67UjeP4vShElQp88d9
ZLp6dq3uL0Ge35eNjQEKmFjt32ZuJkHh8/3Lny9ToML31pPoDhK4Gk6PtF6i
QIcXvW9Xtqm1/T8W7KMA34+E1mY1PLY+HP7aWwFnjcOcpjo1FP/j2PYkLwXm
3MhfmFGuhsAR4ZrAeQrMs732WHVerZ1H8RJPBXh7rW9m6e4ziZ2tm8f4YYfU
kOCzqeGerGj3Y+PSHWoos3CvESUFer6c4LA+Sg0RTSUx70UFWpsLl67SqLXz
3nxdUOC7dy3BM5eoIedZkG+pSte/aJNZaqib1C73rYeufw2HJ6vh7otXPVT8
zPf5hK2rGj69Ce5Y665AWMapEXF2ajiwOHtogrvufYfqLdVg6V5jtZafzayv
9HTspP+/l+Cxa8d7kb6/lJe7uM9zke7n7zmbUyvS78+sjKsKvC5SfSn1Bfcn
FYhUf3j1WKtxmSK9731Lc6GYLNL7+Xs6/hwnUn9cB0yxb44QqX8jfs1Z4LdS
pP66vC162N1XpP4vEDxaaiWR5sPfl1MxWaT5xd5bsqJltEjzvbAozWuEo0jz
jz7eeDrVRiR88PqOu/UUCT+8vkjT9iLhy+1di1/XNoHwJwxO/sX1uUD4/KfR
Xnl3vUD4vZyXWz7khkD45ngd23JJIPzz873HeQLtR9PvO5p6Zwq0P7ye6LCD
Au0Xv69L390C7R///mDbFoH28+ky+6huEQLt74r0mJYFGoH22zLojulLf4H2
n9/veN5bIH7g7w2pkAXij5v5Dxz7/SgQvxgo6yNz3ATin6o4z5yYMQLxE5/H
X4edBeIvPo8oE3uB+I3rx96c/gLx3zYnjd9hS4H4ceCUNc4PTQXiz3ctzXb+
nQTiVy3+wVgg/r0fvzHG+6OK+Nnmlb/vjTcq4u/uic5CwgsV8TvvX2zqMxXx
P+/f1E6PVKQPn8yDSorrVaQfx095j6qsUZG+7Nj4U82I2yrSH37fgz8qVaRP
/L7YdmUq0q8I44s9ll9Vkb6NWy0fGVWiIv3L6bw8et4FFenjh5bmFw3nVaSf
TtNSexWdU5G+BqpDHdsVqEh/y0bP0KTkq0if/e3fDE47oyL99hY8VpvyM+q7
bv/zVKT/+P/nTacSg8fov5+SFO46GPT3h1Y4J1VN1P/+7Ne/hWi+19d3KvLD
JrOp+vp9/3oYmj5D/z645NltjIf+/b2XTf93sajvT+Gc5PqJs/T9M+01PvqM
p76/jZ16HrXz0vffKP+Ll9sW6uczJcnAqtX3f+ZXPWGZfr6/3s55GBPAaP6e
NhP+vMYY4SMubM1Jw5WM8MPre/K1hhG+eH1jpocwwt+i0rl+3qGM8Hl7hGLr
H84Iv7y7Xy/bwAjfayuc7T2jGOGf969mwmZG+8Hx8aflFkb74zE5aeCTrYz2
q/ey63apcYz2L7Qi+zcpgdF+8u83vt/JaH83uE+eHLeH0X6Xzr120jyR0f53
jj8aEbefET/w+33eJzPiD44vM/VBRvzS0BAz6UAKI/75YUVbZu1hRvxUvsmj
Q8c0RvzF8WM0IJ0Rv8UOCZAcMhjxX+BBw/xBxxnxY3HU4Mddsxjx57ypl2Me
ZTPiV16fd9pJRvzL6+s39zQjfnbak7b2Yy4j/h63T7SPyWPE73k1Jg++yGfE
/7x/swLOMtIH3j+38wWM9GNwUdQcw0JG+pKbucHD4Twj/XnwjWXDd0WM9InP
N+/7Ykb6xee7c+QFRvo286ud9l0vMtI/5wsnHCv5GfWxev4bMewSI/3k+JPM
ShjpK8ff0x0ljPQ3/djdc5/5GfU54279do/LjPR7n/hLn638jPrO98M46zIj
/dftPz+jP8D/o3/A79Ff4P3oP/D30Z9gfehfsH70N/g+9D/4fvRH2B/0T9g/
9FfYX/Rf2H/0Zzgf9G84P/R3OF/0fzh/9IeID/SPiB/0l4gv9J+IP/SniE/0
r4hf9LeIb/S/iH/0x7gf6J9xf9Bf436h/8b9Q3+O+4n+HfcX/T3uN/p/3H/M
B8gPmB+QPzBfIL9g/kD+wXyC/IT5BfkL8w3yG+Yf5D/MR8iPmJ+QPzFfIb9i
/kL+xXyG/Iz5Dfkb8x3yO+Y/5H/Mh6gP/5UfdfqB+RL1BfMn6g/mU9QnzK+o
X5hvUd8w/6L+YT5GfcT8jPqJ+Rr1FfM36i/mc9RnzO+o35jvUd//P///B7RD
Zgs=
      "]]}, 
    {EdgeForm[Thickness[0.002283871174663832]], 
     {FaceForm[None], PolygonBox[CompressedData["
1:eJxdV3tYTukWrzQ0uUdUTuN6pJpyKTMJWY5hJrdR397f3ggJodJ+SecjJDGh
MKJyK5NRSSehQpMkhQxJhSili8RIaRwMGszb9zxrfefMHx7P+3zPflvvWr/1
uwz0UtyXGOjp6Rno83/8/+uPJyTUBMmwc1hz11wnBqM0drdS+dnef/DGjqMZ
DIvfPsCUn0syZtcJIxlc/XFkqflaGeJCkoKP2zEYGmhgkaORIW/ugCOGNgwW
baxw+BAow+Ki6j3eQxnsr94rPQyQIXP267hbgxjU5nbL9VwpQ2X4hi7Qn4Ha
3Sr+B38ZDJ/sGJbVj4FJYfZXM31lmPN6zDgnMwYjpidln18qg9H4Q5F5vRkU
9ShcfGuRDGMmF65y68ng06T3K8IXyGAWfce6qSuDht6W3VvmtNdbobfLmEFM
epdNbaL2fROdO2nv+zNjlgxrgv75dWsH7X3ZZtNkyB1xwOaUHoMtw6e/spks
g0nihaJX7xVYfc+kvslFhk7F5ssPv1Lg7NdvczycZMh4FpA7r0WBxRsrLgSP
lMHv83eeDk8VOFi911JlI8NWp/KG/vUKsE2Gpg8G8feEOT0cXKWA4UGj6r79
ZBirP6NuQrkC/uoNaca9ZAg5B6GrSxTg88jPNNaexfzrCjho7Nz6GsgQ2T2o
xfqKAvljBkc5vJPAqNi8/j8XFYjy+Fhg3Cq133f5u2wF8rrFmh9ulGDTObDW
P6Ot72ZLlQTDPw1MvHtSgQPVe80/lkkQ22hZdDVFgSA5efTNaxL8Y/3CUXcT
FRjU/9WcebkSdCw299M/okCqp5B/MkOC9GcBXafHKu39S7iSLEFgbWzKmX1K
e/+c4+MkSLhw6Z7LXu39F2CPBDG7u1s/3aVAet1vS5LDJIhfmjEqPVz7vd/9
IAnM3Cq3xYVpz8Zl/hKo556+mBKqvW9NjJcEaVFLfCuDFfji18cvhqol0HQe
MsBunQKQUJO8xVVqn8eqoxoFvi+NrDo1Tmqfx+vxq7XvLUgdLkGZssDlA9PW
s2/tIAmyfT+vq1uhgHG/w7vNTCXIe3545XMfBUq87z4J7ySBs/6MLZbLFOjU
2qe89J26vf8nApdo5xHV0qSGRstjIa+9tPOYW1+thoJ/ndgT56mAx+2cRWm3
1ODvGKLxn6+Ap/WNRtUldfs8CpZ5KDAnebTlnXTtfcY752jrmzAiQQ1RS7bV
PpC19W1dHq2GYnO3SlFSoPfLiXabwtQQWl8Y0SYq8KIpb/kajbp93ttvCgp8
8745cNYyNWQ+C/AuUikwcnpSuPFsNVRP6ZD11l2B4h6Ftcdc1XC/9VVPFT87
auxOWzur4eObQKMqNwU2pp11jLRRw5GlGcOj3LTvS6ixUIOFW2W/9fxsavlr
L/vOut89Bfd90W0ifX81O2tp3+ci3c/3/UJmlUh/f1ZpZJn/TZHqS6zJfTgl
V6T6QyrG93M5KdL72pqb8sR4kd7P8WD0Y6RI/XEePNW2KVSk/jn+nLnQd7VI
/XV6m9/Qw1uk/i8U3JurJJHmw9+XWeIq0vx2Pli2qnmsSPO9vDjF09FepPmH
n6o7lzRAJHzw+k5N7iUSfnh9W0w6ioSvye+bfbu9Ewh/glX8T87PBcLnvw0O
yvtrBMLvteysW8NuC4RvjofxzVcFwj8/P2jMFmg/6n+Lru9zUqD94fWEBx8V
aL/4fV377xdo//j3R9/tEGg/n/rYhnUPFWh/V6VGNC/UCLTfFgH3TF76CbT/
/H77S14C8QN/b1CJLBB/3Ml5ZD/we4H4RU/ZtCVzskD8UxbpkRkxTiB+4vP4
45iDQPzF5xFmbCsQv3H9OJg5SCD+2z1S43vMQiB+HDJ1nUODiUD8+b65ycav
s0D8yusLB0OB+Pfh3q0RXh9UxM8DXvl5336jIv7uEesgRLWqiN95/3YmPVMR
//P+Tev8WEX68NEsoLCgRkX6ceqs15jSShXpS/TWHyody1WkP/y+Ry9KVaRP
/L6dHYpVpF+hhld6rryuIn1zWSsnjylUkf5ldlkZPv+yivTxz+am1tpLKtJP
vu+98y+qSF+5fth3yFWR/haPnalJzFGRPvvZvrFKOa8i/fYS3Nea8DPqu3b/
s1Wk//j78/qzsYHjdN9PjQtxtgLd/RtKHOLKJun+/pzXvwRpvtXVd3bLn9tM
p+nq9/6jYUPqTN374KpH93Huuvf38Znx3wJR15+8ufE1k2br+mfSe0L4eQ9d
f+s69zpu46nrv0HOZy93L9LNZ2qcXr8W7/+bX8VEH918fy7PbIhYwWj+HgMm
/n6DMcJHZPC6M/qrGeGH1/fkSw0jfPH6xs0IYoS/xUXzfL02MMJnuaNi7RfC
CL+8u1/6bGaE7/UlDrYeYYzwz/tXOXE7o/3g+PjdYgej/XF3jRvyZBej/erj
c9MmKZLR/m0oyfhFimK0n/z7rW0xjPZ3s5ura+QBRvtdNO/GGbNYRvvfZe/x
0MjDjPiB37+kLZ4Rf3B8maqPMuKX2tqIKUcSGfHPd6venaw6xoifbm1z72SU
woi/OH4MBqcy4redw1ZIdmmM+M//qH7O0FOM+LEgzKqxWzoj/pw/7VrE4wxG
/Mrr80o5w4h/eX0D551jxM8jD6Ss/5DFiL9dDom2EdmM+D270vjRZzmM+J/3
b/aKC4z0gfdv8qVcRvphlR82Vz+Pkb5kndzsbneJkf48+sqi9pt8RvrE55v9
bQEj/eLzjRl9mZG+zfoixrbbFUb653D5tH0pP6M+Vix4IwZfZaSfHH+SaSEj
feX4expdyEh/U0/cv/iJn1Gf0+7X7HG/xki/D4k/9d3Fz6jvfD8M068x0n/t
/vMz+gP8Hf0Dfo/+Au9H/4F/H/0J1of+BetHf4PvQ/+D70d/hP1B/4T9Q3+F
/UX/hf1Hf4bzQf+G80N/h/NF/4fzR3+I+ED/iPhBf4n4Qv+J+EN/ivhE/4r4
RX+L+Eb/i/hHf4z7gf4Z9wf9Ne4X+m/cP/TnuJ/o33F/0d/jfqP/x/3HfID8
gPkB+QPzBfIL5g/kH8wnyE+YX5C/MN8gv2H+Qf7DfIT8iPkJ+RPzFfIr5i/k
X8xnyM+Y35C/Md8hv2P+Q/7HfIj68D/5UasfmC9RXzB/ov5gPkV9wvyK+oX5
FvUN8y/qH+Zj1EfMz6ifmK9RXzF/o/5iPkd9xvyO+o35HvX97/n/7+e/AHjk
biQ=
       "]]}}, 
    {Thickness[0.002283871174663832], PolygonBox[CompressedData["
1:eJxdV3tczWka7yDFSOMSoiaNWxeXdRnbpMmTIcpmFEfSjd8ll/B7FbJNtYVJ
bo0Sy1aGaZo+IiRRLl1UalbUhKZyS5KWtDRltjGNfc/v83meM7t/8XY+5z3P
+zzf53uxFhQvuZeBgYFGY2Cg+9cmal9+8CQZ9tu8MilwYPDAtfcXXvw8eeOY
v/X9hMFy3+ywvvxcnePzZOlUBhOWGFbHTZQhNfr7qJOTGNSWbeist5ehyHf0
iT52DDrdfWJ+tZNBqnyYGDSegWn4zCEvbWW44NOVWvUxg5wXoa6nbWRo2BM5
AKwYbJwRfcl5ggx9nu+zyRvFoLL9h15p42RY0fWpk8MIBn7ZhaX1Y2Qw/iw5
oWgog8wh1UefWsvw6bzyEM9BDOZmrf2o2EqGEYfu2r40YXDR7F17iKWu3nqD
+P4MDjR3ZHSPVN/n4mik3vdMO0KGbeHj/vy6t3rf3DgzGQr+dNTunAGDvmmJ
qxIGyzA4/Vpl568K/P52S90mUxmMbpuvPdapgFVG6zy7AbLuHQX+7Qq8dfdx
vWIsw/p+3SuntyrwYfjMreMMZdjlUNts1aTAbzfbN63V8PfEOjwa80AB17rX
93b1SDBL4/Fkdq0C4TNPOcd0SxB9CbZvrlbANmrfgmVd6ll7/Z+Kbh4HjN5I
kGAa3m5bpsBYm6jsQ20SGN82bzpVqMD+/GA3Tat6X+mCywp8l+jY6f5UgphL
YKvJVetbFPpIginvrdPvnVXr6wyvlyClxbLyRqai/q5wVwKLiFXT7qUrcPcf
LUl2VRL0vW2+XnNCgSNXDlfc+UGC8y9CTf6SooBvdmF+QKkEWxpTMnP/rsDJ
IdV9Kgsk+O5a8U/OBxXdvF0t8iU4fMDUtjVegVERq0YuzpHg+Oqcaef3KLAi
u9ByTZYEIzwb4lJj1fvapAwJlvH/ZG5XdPMYM/+EBGeS5OCGKAVqlMBA02QJ
wj4YO3rSlwqI/g9mFSRJunmEpIUp8CI0V7s0XtLNo+uzzYoOf241uyTd95x7
mFpPjkOMBJeD+z15skGBiiNXpsSFS1DUdmxT2zoFTjl7+xaHSuCo8dhpuYbP
p/e2mub1av+ztsgK8P2Y+rMsQYtlRnSXoM7D7FWABCVzshJTVyrwutPd/I63
pMNx2MYABTqsahrSF6vzKFnjpwALNHoru6n39d+/Qp2H0dA5EiTJcY33l6vz
OHXOUYLb5p4NWm8FPHaaRDlNl2B7U/ned1pFd49Fnr067923lioQFCd+PHas
BBdehAZVLlF0eJ4YYyHBQ9feef/xUvv3U9VQCepedw5aws/870Ufmkg6HBs/
8FR098bMNZTgxOqcKUme6vvyg3tEGOnZMCqCnw3TEhcf7BLp86byI8Hlr0T6
PodJhnGLSPfHN3d84/1IpN/nfNBxoVak+vj7ZllXiVT/L1sah6WWi/Q+t8nv
rW2LRHp/8fDx3WV5IvXHMqPVYXO2SP3jdUbOyBSpvyF74iWjNJH6/7T8yO5X
ySLNh79v9/Mkkeb33rrH4O1+kebL92mf+S6R5r/UMK3CK1okfPD6PL/9q0j4
uT58fJlxqEj44uMriF0vEv74c+5bBImEz+QWy0s3A0XCL+/fvw/6iITvr5s7
rLYuEQn/nK+ehXiItB+OtWUP98wXaX/cJ79PK3ARab90azvQSaT94/eZRMwU
aT+dJ9590XeqSPvL+dL4nL1I+x3AAb1tvEj7z+8PC7QWiR/4e3uvthCJP74y
+cLl6+Ei8cuinSZVdYNF4h+OiwVzB4rET3weC2v6icRfnN9CdxiKxG8cz/7L
NSLxH9ebdM8egfiR9/1fSrdA/MnnUZLTJRC/8vruWHYIxL9NKYNyzrQLxM/C
NK3B6pcC8Xcvj53e81sF4nf+bO3iZwLxP8fzoe1NAukD55OLjx4LpB/B/bq9
5IcC6cvZJNl4+H2B9IffF9pZJ5A+8fum/F4rkH6lJTren3FPIH3b2pgy6Ogd
gfSvdE6WYl8jkD7yeSS0VQukn/y9Zg+rBNLXl6G5h3puC6S/vI/nFvEz6vNs
b1/Nj7cE0m++z+O+4mfUd3X/bwmk//h5W9PFlC1O+u+7p0Y7TgD9/ZHV01Nr
Ptf//oqu/PCw+fr6Lu78Lc5sob7+oF+aI08v0r8PbviZOnnp3z9sncfPJVp9
f4p8jz/+3Effv8FDZ++54qfv75MPhpy0W6nvf6+rhh0HRP183FMNRrUH/c/8
6l3W6ef7be2F5r0bGM3fb7TLm5uMET4Sor7M1WxmhB9e3/OJYYzwxetz8ghn
hD+p0j9YiGSEz9oZiu36aEb45d2duG4HI3xHVE+394tlhH/evwaX3Yz2g+Pj
zch9jPbHyy117PN4Rvs1bN0tu+8TGO1fZHVOvncSo/3k39/17jCj/d3h6eaW
cJTRflf638wdkcJo/wccPLk94RgjfuD3y++OM+IPji+zZWmM+KWxca/riXRG
/LMgpPvsgwxG/FQV52VknMmIvzh+eo05zYjf9tts8J50hhH/bUzTXB1/jhE/
lsROaBl4nhF/Biys2PsshxG/8vqEzFxG/Mvrs/a/xIifpx7NjOjJY8Tfzsla
+72XGfH75Yb+Tw2vMuJ/3j+fDdcY6QPv37ziAkb6MeF6rK+miJG+5J3d4TWp
mJH+PJ05snHudUb6xOd7eX4JI/3i8z38SSkjfVv80WH7gWWM9G96afbkH/kZ
9bE+8K026gYj/eT48zYrZ6SvHH+th8oZ6e/prLrC9+WM9PlM3eNErwpG+p2s
/WZ4PD+jvvP96HO+gpH+q/vPz+gP8HP0D/h99Bd4P/oP/H30J1gf+hesH/3N
H96n+h98P/oj7A/6J+wf+ivsL/ov7D/6M5wP+jecH/o7nC/6P5w/+kPEB/pH
xA/6S8QX+k/EH/pTxCf6V8Qv+lvEN/pfxD/6Y9wP9M+4P+ivcb/Qf+P+oT/H
/UT/jvuL/h73G/0/7j/mA+QHzA/IH5gvkF8wfyD/YD5BfsL8gvyF+Qb5DfMP
8h/mI+RHzE/In5ivkF8xfyH/Yj5Dfsb8hvyN+Q75HfMf8j/mQ9SHP+RHVT8w
X6K+YP5E/cF8ivqE+RX1C/Mt6hvmX9Q/zMeoj5ifUT8xX6O+Yv5G/cV8jvqM
+R31G/M96vv/5///AjxIS/A=
      "]]}, 
    {EdgeForm[Thickness[0.002283871174663832]], 
     {FaceForm[None], PolygonBox[CompressedData["
1:eJxdV3s4V+kW9lOiJpkuKsXIdHPpMl2mY2S0NKVoNFG/JKT2RRfV/qLSMThU
I91MpE4dNDXGeFIqSdFFhJiTYlQG3STJKTllaI5pTPP99vOs9Zszf3j47Gd/
e13e9b7rtREUb9nQwMDAUMN/+G/bqD35weNl2Gv70rTAkcF9tx5fePPzhPUj
/9HrYwZL/LLDevFzVY7v40WTGIxdaFQVN06G1Ojvo46PZ1BTuq6jzkGGQr8R
x3raM+jw8I351V4GqeJBYtAYBmbh0wa+sJPhnG9nauWHDHKeh7qdtJWhfldk
X7BmsH5q9AWXsTL0fLbHNm84g4q2HwzTRsuwtPMTZ8ehDPyzr5bUjZTB5NPk
hMJBDDIHVh1+YiPDJ7PLQrz6M5iVtfqDImsZhh64Y/fClMF587dtIVa6eOsM
4vsw2NfUntE1TM3P1clYve+pdqgMW8JH/+1VD/W+WXHmMhR8dNj+jAGDXmmJ
KxIGyDAg/UpFx68K/P5mU+0GMxmMb1msPtKhgHVGy2z7vrIuj4KANgXeePi6
XTKRYW3vruVTWhR4P3za5tFGMuxwrGmyblTgtxttG1ZreD6xjg9H3lfArfbV
3R3dEkzXeD6eUaNA+LQTLjFdEkRfgK0bqxSwi9ozd3GnetZe+7ei68c+49cS
JJiFt9mVKjDKNir7QKsEJrcsGk9cVWBvfrC7pkW9r2TuRQW+S3Tq8HgiQcwF
sNPkqvHND30owcR3Nul3T6vxdYTXSZDSbFVxPVNRvyvckcAyYsXku+kK3PlX
c5J9pQS9blms1RxT4NClg+W3f5Dg7PNQ089TFPDLvpq/rESCTQ0pmbn/VOD4
wKqeFQUSfHel6CeX/Yqu326W+RIc3Gdm1xKvwPCIFcMW5EhwdGXO5LO7FFia
fdVqVZYEQ73q41Jj1ftapQwJFvM/Mrcqun6MnHNMglNJcnB9lALVSmCgWbIE
Ye+NGjH+SwXEgPvTC5IkXT9C0sIUeB6aq10UL+n60fnpRkWHP/fqHZLuPZdu
psaT4xgjwcXg3o8fr1Og/NCliXHhEhS2HtnQukaBEy4+fkWhEjhpPLdbreL9
6bGlummtWv+sTbICfD4m/SxL0GyVEd0pqP0wf7lMguKZWYmpyxV41eFhcdtH
0uE4bP0yBdqtq+vTF6j9KF7lrwALNH4ju6v39dm7VO2H8aCZEiTJcQ33lqj9
OHHGSYJbFl71Wh8FPLebRjlPkWBrY9nut1pFd49lnoPa7503FykQFCd+OGqU
BOeehwZVLFR0eB4XYynBA7ceef/zVuv3U+UgCWpfdfRfyM/8/4Xvm0o6HJvc
91J098bMMpLg2MqciUlean75wd0iDPOqHx7Bz0ZpiQv2d4r0vLHsUHDZS5He
5zDJMGkW6f74pvZvfB6K9H3OB+3nakSKj+c33aZSpPh/2dQwOLVMpPzcJ7yz
sSsUKf+iIWO6SvNEqo9VRovjxmyR6sfjjJyaKVJ9Q3bFS8ZpItX/SdmhnS+T
ReoPz2/nsySR+vfOptvgzV6R+svnaY/FDpH6v8gordw7WiR88Pi8vv27SPi5
NmRMqUmoSPji7SuIXSsS/ng69yyDRMJncrPVhRuBIuGX1++/+31FwvfXTe3W
mxeKhH/OV09DPEWaD6ea0ge75og0Px4T3qUVuIo0X7qx7ecs0vzx+0wjpok0
ny7j7jzvNUmk+eV8aXLGQaT5XsYBvWWMSPPP7w8LtBGJH3i+PVZaisQfX5l+
4fr1EJH4Zf5208raASLxD8fF3Fn9ROIn3o951b1F4i/Ob6HbjETiN47ngCUa
kfiP6026V7dA/Mjr/h+lSyD+5P0ozukUiF95fLet2gXi38aU/jmn2gTiZ2Gy
1mDlC4H429Bzu8+cFoH4naetXfBUIP7neD6wtVEgfeB8cv7hI4H0I7h3l7f8
QCB9OZ0kmwy5J5D+8PtCO2oF0id+38TfawTSr7REp3tT7wqkb5sbUvofvi2Q
/pXMzFIcqgXSR96PhNYqgfST52v+oFIgfX0Rmnug+5ZA+svreGY+P6M+z/Dx
0/x4UyD95vM8+it+Rn1X5/+mQPqPz1sbz6dscta/75Ea7TQW9PdHVk1Jrf5M
//2lnfnhYXP08Z3f/luc+Tx9/EG/NEWenK/PD677mzl76/MfvMbz52Ktvj6F
fkcffearr9+AQTN2XfLX1/fxewOP2y/X19/wslH7PlHfH49Ug+FtQf/XvzrX
Nfr+fltzrmn3Okb99x/h+voGY4SPhKgvczUbGeGHx/dsXBgjfPH4nD3DGeFP
qggIFiIZ4bNmqmK3NpoRfnl1x63ZxgjfEVVTHPxjGeGf16/edSej+eD4eD1s
D6P58XZPHfUsntF8DV5z0/77BEbzF1mVk++TxGg++fs73h5kNL/bvNzdEw4z
mu+KgBu5Q1MYzX/f/ce3JhxhxA/8fvntUUb8wfFlvjiNEb80NOx2O5bOiH/m
hnSdvp/BiJ8q47yNTTIZ8RfHj+HIk4z4ba/tOp/xpxjx3/o0zeUxZxjxY3Hs
2OZ+Zxnx57J55buf5jDiVx6fkJnLiH95fDYBFxjx86TDmRHdeYz42yVZ67D7
IiN+v1jf54nRZUb8z+vnu+4KI33g9ZtdVMBIP8Zei/XTFDLSl7zT27zHFzHS
nyfThjXMusZIn3h/L84pZqRfvL8HPy5hpG8LPjjo0K+Ukf5NKcme8CM/oz7W
Bb7RRl1npJ8cfz7mZYz0leOv5UAZI/09mVV79V0ZI30+Vfso0buckX4na78Z
Es/PqO98PnqeLWek/+r88zPuB/gc9wd8H/cLvB/3D/w+7icYH+4vGD/uN3/K
T91/MH/cj7A+uD9h/XC/wvri/oX1x/0M+4P7G/YP9zvsL+5/2H/cDxEfuD8i
fnC/RHzh/on4w/0U8Yn7K+IX91vEN+6/iH/cj3E+cH/G+cH9GucL92+cP9zP
cT5xf8f5xf0e5xv3f5x/9AfID+gfkD/QXyC/oP9A/kF/gvyE/gX5C/0N8hv6
H+Q/9EfIj+ifkD/RXyG/ov9C/kV/hvyM/g35G/0d8jv6P+R/9IeoD3/yj6p+
oL9EfUH/ifqD/hT1Cf0r6hf6W9Q39L+of+iPUR/RP6N+or9GfUX/jfqL/hz1
Gf076jf6e9T3v/r/v57/AEPeUm4=
       "]]}}, 
    {FaceForm[RGBColor[1., 1., 1.]], PolygonBox[CompressedData["
1:eJxdV3tYTekar3AmyTjo3u6+JZV02e32NuSVCnWcEkk1kYpRJ9aX1OQSiZyU
k05KSSJJJek2aSgkmhBbTELjpIsQx6UZOdHErN0879vznL/W8z3rWd/6vvf9
vb+LURDntVZJQUFBUVFBQf6c3x98K6BECicV68ZNsWXQLdaJSTstBdeFv0b7
WTG40J500a5ICi/2mz0qMmdgc9g8zvWkFKp9o6KHTRlUWm3Mv5MrhYeit1kr
TRgU+dxUac2UwvaCM0kXDBjEtlQdXnlACrdsr2WYCBjkeB+zC0qQwq/Bfxub
rsVgY75i3cAWKejW+xuqqjMIjPbQ0NoghQiZsmj/ZAbtScPTZKukoK8Rtk/t
awaLjsbJBB5S8NQ/FFagwkAjbMlvyo5SsN6YbzTvKwYlpQ+/z7SQn7dosGsM
g83CzHm3NaVQoFgnTVFg8EvS8MwyJSkYFL4ISPzEweKjcaZO/5XA6aktzsrv
OTDXylBNbpUA+PjX5bzmoK+m7GpKrQTs42pWuj7n4J3EZZZXngS6ciafHdfF
ye9r254ggezaQ56/tHOwvaWqwiJUAtUvI1ubWjl4uDr6gLu7BBIlbbebZRyY
Nuwtc7SUQGjVy5bn1zloqfIdGK8qgbOhHRGCqxxAf7Bz5UsH+do57CIn70fc
nOsOcPmKZsfdGg4M5/cnl550AHFczd1llRyE3ApwV4lzkO9X9e4MB1oZrXk+
fg5QFtqhVVw4cr5N2XYOEFBxOT32BCfvR96DCQ5wM6u2duNRDpT4tqv1iMHN
6otRbBYHeW2iwuXnxSCKq/EvPsjBT4+rnXNTxNCZM3n4txRO3o/bA0FiyE+b
nR2Q9Gf9AsViuMetbnqWMLK/TbeyGK45lWql7uKgo3PCz3Ht9iDTXmrsFzvy
/WsosQfXMTExLltG1munb7OHPRM9yryiOHl/9aVu9vDYdYx/fAQH/94x9Gmr
lj0UXLwy6f4GDvRedXf094rk/VjjHsbBimMlpScqRfJ+9PauG7mvW9oOESgY
D88sCB7px+HGxSJ4oVfYsi+Qr+9Pj2Pnq4ngTe6cNekBHPgNnG9X6bCD9VUv
Ixv9OHDQqT9oWmgnr3+O3koOnPqD9x/m7ECtxZkd9eagR6xTtN7BDt69d4t3
WcbBPwt9bmZ9toXsZ3rfaSzlIOtLaptVoy18V/Wy8q8eHOwcml0+K9kWSkM7
PoqWjJxv9nFPW2jQNG3Z7T5yPt8EdVsYan5zY3gxB+uNw9/1PLKBsvS12/IX
cdA6fn13/VEbeT9iohZyYLlAMNVojY38vis2u/5Zv/FCG1D5eLzwuMtIPy7t
eGYNf8lPUxxyHsGPwt4iazAvnjq4m19PUZv3tTDMWt4Pgzn8emT+Laxh4ZiY
CUJ+zfdZfdajWfTe0cff5h/fzqLvI5JSftjSaUX7/50/aMhaK/r/aUefCfav
ZtL5/Couhw9EzKTz80/Pso+WdL8JQrMd4fGWdP9q9aFasaol1UdZpn1XM9OC
6tfWuGGPtokF1fdDVGeOS7k51Z8/b1eBozn1Z1d3k5azbAb171DqJBXz1TOo
v0vbdbev6Tej/u+VtNm/32NG+FARmn1+pW1G+PlBfeiIV/l0wpcv/4HNoumE
v1tvbkQe7DIlfPY0ZX2za7sp4XdTUsr7sdqmhG8PvhBmNdMI/3w9vQdWTKP5
4J/JUYNCmh9VoZms8oiQ5ovf7+k5ENL88ftlJD83ofnku1o0O9WE5peva8/t
2SY034pL+D8/N6b55/d/05RhTPzA98PdydWY+KM1+9nrpkEj4pc5lq3ZQaVG
xD9XnUq1BSFGxE9y/HwWGBF/xXc3FU15aEj8Fhzw2DU4w5D4rwbi731cbkj8
6DUuf0qnhiHxp8Yiz5x55wyIX8MsPmQmLDAg/nU/pXKq4L4+8XPI6cDlVeH6
xN+rZjRbNyjrE7/3qOnd6C3WI/7PXTWjxMZTj/RBPNgQcn5IQPrh93Pd7tQz
AtKX8q6+jJtBAtIffr8Z2/QFpE/8fs3VT3RJv5LKu8annNIlffP8XStSM1KX
9C/H7kT6Whdd0kf+vr8n6+mSfvL3dcgd0iF9nX9n3f2yJzqkv67TooJab+iQ
PhsavA83uKBD+h179lz8yXId0vexjQdsvi/VIf3H90p1Cek37Ee/53XZdpt0
dP+DxUoZpnNH/89kiZuaYfR8twKa40KdR8/P81yUwqLR+604ZvFVqvvo/Wcu
ELzS9BitzwMR9yDTa7R+5q8nxk9aMVrfwaddx3f4jtaf172+p9+O9icw+s4U
p0BG/eNtxt2MYEb9/bFs9+Mn6xj1P/LjpD6DMEb4KPJxK/XewAg/PO8+iWOM
8NUm4kR5kYzwt63AMvhcNCN8vpnoaFS/hRF+xz3fL7y0nRG+04uVTMp3MsJ/
hCzxXkY8o/lgMuW+jQmM5ofXBcE3iYzmy2pBjvGnJEbzl14cX1HyL0bzyeNr
p0cqo/nNNtea35vGaL6firNLwzMYzb9JeMzW3kxG/MDvH+CRzYg/Hojeqp7O
YcQvH877OQ7kMuKfVe7XC63zGPFT7xqjL/75jPiLx8+n6AJG/HZScY7HrkJG
/JfAA2RrMSN+fLT6w3+CShjxJ+/jdktLGfGr5YIcv89nGfFvm+itVkU5I35e
uGnL5qWVjPh7+WahyZMqRvzeUvWo3beaEf8fLI5feuUcI33g6z9X/UdG+jH3
iPcy7/OM9EWW6OW26wIj/eHh8yCrlpE+pRUrVR6pY6Rf/Hyk7LvISN/W/S/E
JOgSI/2T+6hplxnp41tJ45J7/Br1k8efR2g9I33l8dfZV89Ifxv2FtYsu8JI
n69VnE06dYWRfvM+fVI3v0Z95+djaFwDI/0fmX9+jf4A36N/wO/RX+D+6D/w
/+hP8HzoX/D86G/wfuh/8P7oj7A+6J+wfuivsL7ov7D+6M+wP+jfsH/o77C/
6P+w/+gPER/oHxE/6C8RX+g/EX/oTxGf6F8Rv+hvEd/ofxH/6I9xPtA/4/yg
v8b5Qv+N84f+HOcT/TvOL/p7nG/0/zj/mA+QHzA/IH9gvkB+wfyB/IP5BPkJ
8wvyF+Yb5DfMP8h/mI+QHzE/IX9ivkJ+xfyF/Iv5DPkZ8xvyN+Y75HfMf8j/
mA9RHzA/on5gvkR9wfyJ+oP5FPUJ8yvqF+Zb1DfMv6h/mI9RHzE/o35ivkZ9
xfyN+ov5HPUZ8zvqN+Z71Pf/z/9/ALBxJEw=
      "]]}, 
    {EdgeForm[Thickness[0.002283871174663832]], 
     {FaceForm[None], PolygonBox[CompressedData["
1:eJxdV3tUjekar3AmlXHQ/X6TVNJlt9vbkEcqqeN0Iakm0sVRJ743qcklEjkp
J52Uki2SVJJuk4ZCogmRmITGSRchjkszcqKJ+Xaznqe15o+99nrXt773e9/n
+T2/i0Ew5x0mJyMjIyfL//j/RYMhtwJLxXBStn7SdBsGvULNuIzTYnBZ8kus
vyWDC50pF22LxfBiv+mjYjMG1ofNElxOiqHGLyZ21IRBleXGgjt5YngoeJuz
yohBse9NhfZsMWwvPJNyQY9BfFv14VUHxHDL5lqWkTYDic8x2+AkMfwS8reJ
meoMNhbI1g9tEYNWQ4C+kgqDoFgPVfUNYohqlRfsn8agM2V0ZutqMeiqRuxT
/pqB69GEVm0PMXjqHoooVGCgGrHsV3kHMVhtLDBY+BWD0rKH32WbS89bPNwz
gcFm4+yFt9XEUChbL06TYfBzyuiccjkx6BW9CEz+xMHSowkmjv8TwekZbU7y
7zkwU89SSm0XAfgG1EteczBQW341rU4Edgm1q1yec/BO5DzXO18EPZJpZyf1
cNL72nQmiSC37pDnz50cbG+rrjQPF0HNy+j25nYOHq6JPeDuLoJkUcftllYO
TBr3ljtYiCC8+mXb8+sctFX7DU1WEsHZ8K4o7ascwGCIU9VLe+naKeIiJ+1H
wvzr9nD5ilrX3VoO9BcNppadtAdhQu3d5VUchN4KdFdIsJfuV/3uDAfqWe35
vv72UB7epV5SNHa+Tbm29hBYeTkz/gQn7Uf+A0V7uJlTV7fxKAdyfNuV+4Tg
ZvnFID6Hg/wOQdGK80IQJNQGlBzk4MfHNU55aULolkwb/TWNk/bj9lCwEAoy
5uUGpvxRvyChEO5xa5qfJY3tb90rL4RrjmXq6bs46OpW/Cmh0w5aNbwM/ePH
3n8NpXbgMiEuznnL2Dps1jY72DPFo9w7hpP2V1fsZgePXSYEJEZx8J8dI5+2
qttB4cUrU+9v4EDnVW/XYL9A2o+17hEcrDxWWnaiSiDtR3//urH7umXsEICM
4eicwpCxfhxuWiqAFzpFbfuC+Pr++Dh+kbIA3uTNX5sZyIH/0PlOhS5bWF/9
MrrJnwN7zYaDJkW20vpLdFZx4DgYsv8wZwvKbU7sqA8HfULN4vX2tjD43i3R
eTkH/yryvZnz2QYkz3T+oerFQc6X9A7LJhtpP6r+6sHBzpF5FXNTbaT7fRQs
GzvfvOOeNtCoZtK2233sfH5JKjbwW8ubG6NLOVhvGPmu75E1VGSGbStw5aB9
8vrehqPW0n7HxSzhwGKx9gyDtdbQK5m2crPLH/WbbGwNih+PFx13HuvHpR3P
rOAvBRmyI05j+JHZW2wFFiUzhnfz6+nKC782jrCCOxpeevP59dj8m1uB64Q4
RWN+zfdZZe6jufTcwTfA+p/fzqX3o1LSvt/SbUn7/708Myw0zJK+f9rBV9Hu
1Rw6n3/l5cihqDl0fh5XnuUfLeh+isamOyITLej+NSojdUIlC6qPfKvGXbVs
c6pfR9OGPRpG5lTfDzHdEucKM6o/f96eQgcz6s+u3mZ1p9bZ1L9D6VMVzNbM
pv56dWptXztoSv3fK+qwe7/HlPChYGz6+ZWGKeHne5WRI94VswhffvwL1q6z
CH+33tyIPthjQvjsa875Ztd2E8LvppS09xM1TAjfHnz9TGtnEv75evoMrZxJ
88H/p8YMG9P8KBmbtlYdMab54vd7eg6Maf74/bJSnxvRfPJdLZ6XbkTzy9e1
7/Y8I5pv2WX8l58b0vzz+79pzjIkfuD74e7oYkj80Z777HXzsAHxy3yL9tzg
MgPin6uOZRraoQbET1L8fNY2IP5K7G0unv5Qn/gtJPCxS0iWPvFfLSTe+7hC
n/jRe1LB9G5VfeJPVVdPycJzesSvEeYfspMW6xH/up9SOFV4X5f4OfR00Irq
SF3i79WzW6wa5XWJ3/uUdW70l+gQ/+etnl1q7alD+iAcbgw9P6JN+uH/U/3u
9DPapC8VPQNZN4O1SX/4/WZv09UmfeL3a6l5okX6lVLRMzntlBbpm+dv6tFq
0VqkfxLbE5lhzlqkj/x9f0vV0SL95O9rnzeiSfq66M66++VPNEl/XWbGBLff
0CR91td7H6l3QZP0O/7sucSTFZqk7xObDlh/V6ZJ+o/P5eqTMm/Yjb/P67LN
NvH4/gdL5LJMFox/n7Umb2qB8fPdCmxJCHcaPz/PczEyruP3W3nM/Kt09/H7
z1ms/UrNY7w+DwTcg2zv8fqZvZ6SOHXleH2Hn/Yc3+E3Xn9e9waefjven6DY
O9Mdgxj1j7cZd7NCGPX3h/Ldj5+sY9T/6I9TB/QiGOGj2NetzGcDI/zwvPsk
gTHCV4eAE+RHM8LftkKLkHOxjPD5ZoqDQcMWRvid9Hy/8aXtjPCdWSJnVLGT
Ef6jWpPvZSUymg/WKj+wMYnR/PC6oP1NMqP5slwsMfyUwmj+MksSK0v/zWg+
eXzt9EhnNL+5ZuqL+jMYzfdTYW5ZZBaj+TeKjNvan82IH/j9Az1yGfHHA8Fb
pdMSRvzy4by/w1AeI/5Z7X69yCqfET/1rzX4ElDAiL94/HyKLWTEbydl53vs
KmLEf0k8QLaWMOLHR2s+/De4lBF/8j5ut7iMEb9aLJb4fz7LiH87BG/VKysY
8fOSTVs2e1Ux4u8Vm42NnlQz4ve26kedfjWM+P9gSaLXlXOM9IGv/wKVHxjp
x4IjPst9zjPSl9Zkb7ddFxjpDw+fBzl1jPQpo0Su6kg9I/3i5yNt30VG+rbu
/6FGwZcY6Z/UR828zEgf34qalt3j16ifPP48whsY6SuPv+6BBkb627i3qHb5
FUb6fK3ybMqpK4z0m/fpU3v5Neo7Px8jkxoZ6f/Y/PNr9Af4HP0Dvo/+AvdH
/4HfR3+C50P/gudHf4P3Q/+D90d/hPVB/4T1Q3+F9UX/hfVHf4b9Qf+G/UN/
h/1F/4f9R3+I+ED/iPhBf4n4Qv+J+EN/ivhE/4r4RX+L+Eb/i/hHf4zzgf4Z
5wf9Nc4X+m+cP/TnOJ/o33F+0d/jfKP/x/nHfID8gPkB+QPzBfIL5g/kH8wn
yE+YX5C/MN8gv2H+Qf7DfIT8iPkJ+RPzFfIr5i/kX8xnyM+Y35C/Md8hv2P+
Q/7HfIj6gPkR9QPzJeoL5k/UH8ynqE+YX1G/MN+ivmH+Rf3DfIz6iPkZ9RPz
Neor5m/UX8znqM+Y31G/Md+jvv85//95/Tu6Ryqo
       "]]}}, 
    {Thickness[0.00195499372551224], 
     LineBox[{{25.1694, 259.62940000000003`}, {38.001400000000004`, 
      259.62940000000003`}}]}, 
    {FaceForm[RGBColor[1., 1., 1.]], PolygonBox[CompressedData["
1:eJxdV3tUzfkWr0xqLnkNyq2GysQ0uMac6WIw23TGm9NDkiZU8j2/ot+3pzzi
KLnVSpoUTTIiTZIkoSuh0I3byGFM5BG6xdQYWTFGTNzvOWvt/Vtr/mp91+ns
8/3u/dmfh0Og7BlsZmJiYmpqYmL4O3pj6qnQEgkOmFaZD3LlEKbSzfcU5xkz
u2KWTOAwsOBMeG9x/iV1dNPBcRz06lvnkw5LcMI3OqbHhUNwUtC9pmIJbqk6
sxeP4pDW2uX/+pAEGwoOp1Q6cejdMOxhR5EEP064mOU0goP4tV6HD0rQFTTv
vUw7DrdtNwRMK5TAttpvRN9hHEqk5l37CyQIb7BUpQ7hcN7a2a0pX4IPh4Yk
Dx7E4UbOo3ct+yRw/3BnSEE/DvtYeUj1XgnGh+U7fNmHQ1vX8BERewz3Pfjq
oQWHb8rOVb3KkaDAtGpS2nvGevcWZkuQ7vVinNrUWM/+X1kSHPpAr7b8U4YF
pZm26RkSgI9fVe7vMjy9fCGCb5fgc13F4hmdMoQts6genSrBw9yBR8zbZcN7
955KkiDn9E73Oy0yWDQMK3VKFP3piLxRd1eGnen9U9hmCZImNl6pb5ThVR67
khgngVTeoX+sl6Ej8sSQTWslOCI1h9vVyzBqY+o7r2jjWR1SK8NqlW6UebgE
52qsm6+dkyG2z0iXHaskcNVVXPOqlMEsts+Bt8xYr/zZcRnqn17+dFaQBKVS
s01RqfF+Ml8qgX/Zucy4Q7JhHm/W+Erw3+zTp8MKZOgafl1etlCCOePeOcTl
ydBXUxoySiOBSlfhV7RbhkF6dZJ+tgQPcgf2PN8pQ421c7CfWoL8jMk5/hmy
oX97Lk2TQFSpe7TNWP+qzSQJLn5VYpOeLMNQZ6+seZ9J0DDMw3FJogzV1s7b
VowV+OoVG/v1ZmM9r4BREmyx0pR6xhnrJbg5SHB3Ri+/+LUynBjy5nQfWzG/
MzX9f46WwbHn5a7KwcZ5BMyNkKGxdvVx937GebS1hRnfW9JgIYGJY8/YglDj
PBw+NxV4sC/UJ2tl+PNl9KEtr7Xw9PspAZnBMowRP3jmuRa05R2RtYEyeNy2
jXj4RGvof679chnEfrR3tmlhsF7N9/gb59He3qyFZy/mxH/tJ0NzeEo//U0t
CBixob4yuBZP+32/XgusvOPYAB8ZPvMePznostaA626VtwzbW7vWDjyvNeBQ
n+BlvJ/HkUotvBGD6/GQwXfrxG8ml2uhNDN4fb67DBDf8s+TxVrDPGKjNTKs
cy3WOR7QGt67KGqBbKjz06ZcLfytO68wb76xf/UNmVronZ9h+maebNhniwHb
tOBS9MGrBHGe67vVUZ2oNcxj+JR5xvedCo3TwsxeAlnibJ6f4b4jWvm8pS47
tG618v0NARMKLVcq9Q3491mq/L6YR9fxRcr9Bqxz/cJBo9z/j+gHQ/fMVN43
W+DuY1DeL/DQXTtR6Y994S8Toz5V+vd3j9txKhelvxEpaSssnJT+/68uO/k3
W2U+4n3Jjwcr83vn0GPy0kqZ70jxD8MslPkvNM+/5Gmi4EPcz2N/NyP8iHvV
Wj5nhC8xj7NbnzDCn3jOHbtHjPC5+5F9Rf19RvgV/evc0cQI3wIPw2N+YoT/
9NautogrjPZjcmPtvZQ6Rvsj9jT/bA2j/RL1fu5XxWj/RD2rDScZ7ee0MTc6
epcx2l91iWR5tJjRfi8VF4n9gdH+i79rlu1jxA/ivb1YLiP+SLTSTN++ixG/
LNhidfVWBiP+ufXsxSx1GiN+EvOYez2ZEX99vDE1MiGREb+tTAryX7yZEf8t
9isr8IhjxI+Voe+3y2sZ8aeYx4XyaEb8asC/fQQj/m3JHVh+JIwRPwdO8DZh
oYz422z+Fp+ZWkb8Lvrn7R7MiP8FnrPiAxnpw4s5vieblzHSj9D3uz2D/Rnp
i8CxpbUfI/0R9SJfLGakT6LeP94uYqRfYi53VN6M9C1GDOY7L0b6J+Yqf+LJ
SB/FPL594s5IP8V7h9zTMNLXXyNPZPUsYKS/ugo4ukCcUZ+/9PEzvTafkX6L
ff4oUZxR3437L86o//i5WVVi5uVJyveXx2gmrJ+q1N9RZJblPF35fd6QFFGv
Vu73o3+9Tpql3H+DvjzaZJ7yvkV7P7FI1yjvH+tm96u1l9Kfmyr55q5FSv9c
frOK779E6e+r1od5G/2V/ttk3WhvXa7MZ3nM1UFfrVDml29adS2LcZrvv0sT
7t4P4TT/yO7+7cPDOOHjoM+cEu9wTvgZ42Z3XxfFCV+NKlm1bw0n/K0vGBN0
ch0nfD61muZQHccJv+aPU0ee1XHCd2aRmdPRBE74D29Iup61ldN+8AbL9rBk
TvujdVxl90Uqp/0a55br+DqN0/5lFsWXFX/LaT8FvjZpMjntb46LzfS2nZz2
u9U1p2TVd5z232lV7Lq23Zz4QdT313zPiT9uqjr7HsrjxC8vTy0RQseJf5bO
vVQ4voATP7UFOLzzK+TEXwI/r2OKOPHbAdMpms3FnPgvUQBkXQknfmxa9vJe
YCkn/owauSthUhknfh3jlrvk7TFO/Nuo6rQpO86Jn2dGrI3yOMmJvxdGjXS6
X8GJ3/XlTbd9T3Hi/x1F8R41lZz0QfR/6pAqTvoxdbe3l/cZTvrSkOQ5Z/NZ
Tvoj4HMz+xwnfcooMju2u5qTfon9SEuu4aRvK/9Y4RR4npP+zd6jc/7oAid9
7JxYO/+6OKN+CvxppIuc9FXg70H7RU76e35rYYVXLSd9vlh2JOWHWk76fWxc
WP8WcUZ9F/vxxvw/nPTfuP/ijP4AP0f/gN9Hf4H10X/g76M/wfuhf8H7o7/B
96H/wfejP8L+oH/C/qG/wv6i/8L+oz/D+aB/w/mhv8P5ov/D+aM/RHygf0T8
oL9EfKH/RPyhP0V8on9F/KK/RXyj/0X8oz/G/UD/jPuD/hr3C/037h/6c9xP
9O+4v+jvcb/R/+P+Yz5AfsD8gPyB+QL5BfMH8g/mE+QnzC/IX5hvkN8w/yD/
YT5CfsT8hPyJ+Qr5FfMX8i/mM+RnzG/I35jvkN8x/yH/Yz5EfcD8iPqB+RL1
BfMn6g/mU9QnzK+oX5hvUd8w/6L+YT5GfcT8jPqJ+Rr1FfM36i/mc9RnzO+o
35jvUd//mv//D83tYmM=
      "]]}, 
    {EdgeForm[Thickness[0.002283871174663832]], 
     {FaceForm[None], PolygonBox[CompressedData["
1:eJxdV3tUzfkWr0xqFnkNqlsNlYkxcY0508Vgtqnx5vSQpAmVfM+v6PftKY84
ldxqJU2KJhmRJkmS0JVQ6MZt5DAm8gjdYmqM5sYYIe73nLX2/q01f1it7zrO
Pt/v3p/9edgHyp7BJkZGRibG4p/4O2ZT2qnQUgkOGFebDnHhEKbSLvAU55mz
umOWTuQwuPBMeF9x/iVtTPPB8Rx0brfOJx+W4IRvdEzvWA7ByUH3mkskuKXq
ylkymkN6W7f/q0MSbCw8nFrlyKFvo/XDzmIJfpx4MdtxJAfxa30OH5SgO2j+
e1m2HG7bbAyYXiSBTY3fyP7WHEqlll37CyUIbzRXpQ3jcN7SybW5QIIPh4ek
DB3C4Ubuo3et+yRw/3BnSOEADvtYRUjNXgkmhBXYf9mPQ3v3iJERe/T3Pfjy
oRmHb8rPVb/MlaDQuHpy+nuGevcW5UiQ4fV8vJuxoZ7dP7MlOPSBzs38jQwL
y7JsMjIlAB+/6rw/ZHh6+UIE3y7B59rKJTO7ZAhbblYzJk2Ch3mDj5h2yPr3
7j2VLEHu6Z3ud1plMGu0LnNMEv3pjLxRf1eGnRkDU1m8BMmTmq40NMnwMp9d
SYqTQKro1D3WydAZeWLY5nUSHJFawm0bZBi9Ke2dV7Th7BZSJ8MalXa0abgE
52otW66dkyG236ixO1ZL4KKtvOZVJYNJbL8Db5mhXsXvx2VoeHr509lBEpRJ
LVbFZYb7yXyZBP7l57LiDsn6ebxe6yvBf3JOnw4rlKF7xHV5+SIJ5o5/Zx+X
L0N/dVnIaLUEKm2lX/FuGYbo3JJ1cyR4kDe499lOGWotnYL93CQoyJyS658p
6/u359J0CUSV+kfbDPWvWk2W4OJXpVYZKTIMd/LKnv+ZBI3WHg5Lk2SosXTa
tnKcwFef2Niv4w31vAJGS7DFQl3mGWeol+hqL8HdmX38EtbJcGLY69P9bMT8
ztQO/DlaBofeF7uqhhrmETAvQoamujXH3QcY5tHeHmZ4b2mjmQRGDr3jCkMN
87D/3Fjgwa5Il6KR4c2L6ENbXmng6fdTA7KCZXAWP3jmmQY0FZ2RdYEyeNy2
iXj4RKPvf57dChnEfnR0tWtgqM6N7/E3zKOjo0UD/3s+N+FrPxlawlMH6G5q
IO+RHRvuK4NLyfQ/9us0+nkcG+Qjw2feE6YEXTbU61F5y7C9rXvd4PMaPQ51
iV6G+3kcqdLAGzG4Xg8ZfLdO+mZKhQaOZgVvKHCXARJa/3GyRKOfd2y0Wob1
LiVahwMaaM0bvDhqoayv89PmPA3068kvyl9g6F9DY5YG+hZkGr+eL+v32WzQ
Ng04F3/wMlGc5/ludXBL0sBVa48RU+cb3ncqNE4Ds/sIZImzaUGm+45o5fPW
+pzQ+jXK9zcGTCwyX6XU1+PfZ5ny+2Ie3ccXK/cbtN7lC3u1cv8/ox8M3zNL
ed8cgbuPQXm/wENP3SSlP3ZFv0yK+lTp3988bsepxir9jUhNX2nmqPT/v/U5
Kb/ZKPMR70t5PFSZ3zv7XqMXFsp8R4n/YG2mzH+RacElTyMFH+J+Hvt7GOFH
3KvO/BkjfIl5nN36hBH+xHPu2D5ihM/dj+wqG+4zwq/oX9eOZkb4FngYEfMT
I/xntHW3R1xhtB9TmurupdYz2h+xpwVnaxntl6j384BqRvsn6llsPMloP6c7
3+jsW85of91KJfOjJYz2e5m4SOwPjPZf/F27fB8jfhDv7cPyGPFHkoV6xvZd
jPhl4RaLq7cyGfHPrd+fz3ZLZ8RPYh7zrqcw4q+PN6VFJiYx4rdVyUH+S+IZ
8d8Sv/JCjzhG/FgV+n6HvI4Rf4p5XKiIZsSvevzbRTDiX4G7iiNhjPg5cKK3
EQtlxN8mC7b4zNIw4nfRP2/3YEb8L/CcnRDISB+ez/U92bKckX6Evt/jGezP
SF/KsoLNLf0Y6Y+oF/l8CSN9EvX+/nYxI/0Sc7mj8makbzFiMN95MdI/MVf5
E09G+ijm8e0Td0b6Kd477J6akb7+Gnkiu3chI/3VVsLRheKM+vylj5/xtQWM
9Fvs80dJ4oz6bth/cUb9x89NqpOyLk9Wvr8iRj1xwzSl/o5ik2ynGcrv88bk
iAY35X4/+jdopdnK/TfqKqKN5ivvW7z3E7MMtfL+ca62v1p6Kf25qZJv7lqs
9G/sbxYJA5cq/X3Z9jB/k7/Sf6vsGx1tK5T5rIi5OuSrlcr8Coyrr2UzTvP9
V1ni3fshnOYf2TOwY0QYJ3wc9Jlb6h3OCT/Orrb3tVGc8NWkklX71nLC34ZC
56CT6znh86nFdPuaOE74NX2cNuqslhO+s4pNHI8mcsJ/eGPy9eytnPaDN5p3
hKVw2h+Nw2rbL9I47dd41zyHV+mc9i+rOKG85FtO+ynwtVmdxWl/c8dazWjf
yWm/21xyS1d/x2n/HVfHrm/fzYkfRH1/9fec+OOmqqv/oXxO/PLi1FIhdJz4
Z9m8S0UTCjnxU3uA/Tu/Ik78JfDzKqaYE78dMJ6qji/hxH9JAiDrSznxY/Py
F/cCyzjxZ9SoXYmTyznxq7Nr3tK3xzjxb5Oqy6r8OCd+nhWxLsrjJCf+XhQ1
yvF+JSd+11U03/Y9xYn/dxQneNRWcdIH0f9pw6o56ce03d5e3mc46Utjsufc
+LOc9EfA52bOOU76lFlscmx3DSf9EvuRnlLLSd9W/bnSMfA8J/2bs0fr9NEF
TvrYNaluwXVxRv0U+FNLFznpq8Dfg46LnPT3/NaiSq86Tvp8sfxI6g91nPT7
2Piwga3ijPou9uO16b856b9h/8UZ/QF+jv4Bv4/+Auuj/8DfR3+C90P/gvdH
f4PvQ/+D70d/hP1B/4T9Q3+F/UX/hf1Hf4bzQf+G80N/h/NF/4fzR3+I+ED/
iPhBf4n4Qv+J+EN/ivhE/4r4RX+L+Eb/i/hHf4z7gf4Z9wf9Ne4X+m/cP/Tn
uJ/o33F/0d/jfqP/x/3HfID8gPkB+QPzBfIL5g/kH8wnyE+YX5C/MN8gv2H+
Qf7DfIT8iPkJ+RPzFfIr5i/kX8xnyM+Y35C/Md8hv2P+Q/7HfIj6gPkR9QPz
JeoL5k/UH8ynqE+YX1G/MN+ivmH+Rf3DfIz6iPkZ9RPzNeor5m/UX8znqM+Y
31G/Md+jvv81///1/H+1E2iN
       "]]}}, 
    {Thickness[0.002283871174663832], PolygonBox[CompressedData["
1:eJxNVm1UVNcVHVREIvIhIsiHQaSA82bevPekkAiSAyy/ogEJJSiIo8CIscq7
CrqUIibIUoogUaRFY0RFAlYppRYprRqgamJVgq5IFM04lUSQMKiJSA0iPfde
f/QHi7XXvW+ffc49+5yZkaq+bxqj0WhK8Y/+P55xpi+rUQuecV1euU9UCIy3
rUpyEaDcVFgVaVVh20T/oIg8AfyD8orD+lR49uZNNfSFAD0+NbW/6+HYuEMH
L68OXHH9QYXOQw99vp6kh4+aoM2tm59XHtNTvrSy/6hQF5GY/ChUhMTkhh1H
LCok7Xqr89J1kfL1LkTc0n/kmmegAS60uv8zFfHk6vORudsNVF90PeL5t5/4
93ewcx898tUm/ls56yzBBvsXli7EqVtizTdXSPDTs3f3tWD8optmi1eVRO8H
JDxU4RenR0MV3RL0+tSQkkf8PG66TPVGrcR8HS9Iy2PiZTgarlt/7qkKq7bE
Tv9DvgzLkhu+OPxchYTKU1bptAxftLo7PhtW4fK9xoKADhme7Y0/cFdDoPCm
+WjeAMPEOpZAtv8fR8FOgb6m+rFaO0L5Vm72VMBimdi05w0Cfuu35swMYvhn
B0cCZSfzXeIlhX7vW+tC4Peob+JsBQLbdtUkuhGa70/jZQUmT3nn+RUPAk/e
mrfgv1oF8JargzeBqKdpDhZfBc4W5K7yfZPAjuE55MJkBVqSfSPt/QjN92iZ
RoGgtl3uV/zZ/WvGPpnyzU8NZPF8Z2I+p+tuG76dxc+/a5DB+8cHIVodgSVf
2Y2UlspQHGQ9nyIyPsvbH8oQ0LYrMFsicK9opPpuBOPrVBUC/pjfZmcZtuZU
6+KDGV+xnVmC/LhFJb4hBDzKv7HfXyNB0mBzUlcoq5+v2waJ5juU/zaBzVi/
T0SJ8l32DiNg2Vi0N37IAHNIu0d6OAHv3NXK9QoDzXdp7VwCmcEfNW2ONMAr
09CU/ggCtL9nPxWhJMg6SQEC+Q++rBioEWm9unMjCdxHvmKTCJlVNuFfRxEI
t3mvYNKgHuSDWo/yeZzfekRP63G/YiGBvoXi6OpUPY3X8XgxgQnt0+KOR+hZ
/vWxnO97RQ+37Nf69ccTUFGPZq6e5tcVncjvJ63Qw864RZ8dTSJQ0vxb+237
9XBVudjwXcrr7y0snrFzFQEzYv9FIhzvDH5sSuP5tVwT6fvVZJgI9Ufr4mkG
mL9g053ANfwcNrB6dJxdw/k6vjLAhLmfDjplsP6bPnWqxOKJiLHfD65cJsGo
aajAFvE528lT7pdLEE7aC8vw+3Xv/bw3tl2CbTnVDj0m/l5rbVh/GB0R0/63
iDLlu+Gezt+LfMBwgwvqvXFm+WDzfpnqe+G0+nV8s8zy2ZrJ+lkxN8vQhO/3
uUrgr2Jm1b5Szn+ZcD0pRpnqv9WxkcC4nuKgDbNkWDp96rrzm3j8AavEzndm
8X6dVCex/L2yCZxBvqE1EtxHf2xH/EHlqbrbXux+QiXis27DV/OqDYAqQ7Ky
+XsPYj1R5btPka/iE6ecLeUi9DbVh/pk8Xqme4j0vWt+QT2ncZ7NqNLD+Lmf
RpYQzucYoqf+qLudyfHeGzpoLMg9YFlPID3l3vyxW3Ts/WvXETZf22fq2LwI
Xsv54u4KVF/jbqxvI34/cFig/nX7PJVAbP0B04QPBebHMiMBWXvSVQMMt72/
gvdDqB+7v7p3GedzcWZ8zYkJXM+AvUDjZZ+II7B1on9to6NA/XIiOYbALZzf
3d4C0zdnMev3HeHBAu1fT1jIz3f/huGudfMY3+LC7Qwfao7i8WzrBeYfAf32
zaGHn/2rV6Dv4XwB/bkU9RdqddCK82hjGPPbuGnZOtrPGdHo9ybUN+eSDtrw
fHYo87vjGR89mK6l7Hnn1zz+gu16Nk8zZvP457qZ/zJqZe73b5eKLL8xEj83
XmTv1ZMl8vq4RxgAp0reMM6zXvSzcsxA9b/RKhAIQ/83vjRQ/RUfawncLRr5
IT1IovHKwmbx/rseI7H+sway+ftl7UaJ3i8sD+Dz3mEfn2fKr3h/X7zE+zHa
j/ffYSvzn+yG8znUsyUZ7GVa/+8PenH+5dNkNs8uub+ef7ifaL2LXPm8X+Iu
03rtNuO+OHAyP+4O+pH69RjuEzHa+8cWM9Pz9wfj+f7Y82cJjqHf/vJ6H7Wh
XqyHnZcN86P5Rgy7r3PScL89xnz/hr8KjK9Uup/+IWgk+JNrx72Rlyok476W
TxooLniJ+4/2R+kStp/TjMP898P+PhFSlQRJi5jO6440ke7jO3mIaf/F4Hwz
jM4Y2YR8AXj/+So9Ox8aUVn/NDzUgXNOyKlXoyq09h8JX7tJR/UtC7fh/htn
q6N+Ljs1hsBOnOdqpUDn14l54wiPHyXQeaUbO573w///vvkfxQfsfA==
      "]], 
     PolygonBox[{{193.7594, 256.1249}, {194.83939999999998`, 256.1249}, {
      194.83939999999998`, 259.72490000000005`}, {197.826275, 
      259.72490000000005`}, {197.826275, 260.5649}, {194.83939999999998`, 
      260.5649}, {194.83939999999998`, 263.293025}, {198.07377499999998`, 
      263.293025}, {198.07377499999998`, 264.16490000000005`}, {193.7594, 
      264.16490000000005`}, {193.7594, 256.1249}}], 
     PolygonBox[CompressedData["
1:eJxdV3tYjekWb9eUEKIxomJMcqmhEeOh5rCmMcktlKLs79sfIvm+Vyikh6QG
uUSacukhKeVep5KSk0guKaFxSXLJqZikcYijhPPuPc9ae+b8xVvtd693rd/6
XfrPC/JcYGhgYKBSGRho/x0cvu2MfF2CPjOqrdZsVqDGzWiaJz+LNW6fzCIV
mD0na5UJPx8MyCk+GqbAIC/jm9HlEjirpn70DFbg7iXWcr9Mgog8cO2oKNAy
yXd92zUJru45a3fdX4FuYaMsXpRKsCin0eWAoEBOY7DbiasSnO75wTLCR4El
IyPyxl6RoENF7xlLpylQ3lxqmHpJ0v5d6FJ3BdRZRSX3L0rae2zX/6jAMYub
e/99QYLlW7bXpzgrMP5kYN8LRRJ8Z3/U6+4IRXtv8/JCCZIDclTWQxWIrXt9
uLVA976okIG6++q98yV41TJpyZN+uvvGR+dKsGauk7fUWwGT1Li5O7Ml6JFW
WN7SQ4FP71ZULcvU1ReYZKZAv8PPf7Y/oavvnGCiwLtJvm5nj0igdGyVRhgo
YB42aqVdmgSbRt+t69cmQ3tZ87LAgxL4bRz9yLZFBreqV3c27ZfARTW1dlyz
DGGjjo9dv1fXv8iQ5zIMCd/m7pOgO3sXP5W184jtsFOCnd3Cmoc8lGHA4PCs
hG0SmFb0fnr8ngwxZ+SJqmjdfSXulTIcinNumRQlwfo8GKK6Lmvr8wgOl8Dx
c/+0O1dkbX0tYasl2NdgU365WNZ977wQCax5A+4UynA7sSHePkgCk4reiuqM
DHvO7rr6W6AE2Y3BXaackmFOVtEZ0V+CFU/2HcvNlOGoxc0vykUJDhVeuDf2
uKydk5u1rwS7YrsNeZ4ug9WauX2me+nm4ZSdIoNfVpHNoqkSWM6ojt6fpLuv
yX+CBD78P8cSZe08bCf8KEFG/AK5epcMlUEaTTcXCVZ1HvD10F9lmC/UuJwb
qZvH8tQdMjQG53rPHKabx9t/bJO1+JtYOUjSfm7sx2hdPTmj+0tQIHesrd0g
a3HpGN1HgvNNScuaImU4PnbWnAsWOjz/YhPB52MUWllnpuv/yRVrZeD7MfyN
sQQNNocj3obJkB9jYl/9UQMXXU/G7Q+V4envCU7pf2i0OF61ZKUMDeMO5U6u
1WjncXFRiAxPznVtKqvUaO/rFLNchhcJ2V0Hl2ggfkH0kwdLZfi6RfGZm6sB
Dv9q7yAZEk2t2kPTNRD59MrWD0yGlYaJo5fu1mjnvfm6IkO5+ZXx7tEaONUY
vLBcliFv3jpfw9UaeOhmlP9+sQwzByVnHgjUQNWrlu5e/FwQYxLR30+jxbFp
TaAMJpd2GG2epNHus2M8P89otwy+56z5c//52czN7uBAB/3vL+8Yfm+7lf7z
rcX+Ht3N9Pf3La0fl9ku0vdnbH1QF/hSpPr4+1a6PhKp/uYX54c63xDpfXHq
Tz95nhfp/b84Tnm9NUuk/vzgcWvZ8xSR+jcy5dSHRfEi9bfuS5vSrhtF6j+v
1+LBKpHmM73d0uJGoEjz+/RTm6ppjkjzded/MMJDpPmnd3LbmQYi4YPXlzp+
hEj44fVt6T5QJHzx8a3t0lsk/PHnnB5jJhI+R113WbL7s0D4fV/s/2jQG4Hw
re1fU4NA+OfnsvpqgfZj+YmtZ3veEGh/eD0T1l4UaL/4PI7Z5Au0f/zzVu9P
CLSfq2cfudMlRaD93eD3m7m0W6D9PssB/WqbQPvP7//jXKRA/BDlOMWkIlQg
/jC1SorsGyQQv+zlP8haIBD/ZNb+vjNaLRA/lewYvvuQl0D8xdv9zGSyQPxW
Zn6l4J+uAvFf5ul5k1OdBeLHkHs9Kh87CcSfvL5NAQ4C8SufR7rLAIH4t3iM
7ULBRiB+LvE/ZlDxlUD8bZRomrndXCB+1/YvuZNA/M/752BsLJA+NCZkK4Wf
1aQfVT1ep11rU5O+SEPKzIe9U5P+tBX7Nzz/j5r0qV9pvab9pZr0y91uxenA
RjXp28vzY2ydnqlJ/6I3+D32qVOTPvL32t6vVZN+8vfaFzxWk77efbbY4cND
NemvKmi9tL9GTfocnnHaMOWBmvSb78fkTvyM+q7b/2o16T/+nuv6mBex+s//
6qxa4bFHf39bcoBz2gH99/N9f9ucrq+Pz6O7Q4a+fq7rH2bn6t/HbUff0H/p
3z+UC8+mi/r+cHwVbbqm75/d4PAvV93S97e410BP7yp9/78I7VzX/7F+PvHO
qlE19X+bX05Uk36+3DeU9nqjn38+Z6TdrXp8fPPx3WIjA0b44fVV+Jowwhev
b3WiGSP88XncLenBCJ8nAx95Vlkywi/vru/tvozw3Zoc4JM/gBH+ef9yo+wZ
7Qc/P/3+O0b7kxrnPLHie0b79e3tRO8pLoz2j98XnAmM9pPjq+t/f2a0v8ap
cXHfTGa031zX5eHTGe2/5UAvY1tvRvww7HZi2TtfRvwRmQf2J0RG/FJ0oVeM
63xG/MN9luZMACN+Suqe1tVcYcRffB7GbksZ8Zv1jOoMvxBG/PeIC+/UUEb8
uLHLtHKbNYz4s3BXbK+ydYz4lc/j0swoRvzL5+FasJERP89z8m5t28yIv7nP
8vkqhhG/h+T2vNw5lhH/czznVMcx0gfe/y2RCYz0w+OXLnmGexjpyzJNhzS/
REb6c5mNPL95HyN94vMI2ZHESL/4fUPlZEb6lvzDt7OsUxjp38Lo+UJKKiN9
zC5qOt5+iJF+8nln2Kcz0le+77ccDjPS31lzstZ9PsxIn7nPtUs7wki/uc10
tD7KSN/5Ppv68/Pf9J+f0R/g79E/4OfRX+D96D/w+9GfYH3oX7B+9Dd/eZ/O
/+D70R9hf9A/Yf/QX2F/0X9h/9Gf4XzQv+H80N/hfNH/4fzRHyI+0D8iftBf
Ir7QfyL+0J8iPtG/In7R3yK+0f8i/tEf436gf8b9QX+N+4X+G/cP/TnuJ/p3
3F/097jf6P9x/zEfID9gfkD+wHyB/IL5A/kH8wnyE+YX5C/MN8hvmH+Q/zAf
IT9ifkL+xHyF/Ir5C/kX8xnyM+Y35G/Md8jvmP+Q/zEfoj78JT/q9APzJeoL
5k/UH8ynqE+YX1G/MN+ivmH+Rf3DfIz6iPkZ9RPzNeor5m/UX8znqM+Y31G/
Md+jvv9//v8f3YBd9Q==
      "]]}, 
    {EdgeForm[Thickness[0.002283871174663832]], 
     {FaceForm[None], PolygonBox[CompressedData["
1:eJxdV3tYjekWr0wJIRrjUjEmudTQiPFQc1jTmO0eSlH29+0PkXzfKxTSQ1Iu
uaQ05dJDUgqJTiUlJ6ncUkLjkuSSUzFpGocYJZx37/Ostc/MHz31tve3vvWu
9Vu/328NXOjvttjIwMDAyJD/8N9DQ3adk29I0G92teX67QrUqDrMdONnsUb1
ySxMgXnzM9ea8PMR3+ziE8EKDHE3vhVRLoGT4YyPbgEK3LvMWh6USRCaCy6d
FAVapnptarsuwbX9521v+CjQPXiMxctSCZZmNzofFhTIbgxQpV+T4GyvD31C
PRVYPjo0d/xVCTpW9J29YqYC5c2lRsmXJe33glZMVkCdWXjpQYmkjWOz6UcF
0ixuHfh3kQSrduyuT3JSYOIpv/5FhRJ8Z3fC/d4oRRu3eVWBBIm+2YZWwxWI
rnt9rDVfd7/wwMG6ePUeeRK8apm6/OkAXbyJETkSrF/g6CH1VcAkOWbBniwJ
eqYUlLf0VODTu9VVKzN0+fklmCkw4NiLn+3SdfldEEwUeDfVS3X+uARKp1Zp
lIEC5sFj1timSLBt7L26AW0ytJc1r/Q7IoH31rGPbVpkUFW9urvtkATOhjNq
JzTLEDzm5PhNB3T1Cwt8IcOwkF2TPeN0Z4/iZ7K2H9Ed90iwp3tw87BHMgwa
GpIZt0sC04q+z07elyHynDzFMEIX79LkShmOxji1TA2XYFMuDDO8IWvzcw0I
kcDh88CUu1dlbX4tweskONhgXX6lWNa9d2GgBFa8AHcLZLgT3xBr5y+BSUVf
xfCcDPvP7732q58EWY0BXaefkWF+ZuE50UeC1U8PpuVkyHDC4tYX5aIERwuK
7o8/KWv7pLLykmBvdPdhL1JlsFy/oN8sd10/HLOSZPDOLLReOkOCPrOrIw4l
6OI1+UySwJP/kRYva/thM+lHCU7HLpar98pQ6a/RdHeWYG2XQV8P/0WGRUKN
84XRun6sSo6SoTEgx2POCF0/3v5jl6zF35TKIZL2ufEfI3T5ZI8dKEG+3Km2
dousxaVDRD8JLjYlrGwKk+Hk+Lnziyx0eN5sHcr70yGoss5MV/9TqzfIwOdj
5BtjCRqsj4W+DZYhL9LErvqjBkpcTsUcCpLh2W9xjql/aLQ4Xrt8jQwNE47m
TKvVaPtRsjRQhqcXujWVVWq08TpHrpLhZVxWt6GXNBC7OOLpwxUyfN2ieC7I
0QCHf7WHvwzxppbtQakaCHt2decHJsMao/ixK/ZptP3efkORodz86sTJERo4
0xiwpFyWIXfhRi+jdRp4pOqQ936ZDHOGJGYc9tNA1auWHu78nB9pEjrQW6PF
sWmNnwzGl6M6bJ+q0c6zQyw/z2rvE3DfSfO/+efnzirbI4Pt9Z9fihp5f7el
/vk/i31ce5jp41uV1k/IaBfp/ek7H9b5/S5SfgNalDUuj0XKv/nlxeFON0W6
X4z6009uF0W6/2aH6a93ZopUnx9cb698kSRS/UYnnfmwNFak+tZ9aV3abatI
9b8SNdLi4VqR+sPvZ3HTT6T+ffqpzbBpvkj9ncy/MMpVpP6ndlbtSQGR8MHz
S544SiT88Px29BgsEr54+zZ07SsS/vh1zo4zEwmfY244L9/3WSD8vi/2eTzk
jUD47s/r19QgEP75uay+WqD5WJW+83yvmwLND89n0oYSgeartdgnzTpPoPnj
z1u+TxdoPtfNO363a5JA87vF+1dzaZ9A832eA/rVLoHmn8f/40KYQPwQ7jDd
pCJIIP4wtUwI6+8vEL8c4P/IXCwQ/2TU/rYnQi0QP3H87DvqLhB/8XI/N5km
EL+VmV/N/6eLQPyXcXbhtGQngfgx8H7PyieOAvEnz2+br71A/Mr7keo8SCD+
LRpns0SwFoifS3zSDCq+Eoi/jeJNM3abC8TvvB9piZ0F4n/r0np7Y2OB9KEx
Lksp+Kwm/ajq+Trlepua9EUcVmY+4p2a9IfHa3jxHzXpE4+naf9dTfqlsl19
1q9RTfrWdHGcjeNzNelfxBbvJ551atJHfl+bB7Vq0k9+X7v8J2rS13vPl9l/
eKQm/TX03yQdqlGTPoecPmuU9FBN+n05auS0zvyM+q6b/2o16T9+znV93Mto
/fO/OBmudt2vj9+W6OuUclj/fj7vb5tT9fnxfvSwP63Pn+v6h3k5+vtx29E/
6F/6+w/nwrOtRF8fjq/Cbdf19bMdGvLl2tv6+hb3HuzmUaWv/xdBXeoGPtH3
J9bJcExN/V/6lx3epO8v9w2lvd/o+5/HGWlfqx4f33x8t6yDASP88PwqvEwY
4Yvnty7ejBH+eD/uXerJCJ+n/B67VfVhhF9eXa87/RnhuzXR1zNvECP88/rl
hNsxmg9+fvb9d4zmJznGaUrF94zm69s78R7TnRnNH48XkAGM5pPjq9ufPzOa
X+PkmJhvpjGab67r8shZjOa/z2B3YxsPRvww4k582TsvRvwRlgt26SIjfiks
6h3psogR/3CfpTnny4ifEnqkdDNXGPEX74exagUjfrOaXX3aO5AR/z3mwjsj
iBE/bu06s9x6PSP+LNgb3btsIyN+5f24PCecEf/yfrjkb2XEzwsdPVrbtjPi
b+6zPL+KZMTvgTm9rnSJZsT/HM/Z1TGM9IHXf0dYHCP9cN3cNddoPyN9Wanp
mOIdz0h/rrDRF7cfZKRPvB+BUQmM9IvHGy4nMtK3xB++nWuVxEj/lkQsEpKS
GeljVmHTyfajjPST9/u0XSojfeXzftv+GCP9nTs/c+NnfkZ95j7XNuU4I/3m
NtPB6gQjfefzbOpzgv1V//kZ/QF+jv4Bn0d/gfHRf+D70Z9gfuhfMH/0N3g/
9D94f/RHWB/0T1g/9FdYX/RfWH/0Z9gf9G/YP/R32F/0f9h/9IeID/SPiB/0
l4gv9J+IP/SniE/0r4hf9LeIb/S/iH/0xzgf6J9xftBf43yh/8b5Q3+O84n+
HecX/T3ON/p/nH/cD5AfcH9A/sD9AvkF9w/kH9xPkJ9wf0H+wv0G+Q33H+Q/
3I+QH3F/Qv7E/Qr5Ffcv5F/cz5CfcX9D/sb9Dvkd9z/kf9wPUR/+b3/U6Qfu
l6gvuH+i/uB+ivqE+yvqF+63qG+4/6L+4X6M+oj7M+on7teor7h/o/7ifo76
jPs76jfu96jvf9///37+LzoyZJE=
       "]]}}, 
    {Thickness[0.0019915356643068617`], 
     LineBox[{{94.54440000000001, 252.9419}, {114.41940000000001`, 
      236.4419}}]}, 
    {Thickness[0.001945858240813585], 
     LineBox[{{133.1694, 231.3794}, {150.9194, 249.19240000000002`}}]}, 
    {Thickness[0.00195499372551224], 
     LineBox[{{38.085, 259.8784}, {41.752, 254.8784}}]}, 
    {Thickness[0.002251896978218538], 
     LineBox[{{38.085, 259.71139999999997`}, {41.585, 
      264.71139999999997`}}]}, 
    {Thickness[0.00195499372551224], 
     LineBox[{{61.419399999999996`, 259.87940000000003`}, {74.25139999999999, 
      259.87940000000003`}}]}, 
    {Thickness[0.00195499372551224], 
     LineBox[{{74.335, 260.1284}, {78.002, 255.1284}}]}, 
    {Thickness[0.002251896978218538], 
     LineBox[{{74.335, 259.96139999999997`}, {77.835, 
      264.96139999999997`}}]}, 
    {Thickness[0.00195499372551224], 
     LineBox[{{97.91940000000001, 259.2134}, {110.75140000000002`, 
      259.2134}}]}, 
    {Thickness[0.00195499372551224], 
     LineBox[{{110.835, 259.46139999999997`}, {114.502, 
      254.46139999999997`}}]}, 
    {Thickness[0.002251896978218538], 
     LineBox[{{110.835, 259.2954}, {114.335, 264.2954}}]}, 
    {Thickness[0.001891045332621653], 
     LineBox[{{133.92040000000003`, 259.7134}, {145.91940000000002`, 
      259.7134}}]}, 
    {Thickness[0.00195499372551224], 
     LineBox[{{146.0034, 259.9624}, {149.6694, 254.9624}}]}, 
    {Thickness[0.002251896978218538], 
     LineBox[{{146.0034, 259.7954}, {149.5034, 264.7954}}]}, 
    {Thickness[0.0020120905048788356`], 
     LineBox[{{168.58740000000003`, 259.54740000000004`}, {
      182.16940000000002`, 259.54740000000004`}}]}, 
    {Thickness[0.00195499372551224], 
     LineBox[{{182.2534, 259.7954}, {185.9194, 254.79539999999997`}}]}, 
    {Thickness[0.002251896978218538], 
     LineBox[{{182.2534, 259.62940000000003`}, {185.7534, 
      264.62940000000003`}}]}, 
    {Thickness[0.0019915356643068617`], 
     LineBox[{{114.1694, 236.5669}, {114.2324, 231.00390000000002`}}]}, 
    {Thickness[0.0019915356643068617`], 
     LineBox[{{114.23190000000001`, 236.6294}, {119.85690000000001`, 
      237.3794}}]}, 
    {Thickness[0.001945858240813585], 
     LineBox[{{150.7944, 249.1294}, {156.23239999999998`, 
      249.06640000000002`}}]}, 
    {Thickness[0.002078322768944087], 
     LineBox[{{150.7788, 248.62840000000003`}, {150.50279999999998`, 
      254.19140000000002`}}]}, 
    {Thickness[0.002078322768944087], 
     PolygonBox[{{32.0129, 249.0444}, {33.0929, 249.0444}, {33.0929, 
      256.8444}, {32.1404, 256.8444}, {30.4604, 255.935025}, {
      30.661025000000002`, 255.13065}, {31.988525, 255.863775}, {32.0129, 
      255.863775}, {32.0129, 249.0444}}], 
     PolygonBox[{{68.3489, 249.38040000000004`}, {69.4289, 
      249.38040000000004`}, {69.4289, 257.1804}, {68.4764, 257.1804}, {
      66.79639999999999, 256.271025}, {66.997025, 255.46665000000004`}, {
      68.324525, 256.19977500000005`}, {68.3489, 256.19977500000005`}, {
      68.3489, 249.38040000000004`}}], PolygonBox[CompressedData["
1:eJx1WHlYTlsXT6IiSTfDbZDSRIYmRGGbQuZUzqlTpiRJzqtJ+q5CSunKcAll
yC1j4dIgkgaaKGWIBsksyVB6S4a+tdd2u9/jPt9f77Oevfdvr7X2b/3WOq/O
srV2K2RlZGSsusjI0N/dwvcp7Q85EvxlnFhqISFl7vdXludzRM9rvVMk2IuH
3FRZnMoRP72YjixzCfF9oLruYgJHlLNMMtaYSQhJeJxV+wdHIu7U1sWYSEhb
rtvQj1sRr2zCCMR71R7A1pcbS0g7rCut5sjkj8u9FIwkZLg0JvmrG0dCvox7
O9RAQk70sNEftZgjkz4uvzVcT0Juu9+PSec5ktlN1bKProT0kiT1DLPniC74
d19bQvKjTcOPzePIiUXFrhu0mL+9Z3FkI8Qjo4H+nS2x4Uh15LeMlQNYfHWT
OfLBctrK830xnskzJ6L9Z5WqhNB89LDG+A687C0he4TvPvpjEc/3npKEVI0P
fBg3miO+ejGLExQRL2CdBfoT5tgd17mTZuivWoMs+hNCTHG/+bIOkfrbam2C
+VHJ/CLS+3OPjMT77re1ipgvT7Adj5xJHvBJJHIHFWJiR6J/p20/iORzrlvk
MBPcL9n/ViSZl35X1zTF+EbL1ovEwc7wqIcZ4ptse4F4Pirg32Cv9buGPhXJ
6BKrd31GI150fa1I41252hLxXG9Ui+RdQ/ZYDSuOnFxUbJb1UCT2doaZ2hM4
8mJp/KR790X6HtMDJuH5a/J3ReIps3bUoGlo13FlIhkmjXk0YCbiVRaUiERX
+9P+xXM44q8XU2t/E/3LblrAkdmF8voyRejfmTJHjmR1U31SlC+SOPNjKa3O
iDf9wnW8P0R9JfLl+eNsvP/VHB/k09HIqyJxHXLzfGgI3qeTcpnF/9cOjgzY
e0/R9ZJIuh5UCCo4hHgdEWmYr+4ZyZivxLGpeL98YBa+3zHvFMzHlPbb7P2H
pmC+ntdXcuS95Y0+1mDD+yrsfcaR/JpUTgQb+JqoLuXItju1ISQV3+tMqDxP
3188kIbvdfpWf57uDw28hPjmbw14iq/1+DLiPayx4El77/qYwqtoG+2fxFN/
F1rk4P6S4Ol0//kw9TyRHIL89J/DIz8G3cD9yovtePLHKdk/bAow/70cFlF7
c7eoIuTX8zZnHt6/reQD5B/4nDdzCd6f4VuK7/fYxo2H+Nt29y9HPI/3K3ky
fIqmYeVd5Ouuyaupf6smZVSIRFmStH2iN7s/vRLxIl6I6N+YezWYryxzH/T/
jHId4jkN8aPxj7rn/kyk9bDzhj9PlvjP21jzUiTHe9jskV/PQ/5c/da+wXj3
vFuP/m3VficS2YMKNwIDaT53B779KLL6CsTzAytaRKoHpv8B21KdtIZ8RnzS
BueB/0q/fBPJczWtWVpgHw45rhAlIyHnn9T3fevP8t3QFevVfYUfxrfCVF5C
fB6oykaC/3KvojRdeqAeJDtJeKj/yx7evSTENmjLyIcQf/lFvsVNRUL+elI/
q6sXT5b6315DfkG8whoPzP9vMv3Q9lyxgid3LlbeTgD9uQH1f2gpT/VOZbgG
+mMe7kLvU3qzXwvtFzo8TwpqUhVeg75Vjg+8421P3yOuv7ou01vveTQeg9wR
oI/9Z8xPipxK48+O+W7I9CnIEvn23B701lgas2aGMfV/nNzIEYi/V6rJkz2n
Ni+IBL1WkiQFRfXC84ZuoOeQr5kq3ziK/zTDHPGMtjVwNF/V2yyYPv5vv6D1
FnGP6bWLIdohx+s4MqtQPl4X7FmQr2dwfox6dpAP6PvGs2myU6Rov1qoLyFj
SqzmFnUwvS4YLKH16R6owBPycfnRch0JcQR8RxWe/DXCu6u/NuLNc4N66voq
Su+SpoS8UNMqStTiieec5h2xv0oon5cOHMzT+i8ZDPkH/fEqN+Spf172qugf
yTXG9RYTZebfpxHsPTMV0Y72NMX8Sr/I4X7fJWY86FX4hWDQc1p/RuY8uTDC
e8tH0HPYfyXPHPlXtQD4FrHVqdkU6hn0yii+XaTx5vuAPUadPH7cyvQpwgL5
KSq3YD0PXAf2oZDjv+k2of5GGIMN+eNnvEf+F6UCvq9ef/eQt1gfeSrmyE+F
m/Woj8uswb+XS3USjF7h/u2Wprged+A5rht0M0H/HQY+RT3UOAbxUn1Pf4z+
nJ9tTNfl6w1A/69c+j1sjCHe/6gB6h36edVSXcz3MMW7TH+LgT9lkK9NtxGv
QdIP69WBv4V4gxx7Y35X7Qb9Cd/qlOcvj/gLTApQr1Xufueof0ajQb9izY9N
9WxBvimfyEP/Y60asF9qh+Ui3nybOuw/GypyxE6+Ad74WGbPry3CfnW2PAf7
zduL11D/631y0f6qkobrNiF5TP+/JnGoHy3QX4BfO4MSEK+oLB/tQfvicN45
0qcIz1vb7eUgv/HtqTfR9krbwfpjZinijS7axtF6Pap7h53ftQXxDr26z/Kr
Foz9K0Sxip13CuIof/4Mq8X9BoWBdH/465d1uF7jsR7xXV2e4fqy8QHUti2v
f4H3hdn4c2TYFM2eUa9xv/pWPxqv/YMpDXjfh8++WH9d+rzD9YpEXzof2S5s
/vAjf76sv71pRv69O+GL9WvcrRX5pyjrh7acQju+R8Y+sKsiv/Vo/sr6h5s/
9k/9/A70r8kzAPGsN0F9QP/reXI9nrfQ64b1W6G+AeNvOSuP6xq5QXh+hU4P
rC+TU8F4/mOmMtZ/2MJQ3K8kVcV50Sk9Avc33uzH5sniaKY349URb3XoPlx/
ZKuFeIOqDiEe3wR6AfybkpuI+33Nddl8aH6W3d9LD+v5um46rrsF6yNebHg2
xpu4zQD9L1tUjHhLjQz/rXcVrzyNpY1857xwS6Vg3Lg2rJfXHmCrNU26va6L
E9S3Qa4mzAe5YwfbOqs44f7L6SIxDxiu8+xXJ6yHc1dEcnZ79etlmmh79M4S
yaVlwZXjtZzo/LYhEeafIUcjzi+HdeivBTOAzz00DrvWw3laD+egnoK4k6N+
B3zKr/gidp+GrBP2awuozwOP9oRvfU/1KNt5EMxnf6aMabtTw9P52WwErBsB
vk4pW98J52l8YddRz27FAv4x2C/NQTvKCu53vpv5TC2H7/TPLGB4/LscvtN/
G30/WffrfGd8oSNnHz9dwnfGD/m6XFPNd+bn53xu2+p0N3OlE51HGp5Cf/rb
hn6U/l6P9UNlR+d/2fR7Y7vej/2bnbDe+6XhPFD0Iv8fG/Su+4eDzlRvOsrg
Pf+2f77vb3v83PJdQk+XTlvcJHcjWlvotJO3V3vIyAjYT8ZKWXxTlQW8L1HK
8jtpoIDxybay95loIqD/U8F2P73knto43D9hUeuP95oqML6B3bD3gtDfUaD9
8pI1W5f3cBeoPvarliIfSoP8EG+elZS9r+MWAd9vMfSbEpWC4m/RaH+yhe+L
t3svRPnGCvi90NGE94deS0T79caP7PzTswLOr7egHyloHB7xLE2g9bPmTaNI
YBpYc/0q4ilVg/682Xvha2Qeni88Wo980LEqFHAenwD9yXpuuU7lTYHsPrV5
bCr0J8jftFWlAs3/NYWnuL/8/W3Ek7N6jPEqScoQT5wL86VwN7O5HNaB75W2
ley8DJyHecvUuwLz7dkL8EGP2zLusvrrUSAg/0eWo381irkCrY/bZaDfn7wc
v2lkIt6jw7eQf7F2qQKdjxxii5n/15LZ+xQUiiRpe3XbOsgP1N8W/QLEiwqO
E2h/GJ0G9bGj+wcb6W6BzIF+FwT9hfLl9Tb0b4E/1MvBR3serNyIfEk/Cf1p
hr7f5q0+AuWrjFouy5+dB+YrOSOH8eWJIHT2O+rPjNnIL4f8HIz/xiJrAeef
Cbl4fz+r4QLtH3bSXMz3Lk1tlv+6PIZnoCrQ/qD1DvzrmNLeuKU746tqPsNz
/epM58EvpODH/c3OyFfPQuSHvd0zZ9yfcYXpE9+I9dc6/zLjs/FnZ5wvm+F7
Jxr8SQD8XqDHSekML76vQPV1RXga43cXA/S/NDoV41eKHyPQ/tZQlsL2u9ji
e/RxTGHxa9oLVJ8ujkr5oT+uQqdeAF8qunrQ9zYeYJmC8fTNk2B+LZakoH/F
p0Lx/m7fwR5Y9OJc+j6BOBw5E9EB98//OsCn+gTmZ/wS5m9210uIf0gjQyRr
gW/awKf3ltMMh19B/iRr3sf65HZeZfr25gnjG8lGf2oCGpG/CWMh/1Lg24VW
gfSG7y9/lu/USBkXsujImVXNRSzeRnkXnC/OlGA+4op7uVC8XQfKEd9ARdWF
8rfr5fsYT3uSmgv1r5tCFXu/6L4u+P9DcC3Wyx7Tvnh+r8MTVi9asB/4G67y
HPsJEQAP8h92Dr7HZKa2N7b2Zveb1TP/Piu5kMg7tUb7ob5bwH9PRTwv/6SR
+ZsD/lM+/NrE8KdLMf7GyhamHzZvMP91Wp+R//JKj1i9P/3yg19Qv7R/6H/H
fEXpg37AfYNuwnxRl6Uc9yCN6dfILhLKN17+NNMrR5g34P0mXo9DvA4C33P0
fbWi2f1NYNvBew7exN7DG+Z56I+pz9dhfTSlgY364sb0pRRsqtdKHKuXW3Ls
fPocVn9XwKb807ZGva2wkPvR/+ey+snQ+6c//Gz/v/7xc3/5uf/9PG/8F3Kt
9xo=
      "]], 
     PolygonBox[{{140.02489999999997`, 249.38040000000004`}, {141.1049, 
      249.38040000000004`}, {141.1049, 257.1804}, {140.15239999999997`, 
      257.1804}, {138.4724, 256.271025}, {138.673025, 255.46665000000004`}, {
      140.00052499999998`, 256.19977500000005`}, {140.02489999999997`, 
      256.19977500000005`}, {140.02489999999997`, 249.38040000000004`}}], 
     PolygonBox[{{175.68890000000002`, 248.7084}, {176.76890000000003`, 
      248.7084}, {176.76890000000003`, 256.5084}, {175.81640000000002`, 
      256.5084}, {174.13640000000004`, 255.599025}, {174.33702500000004`, 
      254.79465000000002`}, {175.66452500000003`, 255.52777500000002`}, {
      175.68890000000002`, 255.52777500000002`}, {175.68890000000002`, 
      248.7084}}], PolygonBox[CompressedData["
1:eJxlWHlYjtkbtqTFpMg6spRSWbILUU5ZiiTS935Llsou74chsg3RSCohhJpK
Eyl7tiQpJCZGIabSF0qbViESfufcp+G6/P76ruc659znee5zP8v7GXqscF7Y
qkWLFgEtW7Rgv/O35Fqt3y6Q7jPz9DdpKUmU/zn3GasE4jFMUluvqSRDph1v
q5onkDZ/7bOco6EkExurPIc5CWT00/TTSWpK0iEjKXHOeIEM+mb4Raelkvz9
erzxyiHAy5/dJJKj/uderu/D149/ELEe0FkgkeMGdqqtEcmXbqtjN+pif8eR
lSLxNjfsfVEL608sy3B+r4WaQA4s3HmyZbFICkP82rT5JoF//oUiOZSg7WPY
KCHLtT59fJwnkqHU393vJYjnRY5I9DKSTkyrk5BHK+adPZMlkmga37wqCfmc
Wa1FMkUyubFq7N1y2D7700WygPLhXyIhY56mi6duwBZjiiREf2ae0c6rIjnp
5vJI/6WEqP+1r9H0AvxbVaeCP/aBp7DubFogIQcX7px/6ZjI+NtwIx/7o/+K
EElognbdtTz45yoNxf3XeuXhvtdZwZyv8lwJuXfo2sH2O0XyJLloT3e6/iWz
OnjNVvDne5Lalk/Te7ZfL5LA/CWdwij+4xXz4opWicTEq9WR0ufAD6tZhnjF
YOqf+zDJ3BELRKJZ26VszwvEK0+Yg/jcK17h/oalUpGk6oQPP/IafEa5zgTe
5YgyCSntGZvi5wD/bD68wfmr1ZNEMs5o6uDIGglpzKz+vIeI5Gu31c9C6yVM
H1XKsSJ5Z/Nwn6pBwvTzcaeFSEy9WiWtapKQCxWr/ygcCv+OObUUyP6FO7/8
Zi4SpbD5zFp1geHfm9AP92843AF6UIs05Pzc7wk9bX7XHfzGtx4APW6268zj
HzJGII6+7ZzC2ovkcXLRmsn2AmnKrB5Trw2+WoyWCUwPfs5tRab3lh+XCIyf
rcmaIkE+bBDw/iOorV7bRbXEF+fnSqkd7+bSqtNugcR3zKq8Qe115oaRh6ME
MviboZVbW7xXTOsEgb2/vl47kdx7PT7G4Sb2T3xE/fHYkmvumQ18rz87A++R
a6FA2m+w8FypD7tP10rE/9KuD/ZnfK1DfPadTEQiUn4ONgjkLtWHQX/s11Q1
CWTi6aXzlw8SSVO31RpPWkqZPblhmMjytWCdupTp81nqKMR3/W5bKbv/9N1x
IrE0mpqbroN1dx1b4Hko9aRk7Ytw/712IjmYoB2Q1llKdDdYpMx0FIkqxO+P
lG5S3D99FvC2L9CXMv/i/eTgKzGhp5TxtbdpHvBcTvSWsviLTi3Ce+2aaCgl
BZNbjz4kIt+DdvSRMv5MUtZAj0GikZTpe1KvTeAz5SO1KZ+DErc355cxznsH
BMCfAZ/pesDu4n4v9yH/LddRm+p/VpsjIrk86uPEcIovcz0/rSFKJNvU0nU9
6f2M78uxIjnl5uJW3Bu2uu0Z8PVZs5eU9DX7fc3hi/AnNlcfeNrJSSLpETG3
n/RXKUlJ62oSlyqS7Wrpk7Z1gT9d3e4A76ZrR/Bv8SIT9oJiXSm5kdY13yyb
538PbSmrJ65jnsIfc3VN3KfbIR92YVRr8DXtbCHivV/1VSDrXoQv61iMepZY
9Ulg8dwYR+tj+bIBx7VqBBb/suc1uO9R4yvoTc3/A+rr4owc1NcJVk3AD/bK
EMiE00tV9S2UjD+vXxJxflcsreeUL9vgWOB/c6b1nuL10TgIfdbX0n7wc79g
+aa5RSBRtF4fqRZJX5qvfQMEcqli9WZjautTvjzo+cDdxcPu0Po+PXtvU1oU
7LZ+FSLRqO1ibx8vMD70laXIT7ePCcDbtK2I53NOkkB8rhDbTBXwphSlCcTY
7Hdfp1yRXBr18abxXYG8fTdV3uUx9Oz65wPk/zOT+yJ5a/Nw0YxHwOu08zb8
s7R5KpDpvu1MbZK5f6tzBbyn/AJs//J8gUhdz5s+i8N+ZeFzgVysWB2liuH5
F1sgkK3Un5uR2H/JViWQXbuLa7ZRvclPjKw6p0K9CjQ8IBKn7L2pb1Xg91NE
MI9Hs5Dz1+SPetetTgW+LYx9UX+3x6twX9WK36H/myNU6L8aL7yhx+vBBYh/
mtdq4M2+Rv2j9Xn7ECX2+16h/jP96i3FuoFvHvBK9BdgvZMhjZfVd8d5WI/P
zMF6O3MB/G+9nA37/WVH9JsnL+7jvv11k3j9nZLB+SqyFklOclFxbarA8vX1
3tGo791zroJfXbXh4OP6+/PAKxg/CPnf1jkOeIEO/cGndXkk+Jaam8K//UkH
BNYvN7wxhn9T03chviGBRuJ3vVG8S525PXXOGsRzaJsR3rtk2DK8v26GMewP
wW4C8dT6dLfQhNf/jVKBPKf14x7vL7sapwusHz3Yag67e2c7fn+rYThvkT2e
3+8wiutp5BjOn9QKeEPshwskrmPWJuOJ/Hz7QfDP64wD5zekH/Qw7i2tl/X0
fG5f6Gdb5Wz+PnbG2K992h3rT0v7AP/j4UX8fZMN4X9Bgid/n3QDgdXnmQ0r
4U8nNWpP821XsWgt9ld49waeVctNWM8y7g28l+k+zfz15v3toh/0V2bSG/mx
rzwI+mvtw+2JNSF4j4TOBuiXM9MPc/0VcdvPMxJ4leWG6E8XXsZgv5qpkUAi
xg2MMY3HetZhY8RvYnWW68/GBOc1+lzEen+z/jjfU36dx/doEO53yUyH/lws
RgjkyYp5Xdc9aNafJa83iifQ34LWNlhvWJPH9Se3hx6rbhVCf1Y2M7DfeHIx
11+CDPs1Gkuhv5Sj7lhXU1Vw/al7Cmye8quthH9/P10DvC+Dq8X/q3exbSf3
9Tok/T4vhA+PHnE1GvVc+zy1X3fqea/uJPrPjW50PgiZ/XVCXhL6m+iiKxK1
I5r6HrelxITmg1VXkfx+5vKrl3f4+a90HvD/Q/E4OQP9eUh/Ov803lwQ/4qu
s/loJdVzvtV62RJ6nur3ktUAkThs3D5Y+5oU+uoznN935BTv1/Y0P5e1WOGj
dgT98m1vS5Gseab3dqafFHoeS9c/UfwobymrZ2+/DePxtVkhZe/5pMsAvt9r
uZS9p4tA7x/4IbQgxPOHf62PaIaJy3/4381+RlOx8kd8EmfTqH7eP+KnfF10
3fGDn5/5pP3rmZ6tHP3+F+0fNutfdaa8nw1dIPs/m94feNWseX+AjPXPDn3H
cv2sPSdD/w10hP51LqfJiPeL8HJXAf30Q022jPVvVf1c9OsO3V/KWP8Lmb1Y
JGONppZOKsN92T6efN7tVyNj/LlFrBDJjOy9e26/lzF/HS+sxnyb1qlJxupH
VNo65M+vv7aSs/qz+O+NmMftszTkDP/kP1swr7yaqSdn+Z37wI9/zwTry1k/
980Ixn2jNhvJGT9tbofyeDr0l6MeZkbC9rEdjP2VJbGcD7XhsNV6nePfD44j
5Sw+YX1iMz8WclbvLFumYb4wC6DrlJ8B5zPwfVVXQ8/Teq2t+Eck680NayyH
yklJz9hDVU/4/QvNsR44Jx94fsvM5EwfMWEvMd9F2vaR43vkcCnWS0u7y9l7
D55Sxb/3XPSwrh/+ltcPH005e78evg3YL13yRcbirXr7GfNeTus6GdvvkPeN
f685Fsmg5wGtlQzPyfqJjPWfyNw2Ssbv3axb0IN2Dp1n6Hy8+Ot5GcvvBl06
v0xqrHqTGiH7Ps/Q+tDouF/G+AyaTW32vae+S8beI/ubJuadiuotOP9wiSb/
/tVaC//EIxqYpy4plgMvJFRdCf9fe+D9zeZTf1j9vzRDBr5XtYK/kQfGY39+
/lc+3x0dLMP3QlIjvg893xsA/7TRB+hx1amOiM9pcB2fRzPNZOz7eP4cOg+x
eMqGytj8rdWugPMzZRzHu/lCJGVU38/sZKx+7Xcpxrz7ZqsL9OodVsrXB1N/
aT6vVFbw9ayVMjaff4mphH5inLYiPyK6VPP9oXtk3+shjUc38U++LqG24sRI
xytxMnwPB1RhPo2OvAg8q4mVzf04hfu3s4LrZdhDbj96zfkwfw5/hsQXIr+e
X3vN75vxL6/HAyu5f+pZvH88rOHxtMvg+npXy/P/2HXkww07aqsmt04Nv8z/
TyDV8LfXibPIf/XcCthrk07w/NYpwft3yDgqkg3mhsEFhbDHpPHvC1ubf2Us
n0eHh8BfTYuHqA+CQyCvJ1du8/qU5ot5MLoyBfvrirbiPQ1vJQLv1/pNmPff
WSbIiO3ppWlV3pyPWSexPvPRGvC9Y2E4zmc5L+fv8y6A4y+ej/WSL+th31FT
8O+tTYu4fnvMaNaLJecnwJLPIznqXE9nDX7YP9fb/2ydVacC8i8pOJ9UzzYx
hSk6f8u/27R/eWyJl2M+nBXI6/utRNQ7735BvL+k3pWj/hdTex/tTyl5vP4t
2S0Siwdj/wkpxn2JQbub+1WNnOuL2smJQcLBFgqWLydlfL1laXsFKesZu+QA
xcuzWn+3sbeCdNhgkS8J5P0qx1yB8xG7RPLn8OjbmyxhG3vtBN6O+kkKVu/C
Cv7A/b9bz4D9S8E2ft5droAevbcA38zDXcHyv+tFWr+zFuUsnrAEeC4H1gHv
g5YS5zMNVvP+nvSbAvy6KsGfvmytgr3PmSl0PreNKbQu81awepBUOx/7M5Ub
gDdRMhd46rUbFLw+ydBvq2ZQm/b7qjXOIuPfeos38CKuTUN8CwK9FGweHTjL
js8f/qsU6P/WtsB7unO5gn1P5W2l8+ud4KENRxYpMO/3GCOSE20nH8iep2D6
K+k8kvtvLVPgfZRDMZ+8rXNSsPpi038Q5+/rZPB/woHOB279MomXFfAKcsy4
XhYPh3+qTBO8V3aJmYLpMW5IX8wHm9R6Kdj/OVYaxpy/bD0Fm99DnY24Xtw0
FN/nfTpf6Gd8gL5KPI3AX8rTEjm+/2Yb4/72Sc/krB+/yOzL7w+7Jwf/kaZ8
fjqWjH7pda0f3q+01Xmu1zYDOV7BcTnrJ8PcBzXfHyHn8/IQkYx6MHZ6dlCz
vrvy+ezfUOh3gE8nkeyneo7/C/1Vld6B+2N0HnqvGqXL7zdIlTP9aFRrc31v
zYL/uV/b8vc2eMXzyUeL73/+DnhzAzT5e4R9lbP5LHqqZvP8pan4Pi9dSwzK
2qaH9/Z0ojaJKdSx7aFg9fFYpCby7ZbZYOjXLp/iV79JjbOwUbD/G6erfhFJ
n97vliucOd+ROog/aZuHgs3nXl30gGcdQfVE50//MV2gn9iwLQrW7yu/defz
3dJArjc3A663D6HQ73ZnE663odHAO31/IPDOaJ3Efp07dF79SONdnqDAPDqS
zmtJiUEHpyRifa7eBOAbBCcr8P09ywF81w+4AbxJNbNEXo9SFeiHBbPBT9C5
Gzi/aJcHz5fwFOh3Sosl4Ncyn+JR/qdYi1wPa5P4/RN+4/55X4E+g3RpftPp
sqH8AuKfcnQj1weh/jM9dPTl+HeicF+XkABeP9L34/yX7vt4vQrw4/keE9qs
r/UKPj+H83yKEbF/sxed5xJelh8Q3Hn9so6G3mbtcAGfYQH0e6v2TeqYCXbA
s3Q/Dj5uhY/h96fH8veMHsDfI/kEvg/Ozu+J+Awc45rri05zfYlD/bgY0Ar5
57Qujp+3+MjnS0kc118EzTc6z5TZn2ie1z8150P5j/7ws/1ff/jZ/rm//Dz/
//y99T8frh2H
      "]], 
     PolygonBox[{{146.34890000000001`, 232.0404}, {147.42890000000003`, 
      232.0404}, {147.42890000000003`, 239.84040000000002`}, {146.4764, 
      239.84040000000002`}, {144.79640000000003`, 238.931025}, {
      144.99702500000004`, 238.12665}, {146.32452500000002`, 238.859775}, {
      146.34890000000001`, 238.859775}, {146.34890000000001`, 232.0404}}]}, 
    {FaceForm[RGBColor[1., 1., 1.]], PolygonBox[CompressedData["
1:eJxdV3s0VfkeJzdKqDBuoxmVXJ1Gl7qlTA2+9nmffV77SIyUShRTS8lIMsqJ
mEZPNEsJdZO08qjpgdFLKr3kGk3dyiTSyzWGkhrudPc+d32/d63711l7nbV/
+/v7fj+v76RlsYbIYWZmZubmZmbCb1+zZtmYIhaOvlB4fnipg8v9oqpjhSyc
+WjwLHNLB+XyJ6EbC1ioZ8quny7XwSv3GbVp+Sx4lDqcCt2tg2O9zZrreSwE
GNuvzYzXwV8sU1PZvSwssWoMEgfrYFddf4PtHhYer91W/t1cHUxI78q1386C
0+BN19EuOhh5/JPQsAwWFj+SWTSZ68CYK87o3syCna6iqKlTCxcLnXc2bGAh
JauadbihhQFRWEfPWhasGj8O2leuhbCddf2R0SyYa9JsV2ZrQTRjhM9fl5jq
vZKSqIWsVc/HKxawUPJC0di2SAvnC50dqlkWLBJHJe4Sa+GtKGynEViY8Vmp
w66pWoiKihpWMouFTJ+fe5+M1oLszOtWkchUX0TmWw3cSDifbT3eVF9VeqsG
3C1Tc7W2LPRcv8w8qtcI950/8IcKvtzqY9hxXAN+1vfEVr+poPjcpTkFORqI
nPf4p81tKuA/J7H7RgNzTzUkRDWpTP1ri9QAP4+CmgsqAGO7wzidRphH7aZy
Ff94LfGMjwaeJDkyVfkqoR75eVcNbLl442DUNtN5TTNsNdDqZqnZvl4FjLE9
wuGdWpjHac/lKvi9aEVgZIdaqE+t0avguF9wz9Q7ajBUuaR3zVNBZU5kZsSP
ajgkPXNn1BTT+bGOR9VwuiGhoHKsSrjvG79cNVwodI54NKiEce6B0Z1Gtal/
uzuV0LLv2afWa9XAjyOnuVEJ/GNERbga+PI6D55VCvP49p5WLfT/tXmRUsBb
e5qf6dmrP0MJB8YWn6v2NJ03KiVWCUNvv16VOEEN+/Ly3hcsUMLE5lj/y2PU
0Kbb/lWor1KoLyN/mBqGSnubT05Wgq2uIseynwU3y9SDx0YqITNiUZXFC1a4
r0LSowD3wOHivQ9ZWONrPc/YogAIXph+8Q4Lf7QkvoyqVgh4bkqrZ2HV88Er
bw4ohP6t66xmgYc342lUwKPxyZeeVrBQ1y9q+ihKAfqKnJHpR1hw5AlSplTA
u6/b8hsOsPBp6PLn76YpYFqpw60TuSyMCfl8/vvRpvOeMztM9eWd6JNDzlzz
gJQMU30it7ty2DDKTRSVykJ6FxcfeFYOKs8P3UMbWfjisa47IE8u3LdDsp6F
F4Olw/uS5MI8QmAdK8zDKypMDicv/KugN5YV+PGwyFcOh1b8YLlwNSvgJ/mw
ixxmbz7blvIVC6HL521Z90EGV5iyb8JjWDDxv032X/7zPNoWsCSg7OL//p9U
GadIPiij97uT/V9uMsrofB5fuTURMvo+P4/znlIZ1Xf0KnvvF3cZ1R9eo9Tf
HiGj+83vKN4/9EpK9+f57hF7W0r9adEsWzOlUkr9u8bOaZ2SLaX+Ng0EdsQl
SKn/rpVxb6xDpTSf180aY5+vlOaXeL7wDw9XKc33WZPrw2pLKc0/fuXubwu6
JIQPvr6Nj5okhB++vskJZySEL34evavzJYS/Py2w+/KqUUL4VNkMu5kaLSH8
/prsX31ILyF8C/rh4SMh/PPP/3CZKCF+uD18/0vKCAnxJ6ij2EvbKyZ+8ed5
73wgJv7x81gqqRcTP71a3dzXlIuJv8ySzjeOeWLi9x5+oN5pYuI/f9/1P8WK
SR94fI3uWygm/bBKzV2frRCTviztbHKt8RaT/lh4ZBhXThaTPvH4GXFwrJj0
i8ebe5SZmPRN8I+aHob0b1NM7W+FjxnSxyP76zd/3MSQfvL1xU69xJC+CvrR
fJIh/XX2ap3uVMyQPhf0lDwb+J4h/U7x967b8B1D+i70r2ATQ/rP9//EiniG
/CHk81NH70cz5B+18dlZr8MZ8pdMp3821ixgyH/4dj6ZrmXIn3i+e4fIGPKv
ZWNCfGf6M+RvD9+nxNT7MOR/VyZWetrNZMgf+fsO2nsy5J/8PMR3pzLkr4J/
BLsz5L+/p8SMyJ/MkD/PXlwTXTyJIf/m52GTMJEhfzfxn39G/8f/by1im1st
9PS+TB6nPGyvp/MdHP1buEl6+n5mSbCq00tP9b17unTLIj891V9VYRFcrdbT
/T7pas8fCNXT/TckFU/7c7Se+uMa0NvqtF5P/Yt2XZXZn6an/h42r7U4uUdP
/RfVbZ3CFulpPnJ53M0LZXqaX1C82zW7H/U03yPTxH2zG/Q0/12B8W5z7uoJ
H5G3FnnbtesJP0lJxUM1v+oJX5MCerkvBvWEv0qL5za7rTjCJ3+d4VUOHOG3
ZeRK+8oJHOHb3tHfJtGDI/xnlATfsJvDET+2lgS7rWM44k/UwNPev2s44hff
L+uiEI74x58ni4rgiJ/8+8n9qzni72fjctPUiRzx26A8MDvGyBH/9S5OMZos
jvSBP//tm1yO9IO/7w/hhRzpS35Q4Yasoxzpj9/+oAlJJzjSp9D+6uQpNRzp
l1QeF51dx5G+8e0+V3uDI/27H56gO9TMkT6Kum3fMQ840s+9H3btOPCEI31N
TCp+VfmCI/2dGNDbsbGHI31un+1s+Hc/R/rt4H/VZtYQR/pu5bu/y2WYgfSf
79/VWisD+QM/j3gbWwP5R82Dbbdt7A3kL2a7U0prnQzkP8fL7j92Hm8gf+LP
U7hPMJB/8efVtLoayN8Wsw224G4g/+viC1ZPNZA/GjnlWbNpBvJP/r61YZ4G
8lf+vubh0w3kv42ZzYst/2Ygf/55Vs8xbqaB/DtL1H3Of5aB/F0ij4u9wz+j
//Pz+P4D/4z5AP/H/IDvY77A8zF/4Pcxn2B9mF+wfsw3eD/MP3h/zEfYH8xP
2D/MV9hfzF/Yf8xnOB/Mbzg/zHc4X8x/OH/Mh4gPzI+IH8yXiC/Mn4g/zKeI
T8yviF/Mt4hvzL+If8zHyA/Mz8gfzNfIL8zfyD/M58hPzO/IX8z3yG/M/8h/
3A9QH3B/QP3A/QL1BfcP1B/cT1CfcH9B/cL9BvUN9x/UP9yPUB9xf0L9xP0K
9RX3L9Rf3M9Qn3F/Q/3G/Q71Hfc/1H/cD9EfcH9E/8D9Ev0F90/0H9xP0Z9w
f0X/wv0W/Q33X/Q/3I/RH3F/Rv/E/Rr9Ffdv9F/cz9GfcX9H/8b9Hv39//f/
/wDPlgS5
      "]]}, 
    {EdgeForm[Thickness[0.002283871174663832]], 
     {FaceForm[None], PolygonBox[CompressedData["
1:eJxdV3s01fkW97hRQoVxG82o5EqjS91Spka23znO63devyMxUipRTC0lI8ko
J2Ka3miWEuomaeVR0wOjl1R6yTWaupVJpJdrDCU13Lrfc2btfdeaPyzrt876
fX/7u/f+vMYvidVFmpmYmJiZsj/2v7dJtWRkIQ9Hnss8P7zQwKU+98qjBTyc
/mjgDHdTA2XSx6Hr83mo40qvnSrTwEu3qTVpeTx4lNifDN2lgaM9TapruTz4
69uuTovXwN8sUlP5PTwssmwIEgVrYGdtX73Nbh4erd5S9t0sDYxN78yx28aD
48ANlxHOGhh27JPQsAweFj6UmDeaakCfI8ro2siDraa8sLFDDRcKnHbUr+Mh
ZWsVb39dDf3uYe3dq3mwbPg4aG+ZGsJ21PZFRvNgqkqzWZ6lBvepQ33+vshY
7+WURDVsXfFsjGweD8XPZQ2tC9RwrsDJvornwTxxeOJOkRreuIft0AMPUz8r
sd85SQ1RUVFmxdN5yPT5uefxCDVITr9qcXc31heR+UYF1xPOZVmNMdZXmd6i
AjeL1By1DQ/d1y5xD+tUhvvO7X+vgC83++i2H1PBHKu7IsvfFFB09uLM/GwV
RM5+9NPGVgWwz4ltv1HBrJP1CVGNCmP/WiNVwOaRX31eAaBvsx+tURnmUbOh
TMEeryae9lHB4yQHrjJPYahHes5FBZsuXD8QtcV4XuNUGxW0uFqotq1VAKdv
i7B/qzTM45TnUgX8XrgsMLJdaahPqdIq4Nic4O5Jt5Wgq3RO75ytgIrsyMyI
H5VwMOD07eETjefHOhxRwqn6hPyKUQrDfV/PyVHC+QKniIcDchjtFhjdoVca
+7erQw7Ne59+arVaCWwc2U0NcmCPEeXhSmDldRw4IzfM49u7aqWh/69MC+WG
fWtLm2N89urLkMP+UUVnqzyN5w1PiZXD4JuvVySOVcLe3Nx3+fPkMK4p1u/S
SCW0arZ9FeorN9SXkWemhMGSnqYTE+RgoynPtujjwdUi9cDRYXLIjFhQaf6c
N9xXJu6WgVvgENGeBzys8rWarW+WAQTPT79wm4f3zYkvoqpkhn1uTKvjYcWz
gcuv98sM/VvTUcUDW2/OUy+Dh2OSLz4p56G2z73xoygZaMuzh6Uf5sGBAaRU
LoO3X7fm1e/n4dPQpc/eTpbB5BL7m8dzeBgZ8vncdyOM5z3jthvryz3eK4Xs
Wab+KRnG+txd70hh3XBX96hUHtI7hfjAM1JQeH7oGlzPwxePNF3+uVLDfdvF
a3l4PlAypDdJaphHCKzhDfPwigqTwonz/8nvieUN+HhQ6CuFg8t+sJi/kjfs
T/IhZynM2HimNeUrHkKXzt605oMELnOl34TH8GDEf6vkD/wzHG3xX+RfeuH/
v4+viJMlH5DQ+13Jfi826CV0PtuvnOoICX2fzeOcZ4CE6jtyhb/7i5uE6g+v
lmtvDZXQ/ea2F+0bfBlA92d494i9FUD9aVYtWTWxIoD6d5Wf2TIxK4D629gf
2B6XEED9d6mIe20VGkDzedWk0vf6BtD8Es8VvPdwCaD5Pm10eVBlEUDzj1++
69v8TjHtB6tv/cNGMe0Pq29Cwmkx7RebR8/KPDHt31/m2X55RS+m/VRYm91I
jRbT/v6a7Fd1UCum/Tbwh4ePmPafPf/LeZyY8OH64N0vKUPFhJ+g9iIvdY+I
8MXO895xX0T4Y/NYLK4TET69WlzdVpWJCL/coo7XDrkiwvduNlDvNBHhn913
7U+xIuIHtl8jeueLiD8sU3PWZslExC+LOxpdqr1FxD/mHhn65RNExE9sf4Ye
GCUi/mL75hZlIiJ+M+hHdTdH/Lchpua3gkcc8ePhfXUbP27kiD9ZfbGTLnLE
rwb+aDrBEf86ebVMcSziiJ/zu4uf9n/PEX+n+HnXrvuOI3439C9/A0f8z/p/
fFk8R/oQ8vnJI/eiOdKPmvisra/COdKXTMd/N1TP40h/WDsfT1FzpE8M794h
Eo70a8nIEN9pfhzp24N3KTF1Phzp3+VxFZ620zjSR3bfATtPjvSTzUN0ZxJH
+mrQj2A3jvT395SYoXkTONLnGQuro4vGc6TfbB7WCeM40ncj/tkz6j/+fnMB
39RirqX3JdI4+SE7LZ1v7+DXLIzX0vczi4MVHV5aqu/tk8WbFszRUv2V5ebB
VUot3e+Tzra8/lAt3X9dUtHkv0ZrqT8u/j0tjmu11L9olxWZfWla6u8h0xrz
E7u11H/32s0T+UItzUcqjbtxvlRL8wuKd71q+6OW5nt4sqh3Rr2W5r8zMN51
5h0t7UfkzQXetm1a2p+kpKLB6l+1tF/j/XuELwa0tH8V5s+sd1kKtJ/sOkMq
7QXa3+Zhy+0qxgq033YOftaJHgLtf0Zx8HXbmQLhY3NxsOsaTiD8RPU/6fmn
SiB8sX5ZFYYIhD92niQqQiB8sveT+1YKhN/PRuekKRMFwrdOvn9GjF4g/Gud
HWNUWwXiB3b+m9c5AvEHu+8P4QUC8UteUMG6rUcE4p85+4LGJh0XiJ9C+6qS
J1YLxF8B0rjorFqB+I21+2zNdYH47154guZgk0D86N5l85a7LxB/7vmwc/v+
xwLxa2JS0cuK5wLx7zj/nvb13QLxc9sMJ91/+wTib3u/K9bTBwXid0vffZ3O
Zjrif9a/KzWWOtIHNo94axsd6Uf1/S23rO10pC8mu1JKahx1pD/HSu89chqj
I31i58ncxupIv9h51S0uOtK3hXy9DbjpSP86WcHKSTrSR70gP2MyWUf6ye5b
E+apI31l9zUNn6Ij/W3IbFpo8Q8d6fPP07uPCtN0pN/b3LvO+k3Xkb4zPMfe
Zs+o/3PjXb//wJ7RH+Dv6B/wffQXeD76D/w++hOsD/0L1o/+Bu+H/gfvj/4I
+4P+CfuH/gr7i/4L+4/+DOeD/g3nh/4O54v+D+eP/hD3A/0j7g/6S9wv9J+4
f+hPcT/Rv+L+or/F/Ub/i/uP/hjxgf4Z8YP+GvGF/hvxh/4c8Yn+HfGL/h7x
jf4f8Y/5APkB8wPyB+YL5BfMH8g/mE+QnzC/IH9hvkF+w/yD/If5CPkR8xPy
J+Yr5FfMX8i/mM+QnzG/IX9jvkN+x/yH/I/5EPUB8yPqB+ZL1BfMn6g/mE9R
nzC/on5hvkV9w/yL+of5GPUR8zPqJ+Zr1FfM36i/mM9RnzG/o35jvkd9/3P+
//Pz/wCPNAzs
       "]]}}, 
    {FaceForm[RGBColor[1., 1., 1.]], PolygonBox[CompressedData["
1:eJxdV3lQFGcWB1G8EJVBIa4apRCJopGgeCIPcAXsGaZ7kMDSPdMRRMG4YPAI
jIQYBcUbT7IqggcirgjiASIi4n0BReGxq4Q7ioqIJ4oJ+82k3qNq/5rqmurX
7/wdI0OiNGHdTExMTE1NTAy/sc0Ozr1eyXD0qc/4ziw11OutpXutMpwd1JHv
uUkN9w8tyXZjz1c8s2+eiVTDsh22Os+XMozNUpwOFtRwL6b5SOMLGTxW1193
magGqzUlJaOey/Bdz7IALxs1+NTpG82bZaj5YcOJjZ/8ILn03Zz1v8swuOO2
Xf/f/KD7t5bjTjTIoHs826zikh+U3DpweUWtDJbqnPSKDD+oVW/2bnwsQ/ym
c5xigx/EWZ9o+/BQhp5lXwTsifSDHO+6T3lVMpiqEvqF+/vBTtvu+wZXGPO9
Gj/FD2affdPP/rYMmU99ymqHGeOtf3xVBrOYvjHJZn6w0vqEt0eJDM5jshTJ
zSr4xsXlF/9CGZKm3G+rK1eB3aOPkdanjfmFJp1VwfzpNb6J2cb8ChJTVYZ6
52QekaH15mXPxwkqQ73HVqbJ8I+1UzRbFqtgeOLzA2a/ypBx4dLk/XNVkJfa
GgHJMrDPzbJ0U8HQ4PnTXZL+6l/tKBXENDuoq3+WAVbXK2z7q6BOb/2b+48y
e7wec7ZdCUvc+oyUIo35eBfXK8HzuybeJcwYr8L5rhIirdYcuSbK4Lm6PlRR
oATFmpJgG40Mn9IX+ocdUoJvnf6Ig48Mx2cGtn61VQljpK2l79xkyN0ZlhS6
UgmVdo+eJLoY40dZhyuBpad+6Gis9+3MAKWhf84vh8lg6+Af0eSpNMzj+g0r
Gar2/D6sj7Mx/pyInjKwx9CcL5UQ0lTxuqJDZ5jH+geWxvc/mrzSGfatPuFP
zvCc8qlBB6kDMy6ce8kZ4vW4+EAHn98vXxxTw0HZnTtx6ts6GFEZ5X65goNX
mdcmZRfrDPmt21fKQWdVTMR/Tuqgnzpnp/kZDqzXlPD3DusgKVRbYHaUM+Rj
fzBFBw7+Pbx27+WgcHjiMI8NOoBAMbFkKwerFhUtOxWnM+xzRUICB/lv/gj5
FKkz9G9pUywH+maHkTbzdPD4b3GXGqM4aNBbP+3jrwM+Z2fvxAUc9H1w6NX9
WTpoX16774aWA8txeUvjXHXglKW4czKAg17Hhx77PNoY74mnH2eYx52gL3Sw
c5qpR7w3Z9gX6+19dBDb195xgQcHpe8cC7M6tDBnfGfL5+kc7G/NfJ/+Qmuo
t2HWZA7e/lHVLbZaa5hHELhwUKPebONSpoW8iy/2t31t7N8/K4q1cHDhKXNx
HGe455maHC24rsqvjR/Lwfi81Evn0rRw1TP7J3kMB8b7T9b+df9fcXBlRG76
t6u6/h8QNNW+eEnX+yuK0966z+uKz+qZUy10ff/Pqhg5xbMrv7kNGd9HuXTl
P6Ha/ugC+676jrVVquIHaal+Vs+ufHMt9eeZg3OBol2i/jVm7H25o1mi/j7t
yPph6iOJ+j8waKq+x12J5sPm5/GxWKL5zahRdw46KdF8l4Zva5EOSTT/aadv
zCrfJdF+sPzcIpMk2h+2rwOnr5Rov9g82l0jJdq/bmPXOYXOk2g/R5n/0lQy
V6L9Zf2TBB+J9pv179agGRLtP9vf8P4TJLqP7S1xUe72Et0Py8cm01ai+/qx
OG2Pdz+J7o/h0QS7bhLd56+RVoopH0S635G50foNL0S675ssoSH1It3/v9sq
zzc/EAkfWL09P94VCT8SSm6d970iEr7kRocPrC4UCX9W7/LyOH1SJHxi80io
OCoSfrF5KFzSRcK3+wzwqlNEwj+YpGsv3yoSPlapQkoskkTCT1Z//s5VIuEr
y88mIlYk/N2SEmm7MVokfK744P+m43uR8LskbUhdUZhI+M76N6RcFgn/Wf8e
ugSLxA/HhwbPfTFXJP7QFfpe+6gWiV+8Ni5eqOVE4h/WziW23iLxE4s3xMlL
JP76ptfx/f9yF4nfXsa5TwqZIRL/hQwIslk3VSR+ZPX+1HuySPzJ6j3wbKJI
/DoseP75sS4i8W+8+6TuZc4i8fPQr6tPV04Qib/ZPZtPZ8/I78b7Z8/I//j/
nvO7D5+/3vX+pi2N232auuIrrN2rBFOevp+UGTinqT9P+bU3zlujHc5T/gU5
ZoHnnHiqb+jz+n0fpvFUf6w+w8nGl6f+2Hm0VQ8O5Kl/EXaLk97N56m/h02L
zPKieeq/Y+na0dwqnubj7R19++JmnuYXsMz+uuVenuZ7xMnrtetRnuaf7L/M
fvIZnvYj7I52kmUpT/uj12d8Lizjab9GerQJMx7xtH+5Zk8stj3haT9ZOT0K
3vC0v1W9w61yO3nabytrd4uYvgLt/7rMwFuWNgLdx9rMQPuldgLdz4IPjW2H
xgl0X6xffdKnCHR/LN7sBV4C3Sd7P+6dSqD7HWO7K0EZJNB9a3xTXReFCHT/
/PDBi1SLBcIHFv/92+UC4Qer95T8s0D4si8gLXZTkkD4M3NvwJf6bQLhU/C7
c3Gj9wiEX3/3jo7YcVAgfGPtvlB0TCD8eyivUB/MEwgfHVv6tXsWCoSfuzuT
t6ReEghfY/QZz3JvCIS/IzzaGlaWC4TP9a5DNH/cEwi/Fe7XLCY+Fgjfe7rt
fT68XiD8Z/27VvREIH5g81hm0SIQfxT+d8Ndi9cC8YvJtvisovcC8c/x7Ic1
QzoE4icWz8ehUyD+YvEKq7tpiN903I1+YK4h/nvOElb21hA/rhZ8800sNMSf
rN4iyVJD/MrqNZUHaIh/y5IqdeZWGuLn+xNbjwkKDfH3JseWC+7WGuL3Wd7R
UeXsGfmfzSOlkz2jPsD/UT/g+6gvMD7qD/w+6hPMD/UL5o/6ButD/YP1oz7C
/qB+wv6hvsL+ov7C/qM+w/mgfsP5ob7D+aL+w/mjPsT9QP2I+4P6EvcL9Sfu
H+pT3E/Ur7i/qG9xv1H/4v6jPsb7QP2M94P6Gu8L9TfeH+pzvE/U73i/qO/x
vlH/4/2jP0B8QP+A+IH+AvEF/QfiD/oTxCf0L4hf6G8Q39D/IP6hP0J8RP+E
+In+CvEV/RfiL/ozxGf0b4jf6O8Q39H/If6jP0R+QP+I/IH+EvkF/SfyD/pT
5Cf0r8hf6G+R39D/Iv+hP0Z+RP+M/In+GvkV/TfyL/pz5Gf078jf6O+R3//f
//8P+pIgvA==
      "]]}, 
    {EdgeForm[Thickness[0.002283871174663832]], 
     {FaceForm[None], PolygonBox[CompressedData["
1:eJxdV3tUTfkeR4RU6ESNi6GVhBjN8X71rVyn2ud09j7V1G3vszclZNwyiak0
MRR5h2iuZx5JLkpeSZK8X+laedxLHqkhJHlGTPd3zqzvt7Xmj7PO+q299m9/
n59H37BoQ0SbVq1atWnNfuw/vtbFvcNrBfY+8xnSnKOHqgR76Va9Ase6NR33
WqmH27tmHxjPzue8Dlw+GqWH2PWOstcrBQblqI6ECnq4FVe7p/qlAp6Lqi6q
h+nBbnFJSb8XCkxuXxbk7aAHn8cJ1Za1Cjz8afnBFZ/9Ia30vd+y3xXo3nTV
qfMDf2j7g+3gg08UkO9Psig/4w8lV3acnfdIAVt9bmZ5lj880q/SVN9XIGnl
CU613B8S7Q82fLyrQPuyb4I2RflDrubx5/wKBVrrkm1mBPhDumPbLd3LzfGe
TxrlD5OOvbVxvqpA9jOfske9zPctu39eAYu4TnFpFv4w3/6gxrNEAfeBOaq0
Wh18r1b/GlCoQOqo2w2Pb+jA6d6nKPsj5vjCU4/pYOrYh74pB8zxFaRs1Zny
9cveo0D95bNe95N1pnz3zd+uwD+WjDKsnqWD3ikvdlj8pkDWqTMjtwXqIH9r
fSSkKcA+N9F2vA56hk4dq079s36P+ukgrtZFX7lAAVhUpXLsrIPHCfYPPH5W
2PFi3LFGLcweb9VXijLHoymu0oLX5BpeHWG+r9z9uhai7BbvuSAq4LWoKlxV
oDXFF+pgUOBz5vSAiF1a0DxO2OPio8D+CcH1A9ZoYYC0pvT9eAXy0iNSw+dr
4T9O956mqM33R9vP0AILT3/X1ZzvuwlBWlP93F/1UsDRJSCyxktrqt/FS3YK
VGz6vZeVu9aUv19kewXYMTz3Wy1Mril/U94km/qx7I6tFh7oV31q9Vo2zVtV
8h8cPNSvyvj8RIatXbNOnXjFmfrb7vQdGb58mDsr7iEH169dS9RflaHPzWiP
s+UcvM6+MPxAsWyKb+mWUg7+qIiL/O8hGWz0uemWRzlTvvyt3TKkhhsLLPZy
pnicd2bI4BLQznvjZg4Keqf08lwuAwSLKSVrOFgwsyj2cKJsmufy5GQOjr39
GvY5SjbVb05NPGfqR1+HKTLc/1vimepoztSPZ1YBMvC56R1TpnFgdWfX69sT
ZWic+2jLJSMHtoPz5ySOkMEtR3XtUBAHHfb33Pelv/m+p17+HKgWl1wL+UaG
9DGtPZM05vjs11nJEN/J2XWaJwel710Lc5qM4Dekue7LWA621Wd/yHxpNOX7
ZOJIDt59rWgTX2k09SME1Ob6OajLjJB/+uW2hu/M9ftnebERdk4/bCkO5kz7
PMGQa4QRC48/ShrEwZD8rWdObDfCea8DvygDOTDvf5rxz/0fwMG5PnmZPyxs
ed4lZLRz8eyW9+cVb3/nMaXlfpaPX6XQ8n3WDyXDqyW+wCdZP0arW+IfWum8
d5pzS377Gm7qkroZKX+Wz4bjlkaqz3MX9wJVo0T1q87a/Gp9rUT1fdaU89Po
exLVv2vI6IR21yXqT0Kti+enYon6N+6hvrnbIYn6O2fG2jppl0T9H3Pk0sQb
GySaDxbf+KhUieaHzX/XsfMlmi/Wj8YRURLNX5tBS93Cp0g0n/0sf60pCZRo
fln9JMFHovlm9bvSbZxE82+/uGRG56ES7ce6usRoD2eJ9ofF45DtKNF+/Vy8
fZPGRqL9Y/M/1KmNRPv5W5SdatRHkfa3b15MwvKXIu33ZRZQjyqR9v/fDTdP
1t4RCR9Yvu0/XRcJP5JLrpz0PScSvuTFzOhaWSgS/iza4O155JBI+MT6kVy+
VyT8Yv1QqTNFwrfbbMEqM0TCPxguN95YIxI+VujCSqxTRcJPlv/x9IUi4SuL
zyEyXiT8XZ0R5bgiRiR8Lv8Y8LbpR5Hwu2R7j8dFESLhO6tfjxuKSPjP6ndX
HSoSP+zvGRr4MlAk/pALfS980ovEL94rZk03ciLxDyvnbEeNSPzE7uvh5i0S
f33fYf+2f3mIxG+vEj2Gh40Tif/CuoQ4LB0tEj+yfH/pOFIk/mT57ng+TCR+
7RU69eQgtUj8m+QxvG2Zu0j83PO7yiM3h4rE32yfLceyM/K7ef/ZGfkfn286
uXH3yYst769cXb3Op6blfpW9R4XQmqfvp2YH+9V05im+xuopi429eYq/INci
+IQbT/n1fFG15eMYnvKPT8hyc/DlqT5Ong2V3YN5ql+k06zU91N5qu/u1kUW
+TE81d+1dEl/biFP/dFoYq6eXsVT/4JinS/abuapv3vcvN+M2MtT/9MCYp1H
HuVpPiKuGYfblvI0PwkJWV8Ky3iar76eDcK4ezzNX57FU+u1T3maT5ZOu4K3
PM1vRccZdnnNPM23nb2HdVwngeZ/aXbwFVsHgfZjSXaw8xwngfZn2sfqhl2D
BdovVi+rzFEC7R+7b9I0b4H2k72f+F4n0P4OdNyQrA0RaL8NvltHzAwTaP/5
3t1n6mYJhA/s/g/v5gqEHyzfw8oCgfBlS9D2+JWpAuHPhM1B3yasFQifQt+f
SOy/SSD8+rsmJnL9ToHwjZX7VNE+gfDvrjJPvzNfIHx0rbNp9CoUCD83Nqet
3npGIHyNS8h6nndJIPzt49nwZP4NgfC5akQPw9dbAuG3yuOC9bD7AuF7+/Gb
X/SuEgj/Wf0uFD0ViB9YP2Kt6wTij8L/Lb9u/UYgfmm1Nimn6INA/LP/wN2H
PZoE4id2n49Ls0D8xe4rrGxjIH6TuUs2YGkg/nvBAtZ2NBA/LhJ8j7eyNhB/
snyLJFsD8SvLt7XSxUD8W5Z6U7a0MxA/3x5Wv09QGYi/V7nWnfKwNxC/T9LE
RN9gZ+T/wFjnjGZ2Rn2Az1E/4PuoL/B+1B/4fdQnGB/qF4wf9Q3mh/oH80d9
hPVB/YT1Q32F9UX9hfVHfYb9Qf2G/UN9h/1F/Yf9R32I84H6EecH9SXOF+pP
nD/UpzifqF9xflHf4nyj/sX5R32M+4H6GfcH9TXuF+pv3D/U57ifqN9xf1Hf
436j/sf9R3+A+ID+AfED/QXiC/oPxB/0J4hP6F8Qv9DfIL6h/0H8Q3+E+Ij+
CfET/RXiK/ovxF/0Z4jP6N8Qv9HfIb6j/0P8R3+I/ID+EfkD/SXyC/pP5B/0
p8hP6F+Rv9DfIr+h/0X+Q3+M/Ij+GfkT/TXyK/pv5F/058jP6N+Rv9HfI7//
1f//9fx/zCIoHQ==
       "]]}}, 
    {Thickness[0.002283871174663832], PolygonBox[CompressedData["
1:eJxdV3lYjfkeb6EsFTpR09jqabI1BpFd38rV8p7TOe/vPefNTcuQkKWIIUfT
JUWWMaGmuUhZEq6UuChJ9i3p6clyhy5tQ7Y0RMR1f+fM8/32PPPXed7nPO/3
/a6fxWlWDIs0MzExMTU1MTH8rmxyHdnltQwHn/oN/9Kkhjq9XcidZhlO9m4/
5V2uhrv7FudN5s+XvPOu//uoGpZtdwjzfiXDsEOKE8Fb1XAnrulAwwsZvBLr
rrovU4Pt2rKyb57L8L1lhc4nSA1+tfoGiyYZHi3ZeHTTBDWkXmgN2PC7DH3a
bzr36K+GTrLNt0frZQh7OM280lQNZTf2XFz+WAYbdX52ZWMgPFb/5NvwUIaE
zUWC4kYgxNsdbXl/XwbLiq90O44GQr5v7cfCahlMVUnW87YHQppDp119Ko35
Xk6IC4RpJ99Yu9yUIfepX8XjUGO8DQ8vy2Ae1z0u1ScQVtkd9fUqk2Hk0EOK
1CGBMMrdfY1ULEPKuLsttT0CwfnBh2i7E8b8IlLeqWD2xEf+yXnG/E4n16gM
9QbkHpCh+fpF74eXVIZ6D6/KkuHv68axLUdU0D/5+R7zX2XIOXt+7O40FRRm
NkdBqgz8c1NtflRB3+DZE91T/uzf40gVxDW5qmv+IQMk1ikc1Cqo1dv913OF
zB+vxp0cp4LFk7s5hUQb8/EtdVaB9/eNGvdIY7zKkdYqiLZde+DKDBm8E+si
FG1KUKwtC7ZnMnzMnitF1ivBv1Z/wNVPhiNTgpqH3FbC0JCfL7ROlqEgLTIl
4owSqpwfPEl2N8aPsTuoBJ6e+v5gY71vp6QrDf0b+aqfDA6uUlRjotIwj6vX
bGWo3vF7v25LjPEDoixl4I8R+eFKmNVY+Udlu84wjw33Ao3vfzB5rTPsW13S
FONzxsd6HWT2yjlbNNwYr/O5ezr49O6HhXEDlFBRXh6vvqmDgVUxnhd7KuF1
7pUxeaU6Q37rd5kp4Ut1XNR/junAWp2fZtEqgN3aMs2d/TpIiQg9bf5UMOTj
sjdDB65SZ59fHghQ3D+5n9dGHUDQjOSy2wKsnl+y7Hi8zrDPlUmXBDj15vOs
j9E6Q/+WNhYJoG9ydbKfqYOHX8efb8gXoF5v97SbpANNflrX5AMCdL+37/Xd
qTpo++HxrmuZAth8W7g03kMHbocU5cfSBehypO/hT4OM8Z54bxEM8yif/pUO
0iaYeiWsFwz7Yretmw5WdncZPGeNABdaBxcfatdCwPAvLz+tEmB3c+677Bda
Q731U1cI8PZztdnKGq1hHtNhqQCP1D/Zu1doofDci90tMYKhf4sqS7Wwd+5x
ixmLBMM9T2H5WvBYfepxwgIBhhdmni/K0sJl77wfw+cLYLz/VO2f9x8lwKWB
Bdny6o7/e04f71K6uOP95aVZbz1ndsTn9QTUiB3f/191XHiGd0d+2vqcBTHu
HfmPqHE5OMelo77DLVWqhN5aqp/Xk37KQkv9eeY68rSiTaL+NeTsfLW9SaL+
Pm0/tGT8A4n632v6eH3nWxLNh8/P60OpRPOb9Ej9pfcxiea7dN7WlyH7JJr/
hBPXpt5Ol2g/eH6To1Mk2h++r70mrpJov/g82jyiJdo/s2Hr3SJmSrSf31is
aSzTSrS/vH8hop9E+837d6P3JIn2n+/vvB4jJLqPbS/jYzxdJLofno99roNE
97WiNGuHr7VE98fxaISzmUT3+Wu0rWLce0b361QQq9/4gtF9X+cJOdYxuv9/
tVSdabrHCB94vZYfbjHCj6SyG2f8LzHCl4LYeb1qihnhT2K6j9eJY4zwic8j
qfIgI/zi81C4ZzPCt7sc8GoyGOEfjAlru/0zI3ysVs0qs0phhJ+8/lNpqxnh
K8/PPmolI/zdkhHtsCmWET5XvpfetC9ghN9lWY61JZGM8J33z/F2OCP85/27
7x7MiB+O9A3WvtAy4o+wYv8rH9SM+MVn08K5oQIj/uHtXOzgy4ifeDxHNx9G
/DWqy5Hd//RkxG+v4j3HzJrEiP9m9Zxuv348I37k9f7YdSwj/uT17nk2mhG/
9guefWaYOyP+TfAc06liJCN+7vtdzYmqEYz4m9+zxUT+jPxuvH/+jPyP/5eH
ClU15hp6f5pvrP9+Ww3FV9h5VotOGvp+Sm5QQON3GsqvrWHm2tApGsr/dL55
UJFSQ/X1fV63632whupfqc9xs4/SUH+cvVpq+qzQUP+inBemtCZpqL/7TUvM
C7dpqP+DL6wbJGRraD6+vrE3z+VpaH66ZS5Xbc5oaL4H3Hz+8LimofmnSstc
xt7R0H5EloeOsanT0P7o9Tmfil9paL+cvFrESe0a2r8C8ydWWy1F2k9eTufT
CpH2t7rrPNuCASLtt62dp1XcMJH2f31u0A2bsSLdx7rcIJel3iLdz5z3DS37
VCLdF+9Xt+zpIt0fjzdtToRI98nfj29dJNL9DnVIT1LGiXTfzD/TY36iSPev
6d9nvmqzSPjA4797my4SfvB6j4dniYQvu3RZKzcfFAl/puzUDdAfEwmfgluL
4gcVi4Rff/ONjdp+QSR84+0+W3JDJPy7H75cvbdKJHwc/NK6zfs3kfDzly+p
WzJrRcLXOH3Os4KnIuHvQK+W+lXNIuFznYcj+9wqEn4rPK9Yjf4kEr5bTt75
vL8ZI/zn/btSYsmIH/g8lllZM+KP4t823rKyZcQvJlsTDpX0YcQ/R/LuP3L8
mhE/8Xh+rgMY8RePV1zjzIjfwoRr1uDKiP+e84SVQxjxY6Lof8rEjRF/8npL
QoYz4lder2k4v0vk34qUqjCLUYz4+e7o5sMiv0vk782DX5715HeJ/D7VNzbm
Nn9G/ufzyPjCn1Ef4P+oH/B91BcYH/UHfh/1CeaH+gXzR32D9aH+wfpRH2F/
UD9h/1BfYX9Rf2H/UZ/hfFC/4fxQ3+F8Uf/h/FEf4n6gfsT9QX2J+4X6E/cP
9SnuJ+pX3F/Ut7jfqH9x/1Ef432gfsb7QX2N94X6G+8P9TneJ+p3vF/U93jf
qP/x/tEfID6gf0D8QH+B+IL+A/EH/QniE/oXxC/0N4hv6H8Q/9AfIT6if0L8
RH+F+Ir+C/EX/RniM/o3xG/0d4jv6P8Q/9EfIj+gf0T+QH+J/IL+E/kH/Sny
E/pX5C/0t8hv6H+R/9AfIz+if0b+RH+N/Ir+G/kX/TnyM/p35G/098jvf/X/
/wcKZRRx
      "]]}, 
    {EdgeForm[Thickness[0.002283871174663832]], 
     {FaceForm[None], PolygonBox[CompressedData["
1:eJxdV3tUjeka70LRVGhHjXFtNcloDHK/9VRG9O3d3t/77f3lJEJCLuXSkC0N
KXKdUNMcpFwqOd1cDpUkdxI6rVzO0KjUkFsaIjLHefee9TytNX/stde7vvW9
33P7/X7Pr/+ccBZiZmJiYmbKf/x/daPL0E6vZTjydMrgz41qqNPbB95pkuFU
97bTXuVquHtoac4Efr7klXP937lqiNjtONPrlQyDshQnA3aq4U5kY0b9Cxk8
Y+quukeowW5DaenXz2WYZXlL5+2vhim1+nqLRhkeLduSu3WsGhIutPhu/l2G
Hm03nLr0UUMH2fbb3McyzHw42bzCVA2lZQcurqyRwVadl1bR4Ac16u0+9Q9l
iN5WKCjK/CDKPrf5/X0ZLG99qduT6wd5PrUfj1fJYKqKtVmw2w8SHTvs61Fh
jPdydKQfTD71xsb5hgyZT6fcqplhvG/zw8symEd+EZng7Qdr7HN9PEtlGPpN
liJhoB8Mc3dfLxXJED/6bnNtFz9wevAhzP6kMb7g+HcqmDvu0dS4HGN8BXHV
KkO+vpkZMjRdv+j18JLKkO/RNaky/GPjaLYjWwV94p4fMP9FhvSz50ftT1TB
8ZSmUEiQgX9uku1aFfQKmDvOPf6v+tWEqCCy0UVd/aMMEFOncFSroFZv/5vH
Kpkfr0aeGq2CpROs+geGGePxKXFSgdesBo17iPG+iqE2Kgiz25BxZboMXjF1
wYpWpSG+AAcmw8e0+VLIYyX41OozXKbIkD3Rv2ngbSUMDPzpQssEGfITQ+KD
zyjhP04PnsS5G+8Ptz+iBB6e+r6rMd+3E5OUhvoNfdVbBkcXKbQhRmmo39Vr
djJU7fm9t9UypSF/31BLGfgxOC9ICbMaKv6oaNMZ+rH5np8SflNv/2DyWmeY
t7rYiUp4pN6e/PGxDlK6pZ8tHKw09LfjuXs6+PTuh8WRfZVws7w8Sn1DB/0q
wz0udlXC68wrI3JKdIb4Nu0zU8L/qiJD/3tMBzbqvESLFsGQr+bOYR3EB88o
MH8qGOJxPpisAxepo/fPDwQo6BPX23OLDsB/elzpbQF+XFgccSJKZ5jnithL
Apx68+ecj2E6Q/1WNBQKhn70d5itg4dfRZ2vzxMM/XhqJelAk5fYOS5DAKt7
h17fnaSD1h9q9l1LEcD22+MrokbqwC1LUX4sSYBO2b2OfhpgvO+J1w4BFBtK
y6d9qYPEsaae0ZuM8dnvstLB6i+cXeetF+BCi2tRVpsWfAd/fvlpjQD7mzLf
pb3QGvJ9PGmVAG//rDJbXa019GMarBAM9XNwv6WF4+de7G8OFwz1W1JRooWD
809YTF8iGPA8keVpYeS60zXRiwQYfDzlfGGqFi575awNWiiAEf8J2r/wHyrA
pX75afK69uddp41xLlna/v7KktS3HrPb7+f5+FaL7d/n/QhK9mqPT/s4fVG4
e3v8Q6qdj8xzbs/vaHOlKrq7lvLn+SSdttBSfZ65DC1QtEpUv/r0va92N0pU
36dtWcvGPJCo/t2mjdF3vClRf/SNLp4fSiTq3/hH6s/dj0nU3xULdr4MPCRR
/8eevDbpdpJE88HjmxAWL9H88PnvNm6NRPPF+9E6Mkyi+TMbtMkteLZE8/m1
xfqGUq1E88vrFyhOkWi+ef3Kuo+XaP7tN5Qu6DJEInzsehkV7uEsEX54PA6Z
jhLha1VJ6h4fG4nwx+d/iJOZRPj8JcxOMfo9I/z2z1+u3/KCEb6v84B61jHC
/7+aK8803mPEDzxfyw83GfFHbGnZmamXGPFL/vIF3aqLGPFPTJK358ljjPiJ
9yO24ggj/uL9ULinMeK3uxxg1cmM+A9GzGy9/RMjfqxSzSm1jmfEnzz/04nr
GPErj88hdDUj/t2RHOa4dTkjfq54L71pW8SIv0tTe9YWhzDid16/nreDGPE/
r9999wBG+pDdK0D7QstIP2YWTb3yQc1IX7y3Lp4/Q2CkP7ycSx19GOkTv6+n
mzcj/RrWKXv/Pz0Y6durKI8Rc8Yz0r85Xac5bBrDSB95vms7j2KknzzfA8+G
M9LX3gFzzwxyZ6S/0R4jOtwaykife31XfbJyCCP95ni2GMfPqO9G/PMz6j8+
L58hVFaba+j9yT7Lpx6209D9CnuPKrG/hr4fn+nv2/CdhuJrrZ+9YcZEDcVf
kGfuX6jUUH69ntftex+gofxX69PdHEI1VB8nz+bqHqs0VL9Qp8XxLbEaqu9h
02Lz47s0VH/XCxsHCGka6o+Pz/Ib53I01D9dhPNV2zMa6m+Gm/cfI69pqP8J
UoTzqDsamo+Q8hkjbOs0ND96ffqnolcamq/+ns3i+DYNzV+++RPrnZYizSdP
p2OBQqT5req8wC6/r0jzbWfvYR05SKT535TpX2Y7SiR8bMz0d17hJRJ+5r2v
bz6kEglfvF5WadNEwh+/b/K8YJHwyd+PalkiEn6/cUyKVUaKhG82NWXkwhiR
8K/p02OhaptI/MDvf/c2SST+4PmeCEoViV/26VJXbzsiEv9M3Kvrqz8mEj8F
tBRGDSgSib++91keuvuCSPzGy322uEwk/rsftFJ9sFIkfnR9adPq9atI/Pnz
54QdKbUi8WukPv1Z/lOR+LefZ/PjNU0i8XPdyJ7szxaR+FvhccV6+CeR+N1y
wt7nfcwY8T+v35ViS0b6wPsRYW3DSD+Kft1y09qOkb6Y7IzOKu7BSH+yc+4/
6vkVI33i901x6ctIv/h9RdVOjPRtpnDNBlwY6d9zHrByICN9jBGnnjZxY6Sf
PN/iwMGM9JXnaxrEcYn6eyu+cqbFMEb6fHd401GR4xL1e7vry7MeHJeo7xzP
4bf5GfVfG+Gc/JmfcT/A57g/4Pu4X+D9uH/g93E/wfhwf8H4cb/B/HD/wfxx
P8L64P6E9cP9CuuL+xfWH/cz7A/ub9g/3O+wv7j/Yf9xP8T5wP0R5wf3S5wv
3D9x/nA/xfnE/RXnF/dbnG/cf3H+cT9GfOD+jPjB/Rrxhfs34g/3c8Qn7u+I
X9zvEd+4/yP+0R8gP6B/QP5Af4H8gv4D+Qf9CfIT+hfkL/Q3yG/of5D/0B8h
P6J/Qv5Ef4X8iv4L+Rf9GfIz+jfkb/R3yO/o/5D/0R+iPqB/RP1Af4n6gv4T
9Qf9KeoT+lfUL/S3qG/of1H/0B+jPqJ/Rv1Ef436iv4b9Rf9Oeoz+nfUb/T3
qO9/9/9/P/8fF5wcCQ==
       "]]}}, 
    {Thickness[0.002283871174663832], PolygonBox[CompressedData["
1:eJxdV3tUTfke72EiclBJmES6RHnN5HFj9O1Bsc/pnL1N6obKb++ek1dC0mQk
yui20MPyziPJoochJO/Go0marsGddCO65dE1jWdkur9zZn2/rTV/nbXXWfu7
v4/P9/P5fIexJVKYiZGRkbGxkZH+tzwu07ZbpAJHWnzHdj7Vgolz6rFnEQqU
9v942rNKC3m7Kmr28ucKz+M3TxVqQZnaMGwYf3YusDoZtFUL7UnR02LDFfBI
brz+ZZwWHOray7eFKRDavdrfK0ALOyuGwnpFgYZl3xdudtPC0OJY5i0rYPPx
J4c+Q7Sw2HL9pbsLFQh+MNO0xlgLHqFNb91CFVBpi3JrmvxgrmrMgWXBCiSl
nxWsKv0gcmtr8Jr5CnSvHui/s9APJgaX3QwMUsBYk9I7MtMPVj8dsbZnoCHf
H5Pi/eC3/GuDt/orkN/iW/1wgSHetFZJAdP4XvFbvAzxEu11CkwYXWC1ZZQf
NObtSnDSKJA25W7boz5+kHyp8ucesw35yWlvNWAyV2V/eaYhvzMb6jX6ev8Q
vRR4efOq54MKDeyqGKoqd1fgHxunSBnHNDA61eZp51QF8s5fnrw3SwPp2xe7
DJmiAP+ct+pbDSRFl8cNcP2zfw/DNHAuLjP4xTgFILnRylarAWPn1I17nBX+
eD2+dIoGLEycNzmPNOTjc8FBAzmLLU23Oxji1UzorYGQppotD+0U8ExulK3e
q/X5VfcYqMCH3Ig5YY/V+nkE9bVW4Nj0gJejbqtho82/q9+pFCjOCkuTz6kh
d0bpzYvmhvhLrI+o4fA1oTmym6He19Oz1eCvGlPx6g8ZbEfMiWpKVuv71xHa
LsOdnf+167nMEH9sySsZ+KNcFKKGo58HvX7SKuvnsemenxq+Vo150dEs6/HW
mDLdEO9E+yMZ9vTLO392rCFeY12dDB1vV8TE26thloXJ4EO/yDC0don71b5q
KH316a10W9bnl7rbRA28fVZPb8jQW1uUZfZG0NdrEXFFhjR5wRnTFkE/j+9u
nZNhxJzPvHLqBNjSmmhud0oGCJi34dJtAS5V7p8xt1DW47kmpUKAphqHn1fn
y/r+LW86KwDfD9+0XBkeDE68/KRI0M/DN3mHDLqiLPMNhwWIjdy6KHKbDO9X
PNx9Y48APNzXUzfL4FJgVVWSLcB1YfKOj+sN8Zo9MwQYXtd+vyBRhiw3Y4+k
VEN+xTNXyLC6l6NT+DoBWhPdz9UukmH22M7WjjUC3Il/muMXbqj3sfcqAXi7
GsqCZf08AmG5oMfzF7YBMpy4+GJv2xJB37/REVoZDkT8YDZvkaDf5/AjPjJM
+u70w6RvBGjQ/nPdA3cZfvQ8/m1ItKE+225T5D/3P0qAHTt2FDmP7/p/5YV9
lSFOXe/3Dfy72f6hXfH1+H9p2/V9Pg9R068rv0NLv9p51rwr/80xzSsmmnTV
V+9otu7yB0b1czwEBr9i1J+SPS+3W7xg1L9Cn0cPqp4w6q/Zuuyr++oZ9X/V
hX0tG+4ymg+vr2XtbUbz49WGZtxgNN8zQzY8L7nMaP4tHwtGPi9jhA+eX4nb
SUb44f123H+cEb74POzs8xnh78obJ7dTuYzwOa7e0UbZyQi/vH9+LlmM8M3x
kKTKYIR/x7p2715pjPajuqpq2vBkRvvzH0cz04BERvvF47nmr2S0fzxejPUy
RvtZ61A3a983jPb3/sGlEb7hjPb791oN67uQ0f7z+PfezWPED7xe1jmXEX8M
7DY3d6TEiF8aE6zHLtMw4p+Y5o/5D3wZ8ROfx9Fob0b8dT4us3YwMOK3D5wA
f5vKiP9eiGe6PZvMiB/9WF/fHq6M+JPPY7h6PCN+1eO/1IUR/67MtLX0GcWI
n986zQ/p/Bsj/s7x2lza4MCI33n/TrbYM+J/jufXg+wY6UOaR2j/VYMY6Udn
Z2fJpwGM9MVrc0xEUX9G+sPj1aZbMdInHi8jpx8j/Zq8ycPtVh9G+tbz3sGl
E1SM9I+nU33VgpE+8nm0pfRipJ+83rgVPRnp69ro8tfZ5oz017rQp09zD0b6
/C8NC43qwUi/+T6n2PFn1HfD/vdgpP/4f9UCobbeVEfvz/SJnXXIUkfxrazd
74jDdPT9tPyA2U3jdJTf+ycL1y+YrqP8zxSZBpxV66i+z5837n4XpKP6Vyfk
uQyI0lF/HDza6m1W6ah/UQ4xaW9SdNTfQ8blpie26aj/Tlc2jhRydTQfH5/Y
ny4e19H8/OMcr6vO6Wi+h128fp90Q0fz3zInznHyLzrCR1jVgomqRh3hJyEh
r6PsfzrC1zCPNnHaRx3hr9i02WJrd5Hwycv57IyVSPi9Yx5pWWwvEr4trd0t
4p1Fwn9qfkClarJI+7ExP8BxuadI+xP+7knbQY1I+8X71TM3UKT94/Fmhssi
7Sd/P/HNIpH2d7Rtdoo6XqT9lmbtmRSdLNL+64bYRGvSReIHHv/t62yR+IPX
+0PIPpH4Zbf/vtXpR0Tin+m7/O0TSkTip6A3ZxNHlonEXzN8YqMyr4jEb7zd
58srReK/+yErtQdqReJHp9be7z1/FYk/czq3ZOx5JBK/xifkPStuEYl/h3q0
PV7zUiR+bpw0SPr0RiT+tnK/ZuHaIRK/d/9q1/MhJhLxP+/ftfLuEukDn0ec
RW+J9KPs1+9vWVhKpC9GW5MKym0k0p9jx+83DBoskT7xeL4j7CXSLx6vrN5B
In0LFm70hhES6d9znrB6lET6mCzOOm3kIpF+8nrL54+VSF95vcYh4yXS3+q0
2mCzLyTS57uuL4+KX0qk3+lOrefdXSXSd2+f2CW3XSXSfz6P7Z38Gf0B/o/+
Ad9Hf4Hx0X/g99GfYH7oXzB/9DdYH/ofrB/9EfYH/RP2D/0V9hf9F/Yf/RnO
B/0bzg/9Hc4X/R/OH/0h4gP9I+IH/SXiC/0n4g/9KeIT/SviF/0t4hv9L+If
/THuB/pn3B/017hf6L9x/9Cf436if8f9RX+P+43+H/cf7wPkB7wfkD/wvkB+
wfsD+QfvE+QnvF+Qv/C+QX7D+wf5D+8j5Ee8n5A/8b5CfsX7C/kX7zPkZ7zf
kL/xvkN+x/sP+R/vQ9QHvB9RP/C+RH3B+xP1B+9T1Ce8X1G/8L5FfcP7F/UP
72PUR7yfUT/xvkZ9xfsb9Rfvc9RnvN9Rv/G+R33/6/3/fyjs6tA=
      "]]}, 
    {EdgeForm[Thickness[0.002283871174663832]], 
     {FaceForm[None], PolygonBox[CompressedData["
1:eJxdV3tUjfkaVpkU2agkTEoaooSZyMHorVB8e7f3t0lOqPy+r+vkHpImI1GG
aZUulkvKJclCMqSSe+PSJE3H4Ex1Ijrl0mkadzKd396z3re15o9W61t7fe/3
Xp73ed5nOFuuDTHs0aOHoQH/4//Lo9Ote4bLcLTVx6XrqRoMnZKOPwuToXjg
x3OeVWrI21tRs58/V3ieuHX2pBrkqY3Dh/NnpwKLMwFpangfHzltVagMHglN
N76KVoN93fvynSEyBPeq9vPyV8OeCjvYLMvQuPL7k9unqMHu1Co2Q5LB6uPP
9v2GqWGZ+ebL95bIEFg/y6jGQA0ewc1vpgTLoFAX5tY0+8J8xdiDKwNliN9R
KlhU+kJ4WlvghkUy9Koe7LfnpC9MDCy7tSBABgNVYt/wdF9Y/3Tkxt4L9Pn+
FB/jC7/nXx+a5idDfqtP9cPF+njT2rQyGMX0iUn10seLs9XIMGFMgUXqaF9o
ytsb66iSIXnyvY5H/Xwh4XLlLyZz9PlJyW9UYDhfYXtllj6/ki0NKl29f4pe
MrTfuuZZX6GCvRV2inJ3Gf65dbI25bgKxiRZPe2aKkPehStu+zNUsGPXMudh
k2Xgn5uh+FYF8ZHl0YNc/+rfwxAVnI9OD3wxTgZIaLKwVqvAwClpa7aTzB9v
xBRPVoGZodM2p1H6fLwv2qsga5m50S57fbyaCX1VENRck/rQRgbPhCbJ4p1S
l1+1yWAZPuSGzQ15rNTNI6C/pQzHp/u3j76jhK1W/65+q5DhVEZIsnReCbkz
i29dMtXHX255VAlHrgst4T319b6anqkEP8XYipd/SmA9cm5Ec4JS17/O4PcS
3N3zX5veK/XxXYpeSsAfpcIgJRz7PODVkzZJN49t932VME8x9kVni6TDW1Pi
dH280+8fSZA9IO9CqYs+XlNdnQSdb9ZExdgqYbaZ4dDDv0pgV7vc/Vp/JRS/
/PRGe0fS5Ze0z1AJvH0WT29K0FddmGH8WtDVaxZ2VYJkaXGJUaugm8d3t89L
MHLuZ15ZdQKktsWZ2pyVAPwXbrl8R4DLlQdmzj8p6fBck1ghQHON/S/r8yVd
/1Y3lwrA98MnOVeC+qFxV54UCrp5+CTslkBTmGG65YgAq8LTlobvlODdmof7
bmYLwMPNm7pdAucCi6qiTAFuCG67P27Wx2vxTBFgRN37BwVxEmRMMfCIT9Ln
d2rWGgnW93FwDN0kQFuc+/napRLMcelq69wgwN2Yp1m+ofp6H89YJwBvV2NZ
oKSbxwJYLejw/KW1vwSnL73Y37Fc0PVvTJhagoNhPxovXCro9jn0qLcEk747
9zD+GwEa1T9sqneX4CfPE98GRerrs+45Wfpr/yME2L17d6HT+O7f117MqQxy
7H6//4J/GB+w646vw3+7dff3+TxE1YDu/A6v+HpPqWl3/tujWtZMNOyur8HB
eNOVD4zq53hYEPiSUX+Kstt3mb1g1L+T3o/qq54w6q/xpsxrOQ2M+r/uYk7r
lnuM5sPra914h9H8eLXBKTcZzbdk2JbnRVcYzb/1Y8Go52WM8MHzK5pyhhF+
eL8dDpxghC8+DxvbfEb4u/raccrZXEb4HNfgYCXvYYRf3j9f5wxG+OZ4iFek
MMK/Q937GX2SGe1HdVXVtBEJjPbnPw7GRv5xjPaLx3PNX8to/3i8KMuVjPaz
1r5uds43jPb3waEVYT6hjPb7j1oV67+E0f7z+PffLmTED7xe1jWfEX8M7jk/
d5SWEb80xVq6rFQx4p+olo/59T6M+InP41jkDEb8dSE6vXYoMOK3D5wAf5/K
iP9eiCU9n7kx4kdf1t/HxJURf/J5jFCOZ8SvOvwXOzPi37Xp1ubeoxnx8xvH
RUFdXzDi7yyv7cWN9oz4nffvTKstI/7neH41xIaRPiR7BA9cN4SRfnR1dRV9
GsRIX7y2R4UVDmSkPzxe7Q4LRvrE46VkDWCkX27bPKbc7sdI33rfP7RigoKR
/vF0qq+ZMdJHPo+OxD6M9JPXG72mNyN93RhZ/irTlJH+Wp707tdiwkif/6Vi
wREmjPSb73OiDX9Gfdfvvwkj/cffqxYLtQ1GGnp/lveq2YfNNRTfwtL9rjhc
Q99Pzvef0zxOQ/m9e7Jk8+LpGsq/pNDIv1Spofo+f960722AhupfH5vnPChC
Q/2x9+hosFqnof5F2Eclv07UUH8PG5Qbnd6pof47Xt06SsjV0Hy8vVf9fOmE
hubnF+1wQ3FeQ/M94uz1x6SbGpp/6txoB7dfNYSPkKrFExVNGsJPbGxeZ9n/
NISv4R4d4rSPGsLfKaMWs7ReIuGTl/NZiYVI+L1rGm5+ylYkfJtbupvFOImE
/6R8/0qFm0j7sTXf32G1p0j7E/r2ScchlUj7xfvVO3eBSPvH480KlUTaT/5+
3OulIu3vGOvMRGWMSPutnZ09KTJBpP3XDLOKVO0QiR94/DevMkXiD17vj0E5
IvHLPr+c9TuOisQ/0/f62cYWicRPAa9L40aVicRfM71XRaRfFYnfeLsvlFeK
xH8PgtaqD9aKxI+ObX3fef4mEn9mdaWmZD8SiV9jYvOenWoViX/tPDoeb2gX
iZ+bJg3RfnotEn9buF83c+0Uid97fb33+TBDLfE/79/18l5a0gc+j2izvlrS
j7Lfvr9tZq4lfemRFl9QbqUl/Tl+4kHjkKFa0icez2ekrZb0i8cra7DXkr4F
Cjf7wkgt6d9znrBytJb0MUGcfa6Hs5b0k9dbvshFS/rK6zUIGq8l/a1Org00
/lJL+nzPtf2Y+JWW9PsHx7YL7q5a0ne+z8vvuGpJ/+dFO+zq4s94H+DveD/g
+3hfYHy8P/D7eJ9gfni/YP5432B9eP9g/XgfYX/wfsL+4X2F/cX7C/uP9xnO
B+83nB/edzhfvP9w/ngfIj7wfkT84H2J+ML7E/GH9yniE+9XxC/et4hvvH8R
/3gf437g/Yz7g/c17hfe37h/eJ/jfuL9jvuL9z3uN97/uP/oD5Af0D8gf6C/
QH5B/4H8g/4E+Qn9C/IX+hvkN/Q/yH/oj5Af0T8hf6K/Qn5F/4X8i/4M+Rn9
G/I3+jvkd/R/yP/oD1Ef0D+ifqC/RH1B/4n6g/4U9Qn9K+oX+lvUN/S/qH/o
j1Ef0T+jfqK/Rn1F/436i/4c9Rn9O+o3+nvU97/7/78//x8//vJA
       "]]}}, 
    {FaceForm[RGBColor[1., 1., 1.]], PolygonBox[CompressedData["
1:eJxdV3s8VfkWPyQMxkhM6CFRkcg5Wy/SXuhpn9c+18w0jTAqXFNXUqFpJoXK
lJGi4hZNGjXpddOlJ9KNSajEqPRASQ9GZJQSd2/dtfp87vnnfM5nf/bvrN9a
38f62gSFa5ZqSyQSLS2JRPwe+MQyUB8qCd9wWgUHZufnuq5n4HnaqTf/2aWC
6GfjOmrXMfCmZInBtBgVtB8qzXsazUCAw7Wue9+oIMLDoC4ikoHV2hn6+TNV
EBwcPHPNMgZSNyfsumKjAveHqsq3ixkY2unZ/ulgFSxc4h6is5ABn+/jFqc8
VYLzqX3tu5UM7PDr89ZUKGF0wov55zwZ8Loe3Kg5qYSM9PSvVzAMnDKK2JaW
qgT9oyO0i2wZcFfeTBsRo4Q/hAJzTRmYXOmufL5ICd9dWJU7XTJQr66WtxIY
hokMb5WJ9/tssb0S0tPTv+XrZDD1TckZU+OB8xY+LpbB0iOBvqZdCng+TgpO
v8ngwpkk2ZK7Cjhcyr122S4T68s2uKSA43Mbg7pWy8T6evQOK8T7Bq9bKANb
4UL+yQpwe6hqrvSQQZLuyx0mUQrY/Q/Ty23WMrjjERM9OkABT26MedQgkYG/
w7X47XMVkFzyl/3RBulA/xa7KECYRrRvkRRWaWf4ZlgqxHnkPdgrhfyg9Wen
DVLAQ1VSkSpGKtazGdrkYFvf8+NRX6l4nsnpOjnczl5R2+MshTXaGQfTSuRi
fTkz9KXgbGOd2nJMLs6jNqbBBRoKjV2OpsuhuPyX2fkFLvDYbOTV5gQ5BDbf
uNud5CKef2LXSjlsesFHw2IX8b6TLwXIxXlo7ZnqAvIcgyMhCvlA/7QNXUB/
eKb/Nnc5rCnMKtc/PwmqgmuzpRPkMOOh6tM5/pPEeZR/bSkHV4bxLu13hnuh
Elu9T+TifJidWc5wM8Wvz72HA5MF0w/meziDS5TTsbfPOMiymrTI7a4T+GrG
x86u5yD/1Xs7+9VOYn1loyo5cPBLLkk0dgLP68G1W4o4qKqo6A3NmQgXHpn1
JJziILowK+P6jImw8NaFOIscDnp/6wgqu+kIq+pMS70yOJCKF1jqKOLZRC+Z
g1b+zM8pryeI/TsdEs+BQJPYqC0TwGQvox2yloNZW5cVmFtMgPhJch+9CA62
LWt5tzrHASZ2777vE8qBcJrZAcYBAh2uGbkGcrDW7HhZdpG9eJ79lQUcVFZU
3Iv3sYffz53ZINFwEFWYZaWqGQ9Ht9aHPuU4UAaZzDNaNB7WHc93Xj+HA3up
/sTSx+Ngu1+fbZknJ843adN34wCuB6eXeHBiP5mvOsZCM3vwYaQbB0MWTH/s
uWYs1LaEzb0/daDeEPVbOxDobaM1hRPxFLftBztxHoWNrhx8EAC7D/wXfvuf
m78ucqMtPb+waueeE4Nt6X2B/8MLE8fQ+RXC57DxGPp/e7/klTGpNlTf7arX
t6YPt6H6BboXvDowmu6X6BnYfNJxNN1fwOuc7jBr6o9BXfaKM7GjqH+HSrm6
83tGUn+fjZPqm+WNoP4LcpBSc304zUe83ZB2K5rfBL/kpnsmVjTfTOFC3GRL
mr8AB7cIPwvCx9C44vLATcMIPyHBwbrOeZ8TvgQ9WNvaZE7422mhk3/C3Jzw
KfJrK2dG+BX4W7AjfijhW+BT+p1iU8K/8DsmUmJK/BD7E+k9hPhjGlcc9mei
CfFLgM+ktkOfEf9kDPOK9TYmfv6RvcKjt9mI+NtXE+0wf7sh8VvgQ7XCy4D4
P1Z3wxfSXn3SBwGvFVaFeqQf8xrX+kq36JK+CHqpv3fhYNIf3Q1pgzZO1iF9
Ek4PMrAcRPrV39/P+g3WJn1LeMGfyXwrIf070lFd2dHRz6I+bvr8TpWtVh+L
+uljpJ1rY9vLor6K/Zu+4C2L+mud8OLm2f1vWNTnjWneW1/2drOo36Epbb2O
y/9iUd9/YCf7n+t4xaL+C/h78uynThb9QcS3/vQOFv3jxMrQlPI37Sz6S0Dz
jTH/PNLGov/0/Bh2wXrLCxb9SXy/K+UZi/4l8KMk//cWFv1N4JuRttMTFv1P
4JtFZNFjFv1RwNOXObGPWPRPUS+nRTSx6K9C+0ZdSWlk0X+NtB03P2tqYNGf
hfLqPZc2sOjfpdzUxDDLBhb9/QP/G1j0f3xe5a5s9qj++H6x8d5b5e0fz3eq
yejaoaum/z8Qkhc2zlxN9Zn+ejE701ZN9VeHB0S9larpflNyZ16cBmq6/043
LcUCpZr6M0NL0feVn5r6F9dUdnhKmJr6W3hpmN2rKDX132tj09xtCWqaz7d6
VS8kO9U0v3DX2BbVfjXNt7g10zT6mJrmf2TojVnR59SEj/Xbzn6hKlMTflLd
tEb23lITvty1FCt/aFAT/sovezlVt6oJn6lLt4zteaMm/P559bKsQ4cnfE+s
yZh41oQn/P8SkvdcNYInfuwPyZt1ejxP/IktANNmGU/8Evrl2OjBE/+E84IP
zeOJn8L7e6f8jSf+zrr98mDSIp74veyTni9zQ3jif9iDiJ9+juBJH4Tzh035
nif9EO5bsz+eJ33JN3+XXpnEk/4s+OZf7PldPOnTqn+b7wvN4km/AvSqEmsO
8aRvy11j778/wZP+dVpXhz8q4EkfvY793SK+iCf9PFnUevxBKf9RX920DDsr
edJfAT46F2t40ufe7tUrZ9bzpN9O/TZOqxt50neb992GgS086b/QvyfvW3ny
B2EeqYpOnvxDeNymeM2Tv1jxd6++f8eT/5Qud5X4STTkT8J5oSE6GvIv4by7
o/Q15G/RhnbOGww15H+62Tvckow15I+ZQ36t8xyiIf8U8Hd/31AN+avAjzH7
zTXkv8/nOa+fO0xD/tzZ5XNth4WG/Pvw03kPYi015O+BelXJJlYa8n+BHwUg
/Mb9AJ/j/oDv436B5+P+gf+P+wnWh/sL1o/7Dd4P9x+8P+5H2B/cn7B/uF9h
f3H/wv7jfobzwf0N54f7Hc4X9z+cP+6HiA/cHxE/uF8ivnD/RPzRfvo/fOL+
ivjF/Rbxjfsv4h/3Y+QH7s/IH9yvkV+4fyP/cD9HfuL+jvzF/R75jfs/8h/z
AeoD5gfUD8wXqC+YP1B/MJ+gPmF+Qf3CfIP6hvkH9Q/zEeoj5ifUT8xXqK+Y
v1B/MZ+hPmN+Q/3GfIf6jvkP9R/zIfoD5kf0D8yX6C+YP9F/MJ+iP2F+Rf/C
fIv+hvkX/Q/zMfoj5mf0T8zX6K+Yv9F/MZ+jP2N+R//GfI/+/v/5/7+fVfpN

      "]]}, 
    {EdgeForm[Thickness[0.002283871174663832]], 
     {FaceForm[None], PolygonBox[CompressedData["
1:eJxdV3s8VfkWPySMjJGYpKf0QMg5Rw+kvdDTPq99rplpjGRUh2tqhB40zaR3
ipGiYvSYNL3ocdNFKqQbN6Gnq9IDJT00Uo2QdH+7WqvPZ3w+/tif/dm/81tr
fR/raxsSoZ2rL5FI9PXYv+TjX5wcasMkEStOqGHP5Nwst+VyeJJ6vP0/W9UQ
83hEa/UyObSXzDEZH6uGlv2lOY9i5DDL4eKr29+pIdLLpCYyWg6L9NONcyeq
QafTTVw8Tw4p69ZsPW+rBs976srO2XLo88K75fOeagiY4xlqECAHv59WzU5+
pAKX4ztatqnksDmw21dboYIha55OL/CWg88lXb32mArS09K+XSCXw3HTyITU
FBUYZw/QL7KTg6fqSuqAWBX8j10wy0IOYyo9VU9mquCH0wuz3CXv72uo56sC
uVweHdEsE+v7Yra9CtLS0r4XamQwrr0k38Ls/XkBD4plMOdQsL/FKyU8GSEF
54MyKMhPlM25pYQDpfxr100ySA7szjQ5q4QjU+tDXi2SgfclXYfRAaVYr25Z
gAyGsoKCkpTgcU/dWOklg0TD55vNlyhh248W554NlsFNr9iYIbOU8PDy0Pt1
EhkEOVxcvWmqEpJK/rLPrpPCQta/2a5KYNOI8S96/+yf3k8pziPnboYUckOW
nxzfQwn31IlF6lipeJ918EwBdrUdv2T7S8XzzE/UKOBG5oLqDhepOI+9qSUK
8X77JhhLwcl2cErTYYU4j+rYOle4W2jmmp2mgOLy3yfn5rnCfcuBFxrXKCC4
8fKttkRX8fyjW6MUsPapEAOzXcV5jDk7SyHOQ2/7OFdQ7DM5FKpUvO+ffi9X
MO6/MyjBUwGLC3eVG58aDVW66kypowIm3FN/PiVotDiP8m/7KcBNLvctfecC
t8MkdkafKcT5yLfscoEr7Ac9O3gwn+G+N9fLBVyXOB/ufMzDLpvRMz1uOYO/
dmTc5Foecl++HWa/yFnES9mgSh4cApNK4s2cxXlUry/ioaqioitsnxOcvm/Z
seY4DzGFu9IvTXCCgGunV1nv46HrYGtI2ZVREFVjUeqTzoNULGDuqPf9M0ri
oVnI/zX5taPY/xOhq3lgNIlbst4RzDLk+qFLeZi0cV6elbUjrByt8DOK5CFh
XtObRfscwLFt2x2/MB7YaZZ75A7ieaZuwTwstTxSlllkL55nf34GD5UVFbdX
+9lDWUH+ComWhyWFu2zU10dC9sbasEc8D6oQ82mmM0fCsiO5Lsun8GAvNXYq
fTACNgV225V58+J8E9f+MALgki6txIsX+yn/pnU4NHJ770V78NB7hvsD78XD
obopfOqdce/vG6rpHAaM3rZ6Y3kRT6sSfh4mzqOw3o2HDwIw7AP/2XNQwfRl
0Svt6P3phVu2H+1pR98z/vcvjB9K51ewvwNmQ+n37QOTomJTbOl+N6peX3Pv
b0v3Z3TPe7lnCNUX7x3ceGzUEKqf4XVKW/hg6o9JTeaC/LhB1L/9pXzNqe0D
qb+PR0iNLXMGUP+ZHCRfv9Sf5iNW17vFhubnGJjUcNvchua7kxXEj+lH82dw
8IgMtCZ89FlVXB68ti/hJ1SnM3TJ+ZLwdXRq/dLmBivCX6q1Qe5RKyvCZwnj
10bekvBbp07M27y6D+Gb8SntZrEF4Z89x0ZLLIgfG1h/on17E38sVxWH/xlv
TvwqZgR5tv8L4h/Dw0vO14z4yfDi1dVoSvyVVMc4TN/Ui/jdfbD1qtLHhPg/
0nDFV9IuY9KHS2y+NoVGpB9+9Uv9pesNSV+aWf8zAnqS/hivSO2xcowB6dPL
q8oQk349SL8YnyCwpz7pG9OX/J2dEtK/7Narla2t7zjUx/gvb1bZ6XVzqJ8K
U/0sW7suDvX1N9Y/9xmdHOov848rJ3e3c6jPK1N9Nz7vauNQv8OTn3WNmv8X
h/r+CzcmqKD1JYf6H6bTPXy84QWH/sD0pMLYvZVD/zgWFZZc3t7Cob8wvRz6
26FnHPpP5y/hpwevf8qhP4n8eJX8mEP/Yvwoyf1vE4f+xvhmqu/8kEP/Y3yz
ji56wKE/brE2+Hpf3H0O/VPUy/GRDRz6K2vfoPPJ9Rz6r6n+qHWPG+o49Gd2
vVrvuXUc+ncpPy4+vF8dh/7+gf91HPo/vq/wVDV6Xf30faFZxrXylk/nO11P
f7XZUEO/vzs0J3yElYbuZ/7Hmcyddhq6/5WIWUs6pRqqb2zWxDPjQfOpfg89
5QyVhvrDHru/CdRQ/1Y2lB0YG66h/hae7Tvs5RIN9d9nZcPUhDUams/3RlVP
JVs0NL8It7gm9W4Nzbe4eadFzGENzf9Qn8uTYgo0hI/lCSe/UpdpCD8pHnoD
u65pCF+eesqon+s0hL/ycz7OV5s1hM+UueuHd7RrCL9/XjgnazUQCN+sf04n
zQXC/++hOU/UAwTiB+vnpBMjBeJPXB5YNMoE4tcWD71R9V4C8Y+dp9s/TSB+
su8zxv5DIP5OuvF8b+JMgfg977OOr7NCBeJ/+N3IDb9GCqQP7Py+Y38SSD9Y
vdd3rxZIX3Kt3qRVJgqkPzO++xd3aqtA+rTw31Y7wnYJpF+zjKrir+8XSN/m
u8XdeXtUIP17MfhqxP08gfTR5/A/rVcXCaSfx4qaj9wtFT7pq4derxeVAukv
w4vBmesC6XNX26KoibUC6bfzO1vnRfUC6bvt27ZewU0C6T/r38O3zQL5A5tH
ivKFQP7BXj9TvhbIX2yEWxfevhHIf0rnu0kCJVryJ3ZeWKiBlvyLnXdrkLGW
/C2m1zCXFb205H89Mzd7JJppyR8zev9R491bS/7J6r2zo4+W/JXVO3S3lZb8
99E0l+VT+2rJn5+/8ru42VpL/r3/0bS7cf205O/BRlVJ5jZa8v8f3RjC2DPu
B/ge9wf8HvcLPB/3D/x93E/wfri/4P1xv8H6cP/B+nE/wv7g/oT9w/0K+4v7
F/Yf9zOcD+5vOD/c73C+uP/h/HE/RHzg/oj4wf0S8YX7J+KP9tOP+MT9FfGL
+y3iG/dfxD/ux8gP3J+RP7hfI79w/0b+4X6O/MT9HfmL+z3yG/d/5D/mA9QH
zA+oH5gvUF8wf6D+YD5BfcL8gvqF+Qb1DfMP6h/mI9RHzE+on5ivUF8xf6H+
Yj5Dfcb8hvqN+Q71HfMf6j/mQ/QHzI/oH5gv0V8wf6L/YD5Ff8L8iv6F+Rb9
jfLvR//DfIz+iPkZ/RPzNfor5m/0X8zn6M+Y39G/Md+jv/89///9+f9Jb/a2

       "]]}}, 
    {Thickness[0.00195499372551224], 
     LineBox[{{19., 63.910199999999996`}, {31.832, 63.910199999999996`}}]}, 
    {FaceForm[RGBColor[1., 1., 1.]], PolygonBox[CompressedData["
1:eJxdV3s4VvkWRh0UYxypVFMRjcplZhrdaKZFdZi+6/4eyakGSXvvHFJS6TKh
NBhqcj+UUkh3XYxUuhtKkYzShESJipPKKEXm930za3me89f37Gc/e33r8q73
fZeFb5BqmY6Wlpa2tpaW+rcoJNFsYKsIdaJWUES1AnRsoo4+bxHhefKpd8UF
CsjZVVy5hz2/u+o3eHqaAvycGiws2LP3xJuddRsV0L3Zf2bwUxHW6KTrF3gp
YFxtd1FCswhJUdtSfnVWQHqxOWx9IsKQ184vPxmvAPMTwb5zHoswb+PWpfH6
ClhhsvXyvUYREhZ/nK1qk4OzT3OX4yMRXG7zjapKOXgY2e1f9VCEU4ar4pLz
5SDGt3ttrBPBSX4n+bM0OUzxOnfD84EIU8qd5M9/kMP6Z5+HDb6vyVdXe6kc
OnJLRsXfFaFW1Pp0qZsm3sz2KhGmvbtaaGKvibdpbKUIyw77uJuYyqEpZ9eG
CeUiFBVun+z3XgZbLpfd0S/T5Jc1uFEGOh5GY6+UaPLr1rsuU9f7kbsmgiUr
yCtPBruKzY2KLomwXbcjwThVBpOihj3rOy/C79+sDzUPk0Fc6grbMYUieE28
GblTkMFm/6KQ4fl/9W+pUgbnQxK92vJECNFJd0+fIQNtm6gfM46IUOAbdna6
pQwMdWxibHI1+UTBJzJIWWEyIHW/Jp5x/lspeDdX7nyUIcJanfTs5CapOr8K
/TQR7C3GJrWUS9XzWGicJMKji0ZfHj0rhR+H/V7xdocIT0xH32jOkULm3IIb
l2I08fNSEqRwoETSIkZq6p1yJUwK843sit9sFkF6YPBhIVCq7l+Pz3oR9Eft
8YpbpIlvf3K1CBX83ayv5knh8GcLO58EauZR9u8ZUnA3smvrETR4s9SbqIl3
qnuJCHfiF390GqGJ11S7SIQv19kdez9ICt8Z6ozKni+Cu8o6fO4HCRS86e1S
KTT5lY5plwBr35BnbiI43+bvRjdI1PUaCi5sfo9Nu7dVSdTzCC93EmHhb0Vb
zUoksLN906DRU1h/a0xKXM5J4HLZvrke9ho8G+vlSaC5ctyd9daa/uUL2RJg
++EWbS6C8e6vdYR0iXoebltGiBD5hXSeXrwEgsX4QNFEBNuu1Pp50RJg4dyd
DETwmXjT0CFcAqWSaWkfBmjiTfg1VAKWtd33D/UIcP1cYYRWsCa/E//6Q4Bj
sbVi638k0L5p1vmqdgE2Hy+wD+MlUB36LEX+VFDXa1m6RAKsXQ3nHgrqeaRd
/V6ixvNksxoBns7Kbli9UKLu3yThtgD3Wvxd6xdI1PvMHywVwF8ryELbQwIN
iu0RdZcE6L7qd7HRXVOf2cBC4a/9Z89paWl5Nif636+9uLfM+2D/98aeM3T3
ZfbHV+P/5X/7/5/Ng5PF9+eXvfKb9LMx/fnHBrSsmbKlv756K92IKxv662d4
8PRa3d+fkxkvUw0DBOrfcdfGult+AvVXNyL52t7vBer/uot7W7d5CDQfVl9r
mEKg+bFqfXa4CTTfwjHbXpx0Fmj+rR8OWb9wFAgfLL+Tjg4C4Yf122qfnUD4
YvMYPdZaIPxd/WOC4y/mAuHzi3qrYX4jBcIv65/c1lQgfDM8bDYyEgj/VrXd
cwz0BdqPilu3ZlrqCLQ/D610Byzo4Wm/WDyH3C6e9o/FCzB9xdN+Vo2r/W7v
C572937WSsHtKU/7/bpK5mvcyNP+s/g1b2t54gdWr2/fPZ74Y8RAj0zrKp74
pWmDqf2qcp74J6DlQ27ddZ74ic3jsH8xT/x1ISSxatRlnvjtPSPAjvM88V8b
Vzjw+Rme+FHua+ymn88Tf7J5WEpP8MSvavwXHOWJf9cmmpm4HuKJn7smLPbu
y+GJv1NmxxY07OeJ31n/8lv38sT/DM+dIzN40odoZ5+h69J50o++vr6Tvak8
6cvs2AAhL5kn/WHxquISedInFm9HSjxP+jUtxtmx/Gee9G1wTdbKr3bwpH8s
nYprcTzpI5vHq8hYnvST1Ruy5iee9DXMv6gzOYYn/TU97vppSzRP+vybzNdn
eTRP+s32OXI0e0Z91+w/e0b9x/cVTvLmb173f++jV7G8WU9J8e2q0zsThinp
//cLp/0/H6+k/ExyLmTt+VpJ+VcFea9776yk+qYe+fbCdKWS6k901JZ5eimp
PzO1ZR8XBCipf1ubSg9O3aCk/l68MtzqTZSS+u+ypck1LllJ81miV/FCK0tJ
8wtyCG9RnFDSfC+37TEJvaCk+R8eUjkntExJ+AiLOztfUaMk/CQ5ao/ueawk
fDlpy4J/6FAS/squudhV9SgJn0nLosd363OE3//duDb5lSlH+LatTrc9a84R
/vcJp58rbDnaj0zh9Jz8aRztT/gZMGl24Wi/WL9sGmUc7R+Lx+d6crSf7Pvd
U5dytL9z7ndkbw/kaL8DBnV7HFnH0f77P1z1044IjviBxR8+NZYj/mD1Vmcm
ccQvBUM/pJVncMQ/notOzjp/gCN+CvllaIaYxxF/eetVxFSf4YjfAh3C63sv
ccR/r8dWBT0u5YgfXY4tN4u8zRF/nrjUdvzhPa6fXx21DV7Xc8S/DD4DLzzh
iJ97utYEf/uCI/6267OwW/OKI3636O0y8HnLEf+z/j3t7eFIH9g8kmQ6KtIP
9rpdpqcifRnJPbjRa6Ai/SkJdNBabKwifWLxRMFURfrF4j0YY6YifQs1sLKP
GKUi/ftHVoLj9jEq0sfd/8ypcbZQ9euno3Z9hqWK9JXVOy5zvIr0t9XNPszV
WkX63NE572bCBBXpd26r28PwiSrSd7bPPxtPUpH+r3BgCGPP6A/wPfoH/B79
BcZH/4H/j/4E8yP/8nf+6G+wPvQ/WD/6I+wP+ifsH/or7C/6L+w/+jOcD/o3
nB/6O5wv+j+cP/pDxAf6R8QP+kvEF/pPxB/507/xif4V8Yv+FvGN/hfxj/4Y
9wP9M+4P+mvcL/TfuH/oz3E/0b/j/qK/x/1G/4/7j/cB8gPeD8gfeF8gv+D9
gfyD9wnyE94vyF943yC/4f2D/If3EfIj3k/In3hfIb/i/YX8i/cZ8jPeb8jf
eN8hv+P9h/yP9yHqA96PqB94X6K+4P2J+oP3KeoT3q+oX3jfor7h/Yv6h/cx
6iPez6ifeF+jvuL9jfqL9znqM97vqN9436O+///9/yc3+C6T
      "]]}, 
    {EdgeForm[Thickness[0.002283871174663832]], 
     {FaceForm[None], PolygonBox[CompressedData["
1:eJxdV3tUT/kWrx+3oqbpJoRBKRN6zIzJq8zYhVvj9zy/lXQxlXDO0S15hDxG
RaaaYvS+RUQl7zyahLybIkqayOhBkUJdoYko3e/vN7N3a80frdZZZ53924/P
/nz2x9IvSL1UoqOjI9Flf+x/YXCCef8WEWpFnaDwKiVIbCOPPm8W4XnSqXdF
+UrI3lVUsYc9v7u6ZODUVCUscX5oacmefcbf7KjdqISuzf7TVz0VYY0kzSDf
WwljaroK45tESIzclvyrixLSiixg6xMRBr12efnJWCVYnFjlN+uxCHM2bl0c
Z6CE5aZbL99rECF+4ceZ6lYFuPg2dTo9EsH1Nt+grlCAp7H9/pX1IpwyWhmb
lKcAMa7Ne2OtCM6KO0mfpSpgkve5G14PRJhU5qx4/oMC1j/7PHTgfW2+erqL
FdCeUzwi7q4INaLOp4vdtfGmt1WKMOXd1QJTB228TaMrRFh62NfD1EwBjdm7
NowrE6GwYPvEJe/lsOVy6R2DUm1+mQMb5CDxNB59pVibX5f+dbmm3o/cNRGs
WEHeuXLYVWRhXHhJhO167fEmKXKYEDnkWe95EX7/Zn2IRagcYlOW240qEMF7
/M2InYIcNvsXBg/N+7N/i1VyOB+c4N2aK0KwJM0jbZocdG0jf0w/IkK+X+jZ
qVZyMJLYRtvmaPOJhE/kkLzctF/Kfm08k7y3MvBpqtj5KF2EtZK0rKRGmSa/
coNUERwsRyc2l8k085hvkijCo4vGXx49K4Mfh/xe/naHCE/MRt5oypZBxuz8
G5eitfFzk+NlcKBY2ixGaOuddCVUBnON7YvebBZBdmDgYSFQpulft+96EQxG
7PGOXaCN73BytQjl/N3Mr+bI4PBn8zueBGrnUfrvaTLwMLZv7Ra0eLPSH6+N
d6prkQh34hZ+dB6mjddYs0CEL9fZH3s/QAbfGUlGZM0VwUNtEzb7gxTy3/R0
qpXa/EpGtUmBtW/QM3cRXG7zd6MeSjX1GgmubH6Pzbq2VUo18wgrcxZh/m+F
W82LpbCzbdOAkZNYf6tNi13PSeFy6b7Zng5aPJvo50qhqWLMnfU22v7lCVlS
YPvhHmUhgsnuryVCmlQzD/ctw0SI+EI2Rz9OCqvEuEDRVAS7zpS6OVFSYOE8
nA1F8B1/08gxTAol0impH/pp4437NUQKVjVd9w91C3D9XEG4ziptfif+9YcA
x2JqxJb/SKFt04zzlW0CbD6e7xDKS6Eq5Fmy4qmgqdeqZJEUWLsenqsXNPNI
vfq9VIPniebVAjydkfVw9Xyppn8ThNsC3Gv2d6ubJ9XsM3+wRAB/nSBLXU8p
PFRuD6+9JEDX1SUXGzy09Zn3LxD+3H/2nJqammt7ou/92ot7S30O9n1v4jVN
b19GX3wN/l/+t+/32Tw4eVxfflkrvkk7G92Xf0xA85pJW/rqq7PWC7+yoa9+
hgcv79V9/TmZ/jLFKECg/h13a6i9tUSg/uqFJ13b+71A/V93cW/LNk+B5sPq
awlVCjQ/Vq3vDneB5lswatuLky4Czb/lwyGbF04C4YPld9LJUSD8sH5b77MX
CF9sHiNH2wiEv6t/jHP6xUIgfH5RZz1kyXCB8Mv6p7AzEwjfDA+bjY0Fwr91
TdcsQwOB9qP81q3pVhKB9qfeWq/fvG6e9ovFc8zp5Gn/WLwAs1c87WflmJrv
9r7gaX/vZ64Q3J/ytN+vK+V+Jg087T+LX/22hid+YPX69d7jiT+G9ffMsKnk
iV8aN5g5rCzjiX8Cmj/k1F7niZ/YPA77F/HEXxeCEypHXOaJ394zAmw/zxP/
tXIF/Z+f4YkfFX4m7gZ5PPEnm4eV7ARP/KrBf/5Rnvh3bYK5qdshnvi5c9xC
n95snvg7eWZM/sP9PPE7619ey16e+J/huWN4Ok/6EOXiO3hdGk/60dvbe7In
hSd9mRkTIOQm8aQ/LF5lbAJP+sTi7UiO40m/pkS7OJX9zJO+DazOXPHVDp70
j6VTfi2WJ31k83gVEcOTfrJ6g9f8xJO+hvoXdiRF86S/ZsfdPm2O4kmff5P7
+S6L4km/2T5HjGTPqO/a/WfPqP/4vtxZ0fTN677vffXLlzXpqyi+fVVaR/wQ
Ff3+fuG0/+djVZSfafaFzD1fqyj/yiCfde9dVFTf5CPfXpiqUlH9CU66ci9v
FfVnuq7847wAFfVva2PJwckbVNTfi1eGWr+JVFH/Xbc0usUmqWg+i/TLX+hk
qmh+QY5hzcoTKprv5dY9piEXVDT/w4MqZoWUqggfobFn5yqrVYSfRCfdkd2P
VYQvZ135qh/aVYS/0muu9pXdKsJn4tKosV0GHOH3fzeuTXxlxhG+7arS7M5a
cIT/fcLp50o7jvYjQzg9K28KR/sTdgZMm1w52i/WL9sGOUf7x+LxOV4c7Sf7
fvfkxRzt76z77VnbAzna74ABXZ5H1nG0//71K3/aEc4RP7D4QyfHcMQfrN6q
jESO+CV/8IfUsnSO+MdrwckZ5w9wxE/BvwxOF3M54i8f/fLoqjMc8VugY1hd
zyWO+O/16MqgxyUc8aPrsWXmEbc54s8Tl1qP19/j+vjVSdfwdR1H/Mvg0//C
E474ubtzzapvX3DE3/a9lvZrXnHE75Y9nYa+bznif9a/pz3dHOkDm0eiXKIm
/WCv2+T6atKX4dyDGz2GatKf4kBHnYUmatInFk8UzNSkXyzeg1HmatK3EENr
h/ARatK/f2TGO20fpSZ93P3P7GoXS3Wffjrp1qVbqUlfWb1jMsaqSX9b3B1C
3WzUpM/tHXNuxo9Tk37ntLjXh41Xk76zff7ZZIKa9H+5I0MYe8b7AN/j/YDf
432B8fH+wN/H+wTzo/vlr/zxvsH68P7B+vE+wv7g/YT9w/sK+4v3F/Yf7zOc
D95vOD+873C+eP/h/PE+RHzg/Yj4wfsS8YX3J+KP7tO/8In3K+IX71vEN96/
iH+8j3E/8H7G/cH7GvcL72/cP7zPcT/xfsf9xfse9xvvf9x/9AfID+gfkD/Q
XyC/oP9A/kF/gvyE/gX5C/0N8hv6H+Q/9EfIj+ifkD/RXyG/ov9C/kV/hvyM
/g35G/0d8jv6P+R/9IeoD+gfUT/QX6K+oP9E/UF/ivqE/hX1C/0t6hv6X9Q/
9Meoj+ifUT/RX6O+ov9G/UV/jvqM/h31G/096vvf/f/fn/8PbwQ1mg==
       "]]}}, 
    {Thickness[0.002283871174663832], PolygonBox[CompressedData["
1:eJxNVntUjGkYH5FLbYjctmbm+2a++WZYtzVxXFaeiIj5vk/Y7CrENjksdaK0
iXWLSrbcasslli5kx6Xj1LotRWsz4ricsGlVxDbuq0Jo3/d5/bFzTqfzzvM+
v/f3/J7b8PMiAsOcVCpVKvmj/0e7VO6PPOMFuY8nDmx9aIGJNXEePtFq2Dqy
jaXHHQs4phZrnGUNXPO7/eK93QL34zxszX5auOsZH/rhvAUiKYCJg/43s+pD
ii0QWKxJ6F7EAayt/SPsKLPXBfCIF3zIAn2DU0sG1PCw2z3nTGKuBcjro12W
6xBvSI4FfFwqzXOu6WBYgU9BJjmnlTTmnxP1lF/FZXL/QqMpZXCcntrNpfkW
qLDb7UfL9fDsz9KxcQUWGONSqW+YJ0DbWNd27oXob4p/LtD7QfPPIJ+gmEgD
fW+NXzmzP35oQL4bSbxZmZl9amQRTqanRagcyGd/pE2EXYTvmo/If2xuGyMM
LfBpru4uATVvmWRE/o5+EqQSvr4b8OwbN06CcKvVWlZkhMT5IVWzQyTkN6ja
SPks/z5WovEEb3qL56CY7RLkRI5Obuhkgjue8eflYxLyC+5igqUnerRcrpDg
it0+JdDVBFf9bkfObpCAyNno3cr8I9rJQFK6up3DSPUocVfLEO9h8z9fYYQx
JL6Z3jLqueiQEaJO9FgRFID3Ve1WGSneC26OjPyTSTwk3tGXophd5WYE/kNT
9NwEGQhc6HeXRJoP2/t0GX4i/IpXiMjvSJ4MQ8zmwhZRpPUSublIBkp/ULmB
5kPIL2P8poUZYPrgfn2735LB5l8Tt+CNAG7yke01tez9JesEWEb4iS9ksNJP
ewHr7/V7GePN2KuHz7YdLMloq9B8ZbqP1UPzg9B9+R0VeELq9WSDDnoutBQW
uSmgSXBMjc3SwbRlQsbVbgp8bG1tHTJVB1kzsh3veikwi+Bd66yD23NiZD+1
AsXUYQ8PtcM+PzfLxPC/nMhDReL16oXeCvLJdeXhDXmvzFeB9aRB6h9xcPJu
8odSRUF+pioOot52+acoVMH+GV/PwYa8oPKeEez+Hmce+vXecTMpXoFOtP1G
8RCwe7W4KumTfzJ7b+4Odl7wioec/uO8srNZfM4xOnwvJ0/B+kgrIf3yfPjF
3EPMntBTj/xqDysQQvw9ovTgU1Y11N+msHq+pYdJ5L0SG4uvzbcC1Wupmpyb
TMGpTrcEqu/aGcSf9nPdeAM4nXbeuv+ggvnyOGxAfpCrYP07dxApXq71F6aP
+LUIEwm+tEcBLZGzuEIE7+fDx/unf3o/zIjxOC4r2L8qtRHzt/eaArVkvoST
+qL43C3G52O4CGPKqk4E3FFgAxX0vQFmT77U4UOVAq4Ejk8g/UvsPe8rWK9z
2xow/phaBQhbm3m5ALtmZBe01Ck4fxrv6xFv/QMFvM1mc6mkh415QSNv1jE9
RpTqKP5Ge41C673mpI8OLhwb6BNfzfKRf55H/V8SPv3IF2FTeKpv2Fc3Gd60
vzkIXCb0WniFnW/EcdD0IPRY0kXGx1/LYf4PnlaggYRjyNLCE7ez3J3jCtD0
fdFJi/kS8xUIo4KmaIDzfVmYvUuBTPoRNLBlVcvI6WmMT+J1NaStalkYuI7V
+5t0Nb1flx/N8Aqi1DTe8dZwlh+rVQ1P3c4OzpzJ6uV1hJrm/9/oyQocIANS
TlEjv5c+LD9tTqmxfjuYmT2jhZ2PGxlepkWD56derF62HdVAHemfwm7sfldB
i/lo7cj0zczT4rz9uVWm/bYoRM3RedTS95kMRC7zj0vY/si/h/0e3VzGwZwO
FX1cK2TE3yTysJHM0wm/y1TfQtVmHv2nHpOBI/F7vePhNpnHugPMvn+xDu2/
Zshsnj7SwZu94YUNm9h8WR5A5ol8xKPXWuTjeJujhwuLvVd7xqK/ufM7PZ3f
wY7FMtZf9QQBTqWndYmbL2N/7UgR4OJib9WpmTLO+9mX2TzbZ5HpvLbbvQ24
nwYMk7H+Vq434D4s9pJR/4unDLg/76lkoO3S9Be7P6JWYvmqNyBe2Dk276sq
DThvnXZKqG8z6cde4jRnzx8k3KdlVgPls1qYhfvIFNzeAAHfbBie7svwyglf
6l/fX6L9qH9M4iHxcomChP2ma0E9tm9WS3R+V+08qIe6V9oh7Xsz/JhAPF9X
eSBe/Y1GHd0HUoo741O5TYfvF3VlfD3cdOBE5r9LN4nuB/O2JB71v9uD3R/l
wqP9mafE+jOVg5Upvy3qRPjQnxeHPTnMx8sBEuZnS7AW992iERL2+4ItGtRv
1AQJf7/YKtW4b0zTmf//f9/8B/La4S4=
      "]], 
     PolygonBox[{{187.59, 60.4066}, {188.67, 60.4066}, {188.67, 
      64.00659999999999}, {191.656875, 64.00659999999999}, {191.656875, 
      64.8466}, {188.67, 64.8466}, {188.67, 67.574725}, {191.904375, 
      67.574725}, {191.904375, 68.4466}, {187.59, 68.4466}, {187.59, 
      60.4066}}], PolygonBox[CompressedData["
1:eJxdV3s0VfkeVwm5ZRRFYSaNkWmqUdI5HIfvOWffhW5FcRvZ+5wtuRMzEylz
J4c06FRzlUqNnoNSkkpqChMXPQjXRC1TTQ96aIaUNGkkqfvb1vp+W2v+Omuv
s/Z3f5+fh2N4zMJ/DTUyMhoyxMhI+i2P225rbBYG+e1+09/6A6xQmhc+Mg2D
4rH9JeqpAI8XlF7LYs8X1cfrzlgAlPmP/NSRPS9aODnyzH0f+KI8LmilSRik
GldvWZbvAxtVYXczhodBlcW+o+ujfSB3hXJlqnEYVDyw1tq4+4DvPf0hblgY
TP1z59/ff+0NQz/ZMO76kDAoL91sknPBG8IeNi1RGIWBfZZOtT/NG1oCNvu2
vRZhwHbVTudgb9BbFz7rfSmC5T63glkO3nDc996rUz0iGO8xs2v6TQkZtsb7
xnWLsNEQmjZQpASu+Pkop04RAq9s23cuQSnF++72QxHMusd1T/RVSvF8VXdF
CA9eOHmilRJmurklB90UwSL22IMLrV4w6VZftHWzKOVXY3ncCyIUrf6Gn0Up
v9i/JXjBmNSqOYdrRGjdvsFQ6u8Ffvf0BQmVIpweGXvQfrwXvG/o3D+sVIS5
CakxXh0KOPXD0ygoEqX+bbQ/qwD70AiFW74IKax/59IUsLrDOeBO9uDzZFed
Au7prVt8dopgUr3l2VczFNJ8HIX0wXzSE4crQB32MNDNMBgvZ+lNT4gek5pX
kyBK87jkXOQp5Rdqs1KEHlVjXv16T6n/ec6RIny2prAlSOcJLsKW8y+0Iogf
/8/y0mxPaJp063dDkAhlpZtbXCw9gaUXcMNPBLssXceaRx5S/2Z0KUVwnZt3
tb7aQ+rfpdqZIuS7/6ywPuAhxZ8TNVkE9lijW+shzfOPJjsRNhhCrU5oB9/v
M7IUYf6VbRdHKAefd74aJoLnh3MSVjkMxhte2auD/iedN7rfyKGhoSExoFMH
cLA1af09OXQdrnE/3qKT8rPwqJbDQPPqqF+v6KR5fDyqQC7VG/jLRR2MvnR2
helWuZSP04ESHczNM18/9Rs5lL5vcFAV6GBNYbF5siiHJLbAP+7TARt/zgh/
ORQ/Hwh/la6DZOPq3+vd5NI8HG2SdXBa9jKl7gO5NI9281U6YJ+zMh8lB/Pr
ud3XInTQ1Vnlsa1fBhbTTq1KXDQYb9fSThmYHbMveO2rk+bZaLgtA6vUqoYQ
Dx04fz005fVlmbQv1hlTdNA9zi+w4bwMzr9wOXvETgcZwptbfSUyyHp6+M+c
kYP11nxXKIOegeah8QNaaR4nv82TQWvAZhu3Li0sXfur8kG2DBKtC5c3tWhB
3fj5qOI9Mrivt/Ze2KiFKKOYcwOZMph+6odzP1Vqpfvor9ghg/gO5xlmRVpp
HsKb7TK4OLEoZ1HOu/8tQzycKra+e//fFdk9Psnv4rN65tyJfff9N82rxZ3h
7/ILfnDoy5ggLeXvescp/3NOS/UVPLs6L8ldS/Wzer4vcdZSfx45zyi1stVS
/9oO7e3aPkJL/W3vPxLr0S9Q/0eHeOiHPxFoPvoOZ1Vfi0Dz82oNeDv2ikDz
XRW57YlwQaD5e56u5RrPCLQfLD9ldL5A+3M3YPNoxV6B9ovN4+XsdIH2j+HZ
1KXJAu3nRybJD6viBNpf1j9hQaRA+836Vz9WEGj/rVOrIt8LFOg+Mp4kxvhw
At0Py8fmsFyg+/qmInuP7zSB7o/tv+ukSQLd567oMVZyG4Hu17Fopf4/IwW6
7zqW0IShAt3/0WdXyzp6ecIHVq9p3xOe8GNdVX2ZfxtP+FK0MnL0nZs84U/K
9xrV6Ss84RObx7qmWp7wi83Dyq2KJ3y7xg7sTglP+AfuupeNJ3jCx+Z54VUj
83nCT1Z/yY4cnvCV5WcTtZsn/E3fGW2blsETPjf1Bj3vT+MJv6uyJ9wrN/CE
76x/ExrX8oT/rH833PQ88cMx+9Dgx3E88YfurH9NXwxP/KJJ+2qZ9kue+Ie1
c4XtMp74icWbMHUpT/w10+xY1m6RJ37rSvRxDxd44r9wyxCbDYt54kdW75oR
n/HEn6ze/Y+CeeJXh9CIsk+CeOLfJB9348sLeOJn+0/vnL4ayBN/s3s2UbBn
5PfB+2fPyP/4/56yzINly4De35TeluFnAIr/kUtSfu4BoO+/F3BiR30lUH7d
dRdMym4D5R8rmhau7AOqz/NatcfTsSqq/4+eOYunz1RRf9Qp98umzVdR/65y
Nyw7o1TUX/9hq00jDCrqf8C6UQGZOSqaD8s3c22ZiuZ3pN0v3eGaiuY7b/H6
tuXdKpr/B4fb/aLN1bQftbvKvrB3UtP+sPz6vlaqab9YfrmrF6lp/5aYXh4/
KUZN+9k7Z7H5ig1q2t+jVk1OYdlq2m9nlyTb7mI17b/UP4fLaroPy4ATfr+1
qel+LnfVPfDtV9N9sXzGwmgN3R+Lt6nBWUP3aRFw4uUjhYbud5HrlBG7AzV0
3wczPJc3R2jo/nO8pjbvWa0hfGDxn3SkaQg/WL3LKrM0hC/yo97PbU9qCH8S
Zx/17jmvIXwqfrSqb36zhvCLzeOq80MN4RvbN338Cw3h34+Vj7O44RzhY/BN
u26DNUf46frW0UHxIUf4yvL7ZckMjvBXk3L/Uq83R/hcu3zWwVf/4Ai/pyRt
Gh8ZwhG+W+pnX1dGcIT/bJ83xcdwxA+sf+22eo74I+7M2L3j13HEL0aTBhbG
b+aIf0L4k5XumRzxk5NL0ta5WRzxF4sXV3aII34rz9xq9+0xjvjvevXyWbtO
ccSPJrkZ0UNKOeJPVm/8T+Uc8Subx7CKKo74N2v0of+OvMgRPxdGtfwzt4Yj
/p6w4GbC2lqO+D0tva0lq44j/h+8f/aM+gD/R/2A76O+wPioP/D7qE8wP9Qv
mD/qG6wP9Q/Wj/oI+4P6CfuH+gr7i/oL+4/6DOeD+g3nh/oO54v6D+eP+hD3
A/Uj7g/qS9wv1J+4f6hPcT9Rv+L+or7F/Ub9i/uP+hjvA/Uz3g/qa7wv1N94
f6jP8T5Rv+P9or7H+0b9j/eP/gDxAf0D4gf6C8QX9B+IP+hPEJ/QvyB+ob9B
fEP/g/iH/gjxEf0T4if6K8RX9F+Iv+jPEJ/RvyF+o79DfEf/h/iP/hD5Af0j
8gf6S+QX9J/IP+hPkZ/QvyJ/ob9FfkP/i/yH/hj5Ef0z8if6a+RX9N/Iv+jP
kZ/RvyN/o79Hfv+r//8/pH0jCw==
      "]]}, 
    {EdgeForm[Thickness[0.002283871174663832]], 
     {FaceForm[None], PolygonBox[CompressedData["
1:eJxdV3tUTfkeDym6SVQKZWi6iYlBck6dTn3POfuuykWR66a9z95HzKgxijT3
phLheEyEmPJMXklIDNWoqTxKuiitBoNqPAeJvIYkc3/7rPX9Wmv+sKxfZ53v
+T4/j2GRsdO+6m5mZta9G/vH/i+L3+xk3ssAeY+CRv8ZDLBAbVXwxNIARQ6d
xVpPgKdTS65ls/d57dGLp2wASoOtvxzG3jOmDY86dTcAvimLD4uzMMAK86oN
c/MCYI3G8FtGTwNU2uw8vComAPYtUMetMDdA+T17vaN3AATeSTzA9TCA5x9Z
/xjywR+6f7F6wPVuBigrWW+Rc84fDA/qZ6nMDOCcLWr2pPlDc8j6wPsfJOhy
WpTlPt0fEu0LXrx9J4HtTq/88S7+cDTwzvsTryUw395rcP1DNWQ4me8c0C7B
GmNEWlehGriiV33cWiUIvbpp55kktRxv7e0HEvRqH9A+NFAtxwvU/CZB5PRp
w4faqWGcl1dq2E0JbBYeuXeuxQ9cb3XE2DdKcn7Vtkf9YI6qJdh4WZLzW/i3
JD/ov6Jy4sFqCVo2rzaWBPtB0J3E/KQKCU5aL9zvPNAPhhhb9/QokWBS0opY
v8cqOLHreTQUSnL/1jifVoFzxByVV54Ey1n/zqSpIOGxe0jTbtN7+BhRBXcS
7ZsDsiSwqNrw4tuxKnk+w4R0Uz7pyT1VoDU8CPUymuLlzL7pCzH9V+RWJ0ny
PC64F/rK+UU4xknwWlOXW7vKV+5/rnuUBOFLCprDRF/wEDacfaOXwDDif7YX
JvhCveut341hpvjNHra+wNILuREkgUu2+HjJEx+5f2OfqSUYNym3obbKR+7f
hZpxEuR7X1bZ7/WR40+MHi6B4rKqWlzqI8/zZf1gCdYaI+yO6U3f7zCzNc3j
fG+16Z31vocEfp9PTFrkYorXs+KtCF1trTfaPyrh0qVLySGtImj3t6SsuqOE
ZwervY82i/BzyXobnyoldDUmRP96VYQh2eKIPvlKud7QX86LYHfh9ALLjUo5
H7e9xSJMybVa5flfJZQMMbpo8kVYWlBklSopIYUt8I87RVP/egcr4dSrrsj3
6aLcv99rvZTyPIY5popQpHi3/OJnSnkej6wWiZAjjrCz6qMEq+v72q/NEaG9
tdJnU6cCbEadWJQ8wxRv6+xWBfQ64pz/IVCEleZVdcbbCjm/S+E+Inh81335
hysKOT/7jJEivBwQFHrprALOvvE4fWiwCFuEj7c6ihWw6/nBP3KsTfVWry1Q
wMuuxu6Lu/TyPI4vy1VAS8h6R69nevhq6a/qe7sVkGxfML++WQ9c3dd9irYr
4G6ivf+0Oj3MM4s905WpgFEndp35qUIP3xsjOsu3KOT6xvYq1MvzED5uVsC5
oYU5M3I+fW4T7uNWvvHT9+PLd78OSP0Uvx/b/6aFn37/Y2OClBX5Kb+wewfm
xYbpKf/RTW55X3N6qu/Qi4bJKd56qp/tww/F7nrqzyP3sSV2Tnrq390DO55t
7q2n/j7sPLTQp1Og/vcN90ns2SbQfFh9mo5mgeanagn50+GqQPONi9rUJpwT
aP7KkzVc3SmB9oPlp47JE2h/WH79VDsE2q9XXY3vJqQLtH8Mzzxnpwq0n24W
qQ8q4wXa3/+U7xamRgm032wfah0EgfafvaP6hgp0HxvbkmMDOIHuh+XjeFAp
0H2xeNsDRwl0f+z7Y1xdBbrPzJj+dkpHge53aGFc4vfWAt13DQswqLtA98/i
lz5+yxM+sHotO9p4wo/llbWlwfd5wpeCuKh+TTd5wp9lP+g0J6/yhE9sHivr
a3jCLzYPO69KnvCtkf2hqZgn/PP3Ft/VHeMJHxsmR1Za5/GEn3kvGoq35PCE
ryw/x+htPOHvuqwYp7QMnvD5ytuwV51pPOE3q/ZOmZEnfJfLr1vKE/6z/t3w
SuSJH444R0x/Gs8Tf4ing6s7YnniF13at3P183jiHxZvgdNcnviJxRvkOZsn
/hrT60j2NoknfnuaHOAdKfDEf5G24Y6rZ/LEj/kvGpb0/jdP/Mnufc+T6Tzx
K+OP0i/CeOJfFs78ylSe+HnQl00nG0J54m/bcB8LFXsjv5vun72R//Hz7aWZ
+0vnAn1/Xfr9jCAjUPy/e6Tk7dsL9Pt9Q45tqa0Ayq/94jmL0ttA+S+ULAvi
OoDq871W5fPcQUP1v3w9cebocRrqj3b53dJRUzTUvwbuhm1rtIb6G9wjwXKO
UUP9D1nZJyQzR0PzYflmLi3V0PwOPQpKd7mmoflOnrnq/vx2Dc3/s4OPgmKs
tLQfNVtLv3F209L+sPw6vlNrab9YfvsSZmhp/2ZZXhnoGqul/Xw7cabVgtVa
2t/DdvVuht1a2m93jxSn9iIt7b/cP5crWroP25BjQQ/va+l+rjy7eC+wU0v3
xfJxgH46uj8Wb90ldx3dp03IsXdPVDq63xljRvbeFqqj+96f4Tu/cY6O7j/H
z7Nxe4KO8IHFb3ucpiP8YPXOrcjWEb4oD/u/cjquI/xJnnDY//VZHeFT0ZNF
HVMadYRfbB4N7g90hG9s3xIXv9ER/v1Y8TSb68kRPk6/ObjdaM8Rfo75c5iL
6nOO8JXl98ussRzhr2753Qtv/TnC55r54/e//ydH+D0yZd3AqHCO8N02ccJ1
9RyO8J/t87rFsRzxA+vfI6dEjvgj/pTDjoErOeIXM9euaYvXc8Q/4fzxCu9M
jvjJzSNl46RsjviLxYsvPcARv5Vlbhy87AhH/He9av74rSc44keLfRkx3Uo4
4k9W7+KfyjjiVzaPHuWVHPFvdr8DP1uf54ifC6Kb/7WvmiP+HjT1ZtLSGo74
PS39fnP2RY7433T/7I36AD9H/YDfR32B8VF/4O+jPsH8UL9g/qhvsD7UP1g/
6iPsD+on7B/qK+wv6i/sP+oznA/qN5wf6jucL+o/nD/qQ9wP1I+4P6gvcb9Q
f+L+oT7F/UT9ivuL+hb3G/Uv7j/qY7wP1M94P6iv8b5Qf+P9oT7H+0T9jveL
+h7vG/U/3j/6A8QH9A+IH+gvEF/QfyD+oD9BfEL/gviF/gbxDf0P4h/6I8RH
9E+In+ivEF/RfyH+oj9DfEb/hviN/g7xHf0f4j/6Q+QH9I/IH+gvkV/QfyL/
oD9FfkL/ivyF/hb5Df0v8h/6Y+RH9M/In+ivkV/RfyP/oj9Hfkb/jvyN/h75
/a/+/6/v/wNYvSkq
       "]]}}, 
    {Thickness[0.0019915356643068617`], 
     LineBox[{{88.37499999999999, 57.22270000000001}, {108.24999999999999`, 
      40.72270000000001}}]}, 
    {Thickness[0.001945858240813585], 
     LineBox[{{127.0005, 35.6602}, {144.7505, 53.473200000000006`}}]}, 
    {Thickness[0.00195499372551224], 
     LineBox[{{31.915499999999998`, 64.1602}, {35.582499999999996`, 
      59.1602}}]}, 
    {Thickness[0.002251896978218538], 
     LineBox[{{31.915499999999998`, 63.9932}, {35.415499999999994`, 
      68.9932}}]}, 
    {Thickness[0.00195499372551224], 
     LineBox[{{55.25, 64.1602}, {68.082, 64.1602}}]}, 
    {Thickness[0.00195499372551224], 
     LineBox[{{68.1655, 64.41020000000002}, {71.8325, 59.41020000000002}}]}, 
    {Thickness[0.002251896978218538], 
     LineBox[{{68.1655, 64.24320000000002}, {71.6655, 69.24320000000002}}]}, 
    {Thickness[0.00195499372551224], 
     LineBox[{{91.75, 63.4941}, {104.582, 63.4941}}]}, 
    {Thickness[0.00195499372551224], 
     LineBox[{{104.6655, 63.7432}, {108.3325, 58.7432}}]}, 
    {Thickness[0.002251896978218538], 
     LineBox[{{104.6655, 63.5762}, {108.1655, 68.5762}}]}, 
    {Thickness[0.001891045332621653], 
     LineBox[{{127.7505, 63.9941}, {139.7505, 63.9941}}]}, 
    {Thickness[0.00195499372551224], 
     LineBox[{{139.8345, 64.24410000000002}, {143.5005, 
      59.24410000000002}}]}, 
    {Thickness[0.002251896978218538], 
     LineBox[{{139.8345, 64.0771}, {143.3345, 69.0771}}]}, 
    {Thickness[0.0020120905048788356`], 
     LineBox[{{162.4185, 63.828100000000006`}, {176.0005, 
      63.828100000000006`}}]}, 
    {Thickness[0.00195499372551224], 
     LineBox[{{176.0845, 64.0771}, {179.7505, 59.0771}}]}, 
    {Thickness[0.002251896978218538], 
     LineBox[{{176.0845, 63.910199999999996`}, {179.5845, 68.9102}}]}, 
    {Thickness[0.0019915356643068617`], 
     LineBox[{{108., 40.847699999999996`}, {108.063, 
      35.284699999999994`}}]}, 
    {Thickness[0.0019915356643068617`], 
     LineBox[{{108.0625, 40.910199999999996`}, {113.6875, 
      41.660199999999996`}}]}, 
    {Thickness[0.001945858240813585], 
     LineBox[{{144.6255, 53.410199999999996`}, {150.06349999999998`, 
      53.347199999999994`}}]}, 
    {Thickness[0.002078322768944087], 
     LineBox[{{144.60989999999998`, 52.910199999999996`}, {144.3329, 
      58.4732}}]}, 
    {FaceForm[RGBColor[1., 1., 1.]], PolygonBox[CompressedData["
1:eJxdV3tcjXkaLxqm5NLKpdAohZWiXNqJeDrvOdW5pBrLeW8uJSOSXENjmVJE
Y9DQEAmjGTV2SCRKY5lQ0aZMMkqUeyOFhDT297af5zG7f/V5P6f3eZ/r92If
EvnZ3E4mJiampiYmyt8Tl6MK0nQGKNqVl7ztExHiG4KsPdlz4NEd0vFeIiz2
sjhloTVAZWHEvQZTEY4MFPtb+xrA/M1+YdILARY+bMvg1QbYMTehPvOeAOyx
5jcwgOPwtZnulQJ8lmvnlDrRAKEzqisrLwlwN9r6+QEPA5g4tG/bdVqAkgOa
nAY3A3yX5Gm6+kcB1IkL69c4G+BtSWPA6lQBYndyDUZHA2Q/WZaeslWA03bx
k9cNNMCqbo4jbscIYMcSbultgJc6oYtmuQBPhrrtyLcwwK+FESFlnwswJaTX
qhsmBri0K+/zGEGAL3dykX6v9BB1Z+8EwSBALgtg1aCHr06HmwuTBRgub505
vlYPpyD2dYy7AB8fGeiZW66Hg0mebr86CfDVwofPdhfqoa2k8dZUGwEetWU0
15zSw0LzN4PfW3bUm7Uhg/3/vOzhVSYCsBbvT07Rg1/nVQPuvORhmNvHo3sl
6sHizX77/o95eJfRXN4SrYedcxPmxNTwwObxVrtAD8lzE8wHlfPKPPr3FPSQ
06dtwu8Xefhusdc+X1+90q8hTXk8aHJetLeM7Yj38K9ZPKTZjsoY6NDxflbK
97wyD6uCHnp4/lKXwe3llfwyqt/qoPiCqtUpiQfrn3zvRj/QwZXGoguqBB5C
J9Q677mmU+J77FnLw8qCtLeT83VKvatHr+AhZif3c/j3OvjyFJzovJDv6N/g
bTq4vWRzj75zeAjKtWsOXq2D8/2GZoWJPMSeK/Z2C9HBjcKIX94F8Ur/A7br
dMq+La7QdjwnxrnrQP3P+befenfEm9fdVgcvPykf5+/Jg7z1/DRXUx1s6B6Q
9tydh4OanEuPH2rhUJInV+vMQwErWFWqhXcljVprJx4etGW0f3pCC56VhbeS
7DrqTa/YrQXzUht7uT8P7mPGfGu1Tgt9ytSqJX/h4VzxAc2rOVqlf/MqLHlw
rXF0iPPTKvM4vb4rD9mXo/adHamFEPdps9d34iGuIWhkei8tDFwTHFfRboRK
NhCvl36weFbXKSveGKE2YAuXcMNPiXd/fosRyv1DjiWc8VPiLTvebFTya4FU
Pyj4V7/BgY1GJb/47HV+4DYio7e6wQhsGmV1wX6QkpcctfWREf64vkp7jfNT
6l0y5oERMpvLg2Oc/JR6nd3uGZV5JLZ08YMpcd3/vanOqNyHx+hHvuBT1RQ7
6a5R2Z+qMUW+sO3e88jAO0YYKIbWdsr0harCiIJztUbouP/Nvv+9f/Zs8NiU
OjH8w+/16XsOdTN8eP/o0jBNT5cP8dl+NWt7+NL32TwGFDzzofwW5C8fs+ia
D+Vvf2zpETnbh+rre7O0NXGnD9XP7n3jHyt9qD/JXOKVHNGH+rfJe/anp7x8
qL9JT9dM7mTvQ/2/l74nMMXMh+Zz8nLU7ZhHGpqf54nLYt4VDc338EW9hzZL
Q/MfP/PMfZdkDe0Hy+9G+Bca2h+W37qPgjW0X2we/u0+Gto/Fu7kNBcN7adl
J+dhVtYa2t9jS8P6uLepab8V/DhTp6b9Z88uPxWr6T4elDlM6JGtpvvpd7M0
sWaPmu6LxdtuF6+m+2PzOFuxSE33ydKLfc+r6X7NpvcIOsSp6b7/zgb8i6ua
7p/VWxFiqyZ8YPsVHtNFTfhRFFVQ4fCCI3wZcuvNWu0djvCncPCx261XOcIn
Fj50dD5H+MX2LbYlkyN8U/hDm8IR/nnPvm8YtZkjfAzb/rT6cDRH+MnyK8kN
5whfFfwInsER/lY7dtmSHsARPs++X6baqOIIv2HcTDvz8Rzhu9I/lxEc4T/r
f/dWO474wXZUjVmYNUf8sXZB/qNYC474RccGrDPliH/YfXide60ifmL3vv1h
k4r4y7FLzO7zj1XEb6nPfrg4tV5F/Lex783NqTUq4kdWr/FglYr4k80jLfS6
ivhV4Y8HZSri3/zl34Q6l6qIn19PrS8ce0VF/M3mEfZRiYr4veP+i1XE//i7
Krbu2iJXkd7PCzfXjvMSKX7C3yor6vQifV/Z/yhRpPzYPGIbw0TK3+V6ynTd
SpHqS+oZvTchXqT6G/dNHHn4G5H6w/aj5ocDIvXvtk/nhA1HReqvzdCpnbmz
IvV/74NBw6qLRZoPy7cksEqk+bH6LqbdF2m+tkG/NV96LtL8zdjALr8XaT9u
Nr0cm2Yp0f6w/N7pbSTaL5Zf0FUnifZv6PC1lg7uEu1nU9EFM+0kifZX5/re
ylsn0X6z/nUzny7R/rP+FaUFS3Qf7HmIWYRE91M9YE3z2FUS3RfLx8JtvUT3
x+JpWrdIdJ/s/S827JLofvdPHBlXc1Ci+74UMXZ82xGJ7r9QxQAoRyJ8YPFf
xZ+TCD9YvdlNRRLhS6/o8asHVUiEP8d//t2uW7VE+FRqE7Qm955E+HUm3Hy+
41Ppz/iW798iEf4x/ggY0y4RPu6zSm+tMJMJPy0dh3/taikTvrL8nnj3lgl/
WX71lrYy4TMvZQV9PVgm/N40Z4Zl4VCZ8P0fwe4NR0fKhP+sf4X+7jLxQ3tJ
47JUD5n4Y/R7+6upE2Xil6iTfTL8vWXiH4fyyNofNTLxE4vne0orE3+xeKcX
+cvEb9cjZ3W/FigT/wV3LbWpmSoTP75ecSdn+3SZ+JPVm/+Ul4lfWb2mTaJM
/Mv4Y+a3skz8bBA2ZNbNkIm/O/nHnS2bKRO/s3lEzp4l/y//s2fUB/g76gd8
H/UFxkf9gd9HfYL5oX7B/FHfYH2of7B+1EfYH9RP2D/UV9hf1F/Yf9RnOB/U
bzg/1Hc4X9R/OH/Uh7gfqB9xf1Bf4n6h/sT9Q32K+4n6FfcX9S3uN+pf3P8/
6eOO+0D9jPeD+hrvC/U33h/qc7xP1O94v6jv8b5R/+P9oz9AfED/gPiB/gLx
Bf0H4g/6E8Qn9C+IX+hvEN/Q/yD+oT9CfET/hPiJ/grxFf0X4i/6M8Rn9G+I
3+jvEN/R/yH+oz9EfkD/iPyB/hL5Bf0n8g/6U+Qn9K/IX+hvkd/Q/yL/oT9G
fkT/jPyJ/hr5Ff038i/6c+Rn9O/I3+jvkd//3///B9ViXvA=
      "]]}, 
    {EdgeForm[Thickness[0.002283871174663832]], 
     {FaceForm[None], PolygonBox[CompressedData["
1:eJxdV3tYzXkarzRMyW3lUtIohUVRoZ2It/M7pzqXVGM5v5tLYUTINdVYthTR
us4wRMJqRo0dl4hIY4eQaFM2GaUkuTRSSEhjvr+zz/uy80dPz/c5z3nPe/1c
nMKjvphtYWZmZmHO/tj/E1ei89N1BijceXbHls9ESGoItfVh75Aj30jHu4uw
yNf6lLXWALcKFtQ1mItw2EHsaxtgAOs3+4TxLwSY/7Atk1cbYMfs5PtZdQKw
Z9UvYIBBQ1ZleZYL8MVpR9e0cQaYPbWyvPyyAPfibJ/v9zaAmXP7lp25AhTt
1+Q0eBjg4DYf89gfBFCnzL+/cpgB3hU1BsemCZCwnWswuhjgxJOlGambBch1
TJqw2sEAsZ1dht6NF8CRJdzS0wCvdEJHzTIBngzy+CbP2pRveMmXAkwM7x5z
y8xU35fxggB/385FBb7SQ0zNnrGCQYDTLECPBj1syo20EiYIMETePG1MtR5y
IeF1vKcAnx528Dldqlfy8/ivqwD/mP/w2a4CvZLfnUl2Ajxqy2yuOqWH+VZv
Bry3MdV7bG2mHg7MyR5SYSYAa/G+Hal6COwQ06/mJQ+DPT4d2T1Fr/TPqe9j
Ht5lNpe2xOmV/s2Mr+KBzeOtdp7pbdW/lFfm0beboIecXm1jf73Ewz8X+e4N
CDDlM7DpLA+anBftLaNM8R7++RgP6fYjMh2cTd8/lvodr8yjR35XPTx/qcvk
9vBKfpmVb3VQdEHV6rqNB9sfA+7F1evgemPhBVUyD7PGVg/bfUOnxPfevYqH
Ffnpbyfk6ZR6Y0cu5yF+O/dT5Hc6SDgFJzrM5039G7BFBzWLN3TtPZOH0NOO
zWGxOrjYZ9CxCJGHhPNX/TzCdVBRsODiu1Be6X/wVp1OmceiMq3pnZLoqQP1
v+befepnijeni70OXn5WOjrIhwd588+T3c11sLZLcPpzTx4OaHIuP36oVfLj
qofxkM8KVhVrlfy0tq481Ldltn9+Qgs+5QV3tjma6s0o26UFq2I7J7kvD55e
Xt/2WK2FXiVq1eI/8XD+6n7Nq5lapX9zymx4cK9ycU4M1ML22cm5azrxkH0l
eu+54VoI95w8Y40FD4kNocMzumvBYWVYYlm7EcrZQHxfBsKi6Z0mLn9jhOrg
jVzyrUAl3oO5LUYoDQo/mnwmUIm39HizUcmvBdICIf/ffQaENBqV/JKyVweC
x9DMnuoGI7BplNSGBULq2R3Rmx8Z4bebMdobXKBS72KveiNkNZeGxbsGKvUO
86gzKvNIaekYCBMTu/xnfa1RuQ/vkY8CwL+iKWH8PaOyPxVehQGwpe55VEiN
ERzEWdUWWQHKPPLPVxvBdP8bAv53/+xt8F6fNi7yw+f3M3Yf7Gz48P0jSyI0
3dw+xGf71aztGkC/z+bRL/+ZP+U3L2+Z18Ib/pS/09Elh+Vsf6qv9+3i1pTt
/lQ/u/d1v63wp/7s4FKu5Yj+1L/1fjM+P+XrT/3d9nTlBAsnf+p/XcbukFRL
f5rPySvRd+MfaWh+PieuiGevaWi+hy7pvbXHNDT/MdPOPHDboaH9YPndivxK
Q/vD8lv9SZiG9ovNI6jdX0P7x8KdnOymof20sRg2uIethvb36JKIXp5tatpv
BT/O1Kpp/9nb7cerarqP+hLnsV2z1XQ/fW4Xp1TtVtN9sXhbHZPUdH9sHufK
FqrpPll6Ce95Nd2v5ZSuoQc5Nd33X9mAL7qr6f5ZvWXh9mrCB7ZfkfEd1YQf
hdH5Zc4vOMKXgXferNLWcIQ/BQOO3m29zhE+sfCzRuZxhF9s3xJasjjCN4U/
tKkc4Z/fjAeGERs4wseIrU8rD8VxhJ8sv6LTkRzhq4IfYVM5wt9Kl44bM4I5
wucZD0pU61Qc4TeMnuZoNYYjfFf65zaUI/xn/e/S6sgRP9iPqLKMsOWIP1bN
y3uUYM0Rv+jYgHXmHPEPuw/f869VxE/s3rc+bFIRf7l0jN/182MV8Vvas+8v
TbqvIv5b1/v2hrQqFfEjq9d4oEJF/MnmkT7rpor4VeGP+hIV8W/esq9nDStW
ET+/nnS/YNQ1FfE3m0fEJ0Uq4nfT/V9VEf/j56qE2hsL3UX6/tlIK+1oX5Hi
J/+lvKxWL9LvK/sfLYqUH5tHQmOESPm73UydolshUn3busXtSU4Sqf7GveOG
H/papP6weqq+3y9S/+76d0hee0Sk/toNmtSBOydS//fU9x9ceVWk+bB8i0Iq
xI/ndyn9gUjztQ/9pfnyc5HmbxnT2eXKe5H243bTy1HpNhLtD8vvnd5Oov1i
+YVed5Vo/9g8bJw9JdrPpsILltrxEu2vzv19Dz+dRPvN+tfZaopE+8/6V5ge
JtF9sPdAywUS3U9lv5XNo2Ikui+Wj7XHGonuj8XTtG6U6D7Z979au1Oi+903
bnhi1QGJ7vvyglFj2g5LdP8FKgZAORLhA4v/Kum8RPjB6s1uKpQIX7rHjYnt
XyYR/hz/6VfHzpUS4VOxXejK03US4deZSKu5Lk+lj/EtL6hFIvxj/BHs1S4R
Pu7tkdFaZikTftq4DNnkbiMTvrL8nvj1lAl/lf23sZcJn3npWOimATLh9/qZ
U20KBsmE738L82w4Mlwm/Gf9KwjylIkf2osal6Z5y8QfI987XU8bJxO/RJ/s
lRnkJxP/OJdGVf+gkYmfWLyAU1qZ+IvFy10YJBO/3Yya3uVGiEz8F9ap2K5q
kkz8+Hp5Tc7WKTLxJ6s37ykvE7+yes2bRJn4l/HHtG9lmfjZIKzNqp0qE39b
BCWeK5kmE7+zeUTNmC7/P/+zN+oD/Bz1A34f9QXGR/2Bv4/6BPND/YL5o77B
+lD/YP2oj7A/qJ+wf6ivsL+ov7D/qM9wPqjfcH6o73C+qP9w/qgPcT9QP+L+
oL7E/UL9ifuH+hT3E/Ur7i/qW9xv1L+4/x/pY9N9oH7G+0F9jfeF+hvvD/U5
3ifqd7xf1Pd436j/8f7RHyA+oH9A/EB/gfiC/gPxB/0J4hP6F8Qv9DeIb+h/
EP/QHyE+on9C/ER/hfiK/gvxF/0Z4jP6N8Rv9HeI7+j/EP/RHyI/fOQfTfyB
/hL5Bf0n8g/6U+Qn9K/IX+hvkd/Q/yL/oT9GfkT/jPyJ/hr5Ff038i/6c+Rn
9O/I3+jvkd//6P//+P4d6N1nYQ==
       "]]}}, 
    {FaceForm[RGBColor[1., 1., 1.]], PolygonBox[CompressedData["
1:eJxdV3tYzXkaD8mWapJccutmXKIhl0yh3oRUoobp/M75/s75HZmSIaVWS5NM
UXLZyNCkhNG0KbshJpcwpCNtl6VUGqIQz+ryVDLkut9z5nnftftXz/fp+b3n
vX4uNoFhXwX11dPT69NHT0/7d/1co/osWzWUpRWl7v0oh3EGcWt38rffyf2s
oFMOR0dMOeDK33Wa0CetzXIIM9/aftVGDYa9R+WuNXKwSmgdZM7f+4OSHueV
yMHVqP7wNGs1jJ0QmzetUA5y57NT7azU8I3yfl1djhze53atfDJaDXq27/em
HZTDuRfv70SNUkPWPpc+m3bJwSLf0/reCDW8Ke9YummzHH4On/tokKUazjyP
zE4Pk0N3te+5kcPUsHHgWPsHK+Swe+2z2b0WaujxlhssWC6HD3c2Gp8wV0Ot
JjTw1kI53M0K1ziaqaE0rSg4zlkXr1+yiRqimg7Nlk/WxQu8aqSG3RfWGMqt
5LAk0GxL2QA1nIP413HmclhY+OJlrr4aju1zcaztL4dVwcErA/uo4W15x71l
vQLEWOSXPn0rwVrDXuuPbQIURISML+qR4NiqMxPuNgmQNLRhjEe7BIv6bRzZ
dEeAkVMan25pkcCo96jN8DIBElr9z0c0SnAgKGll3GUBmqMtKkbVSpAalGQ4
ukAAL+O+bEuFBIVD3s5u+5sAd6teZWZcl7T9suvMECCvq7oy4qIu3rOJKQLU
ZYXbGZzWfX86PVGAaIv8+oAcCbp7vHM9YgQ4GRFiF5wpwT+vz3v1eYQAKe0x
bjN/kKCio+z6vBABnM/e/EaTpIs/K0MlQPHLCRXDYiVtvZumfi3AoubofIdI
Cb4/B2f7LRbgcXbG/D+FSPBg/U7ToR4CnIoIKT0uSlA8bNzpEBcBbkZdCTPz
l6BeE1ryzlGAhc3RUbBA0u5beM1EATx5wS7OEsz/x+oH7TYCPMnOiP8wWYIe
q+qZviMEmKm62JtsLUGiydIj3eYCCM5nC9oGS/DzPhePhwMFCA4Ofjp8gATv
yju8LPrr6q20eKMClzrNvX0fZNp8fmpuU4FhlaWN+FoG1qci0r9/qIIht+bP
W98tg2dvc7u6b6u0/VtV0yaDMQmtD51LVNp5XNj6TAZN0RaHAwpVEDjta/XW
RzLtPIK8j6tgVMyKbTWNMogISQkdmq6CcGnAkg0NMoi6cqSzaJcuXsvqWhmE
zzUaP2ezLl5kwW0ZfGeR75W2TgVXrg2z9qvS5ZdyW1KBo33u4PnlMrDfPnTW
v/1UkF6UGrXnpgwM4g5ENrmrtPWun35DBuKe4i3np6m09U5yLJFp+7c/wk4F
S7aZ/GtHsUzbv+efWahg4d3OeNdrMvA27luUoq+CvU+6w/yuyiDVY5drb48S
7mpCr1z9Vabdt3zPFuUf98/fh0qs76fW/vf/AaYO5h81Svp+h7t6R1yhkuLn
8wSscpT0+/z+rX77UUn58fpOFyQpKf/Yby+F5G1SUn2293pji79VUv08G4d3
TEn9qaio+Lvgq6T+lVifcmpwVVJ///zDcP0tU5XUf57vEh9bJc2Hz2+Jm4WS
5pdc/HKOaKCk+fJ7Wpb1WqT5O+1wrxjSKtJ+8PwenG0UaX94fpq4WyLt1zZ+
v5uvi7R/bTFuXbmFIu3nDZ9ZuQPyRNrfJHe1ZVqmSPut7Z+YItL+87dBQIJI
99F30vbfEzaJdD88n/j2UJHui8+j5a+BIt0f/z4gRCbSfRrWZ5nFLhbpfoc0
VPncchfpvn1m8QizRLp/Ht9+ioNI+DA439Pd1U4k/Eg7ePBysqVI+DJx+9AG
GzOR8MdN3VLx2kAkfFpu6lBt8YERfvF52P7lJSN8Y3uKX1q3M8I/t5mqxMEt
jPBRP8DUxK+REX7y/IrraxnhK59H84kqRvj71fkxP1WWMsLn5Y+zZ7teY4Tf
fF2ef7jICN+1/TP7hRH+83DBG04y4gd+HjkOeYz4IySlvcklmxG/dObc8Dl8
lBH/7HRX28gPMeKnk57N6WvTGPEX56Ouhv2M+G0zL/hYCiP+G64fMKI0mRE/
8npVXrsZ8SevN8h+JyN+5fgXvCaJEf9yPM8w2c6In00dCuaaJzLib34fidEJ
jPhdd//8jfyP/58X/+j2OlMFfV+0xtBr5mgFxU/6sq7m0SQF/b52/6NcFJQf
n0d8xyIF5e9wJz3AW6ag+vZ9Fn0oKUhB9XccnjP5eKSC+sP3ozEnTkH9e7Cw
X1LiHgX113Lcsn4emQrq/6Gno8ffz1PQfHi+5X7nFTQ/Xt+NIxoFzXeE/29d
pdUKmr8+H9jNhwraj4bOnhlH2hS0Pzy/dz69Ctovnp9/ZX9G+zduQqyxrTmj
/ewsu67vNYbR/np/8XGQuz2j/eb9G2joxGj/ef/Kjrgzug/+ttP3ZXQ/90fG
dM0QGN0Xz8fIcSWj++PxFrwKZXSf/PvvEjcyut+jcyZva4xndN+loTOc3vK5
4P1r5nEASmWEDzz+7wm8r4gfvN4znbmM8MUs2mnT6DOM8Kfg17YxAy8xwqcq
S/+Y8yWM8OviGsPVYyvZp/h2ybeWEf5x/lg6nfcJ8fHwoOxXNU8Y4afx2AnJ
X7Qxwlee33P3F4zwl+f32PgNI3wW2Gn/ZD2R8HvHSqWxhvcN8X3zimmtJ41F
wn/eP42vuUj88L68IzJzmEj8MfWjTWXmKJH4JeqXIbm+NiLxj2112MMTn4vE
Tzye57mJIvEXj3dhHe878tudMMnk9lSR+G/FgCrLxuki8ePrDU2FKU4i8Sev
91L7lyLxK6+3T6eLSPzL+UP14xyR+HmxPDHv0VyR+Luv77bLt1xF4nc+jzC1
m/i//M/fqA/w/6gf8HvUFxgf9Qf+PuoTzA/1C+aP+uaT+nT6B+tHfYT9Qf2E
/UN9hf1F/YX9R32G80H9hvNDfYfzRf2H80d9iPuB+hH3B/Ul7hfqT9w/1Ke4
n6hfcX9R3+J+o/7F/f9EH+vuA/Uz3g/qa7wv1N94f6jP8T5Rv+P9or7H+0b9
j/eP/gDxAf0D4gf6C8QX9B+IP+hPEJ/QvyB+ob9BfEP/g/iH/gjxEf0T4if6
K8RX9F+Iv+jPEJ/RvyF+o79DfEf/h/iP/hD5Af0j8gf6S+QX9J/IP+hPkZ/Q
vyJ/ob9FfkP/i/yH/hj5Ef0z8if6a+RX9N/Iv+jPkZ/RvyN/o79Hfv9///8f
pbFI7g==
      "]]}, 
    {EdgeForm[Thickness[0.002283871174663832]], 
     {FaceForm[None], PolygonBox[CompressedData["
1:eJxdV3tYjXked0lt10lSyqWbcW/IJYR8E5JErdV53/N7z0W25JKo1VYTpihh
NnJXwoxpU3ajNLmEIR1pVUtJQlQjdqmeCkPjtr/z7vP9rp0/PJ7fc5732/f6
uTgFR/w+pFePHj169eT/+P/rZpjUHXfWQvnB4v27PokwzDBh9Xb+Dji1lxV0
iHDMfuw+T/6u04U/edEkQoTV5rYrTlow6T4metaI4JD0oq8Vf+8PSfk5t1QE
T5O6I+MdtTBsxMbc8UUiiFMLx7k4aCFE9fDu3WwRPuR0LnsyWAs9nD/sOnhI
hLMvP9yJHqSFH3Z79IzdIYJ1no/jA3stvL/Zvih2gwg/rJ3R3NdOC4XPo7LS
I0ToqvY/O9BWC7GmQ0c9WirCt6ufTeu21sIv80XDOX8Q4eOdGLOTVnK+wbfm
inDv+Fqdm6VcX2jCVDle71RzLcQ0Hp4mjpHjBV8x0ULq+VXGooMIC4MtN5Ub
aeE8JL5NsBJhbtHL1zkGcn5utX1EWB4auiy4p5zfg8XdAsRb55U9faeB1cbd
jp9aBSiIDBte/EoD3y8/M+JeowApNvVDvNs0MK93zMDGOwIMGtvwdFOLRt8/
pwHlAiS/CDwX2aDR929ZwiUBmuOsKwbVym/jwQUC+Jn1YpsqNFDU/9201r8K
cL/qTWbGNY0+H5eODAFyO6srIy/I8Z6NTBPg7vG1Lob58vf56ckCfG2dVxeU
rYGuV/NzvOMFyI8McwnN1MDNa7PefBkpwO62+JmT9migsr382qwwATwKb/xR
lyLHn5yhFqD09YgK240afb2x45YIMK8pLs81SgOJZ6Gw9wIBnmRlzP5dmAYa
1223sPGW45edkDRQajssP8xDgH9EX46wDNTAPV146Xs3+ftomKPRz2NtzUj5
be0xVQOz/77iUZuTHC/x4xgNvHKonuRvL4C7+kJ3qqMGks0XHe2yEkCYWljQ
2k/Oz/uxqaCfx9MBRnJ+vtZ95HlUWv+qBo+7uge7Pyr0+XzX1KoG4yo7J+mt
ApxPR6Z/81gN/W/NnrWuSwH/epfT2XVbre/f8ppWhX6fH08tVcO+kJTzm58p
9PM4ElSkhuDxS7SbmxX6eYTMP6GGQfFLt9Q0KOBPYWnhNulqWKsxWri+XgEx
l492FO+Q47WsqFVA5AyT4dM3yPGiCm4r9Pn5HlyjhstXbR0DquT80m5r1OA2
Kqff7JsKGLPVZvK/A9SQXrw/eucNBRgl7Itq9FLr61034boCpJ0lm86NV+vr
He1WqgDfpri9kS5qWLjF/J/bShTwNCvj+RfWaph7ryPR86oCFpj1Kk4zUMOu
J10RAVcUcMB7h2f3K5V+Hpev/CTXl+fTovrv/fP34VLHh/tr//d7kIWr1Sed
ir7f5qXdllCkovh5Pk1xDtkq+vv8/h3uH1BRfry+/IIUFeX/zcqLYbmxKqpv
6IPujSUrVVS/TZ6P63umov5UVVT8TfBXUf+uO552r/dUUX+j9www2DRORf0X
LFwX+jmraD68voUzrVU0v10lr6dLhiqaL7+nxcffSjT/Kdu8Kvq/kGg/eH6P
Chsk2h+eny7hlkT7pb/fDdck2r/2+JmdOUUS7ecNv8k5RrkS7e92L63dwUyJ
9vs075+UJtH+87dhUJJE92EweusvSbES3Q/PJ7EtXKL72uGlbflLsET3x78P
ClNIdJ+mdcctNy6Q6H5t66v8bnlJdN/+k/lEJ0t0/zz+qLGuEuFD/zwfL08X
ifAj/dChS6l2EuHL6K029U6WEuEPT6firaFE+MT3p9r6IyP84vNw/vNrRvim
2lny2rGNEf55TVIn92thhI+GQRbmAQ2M8JPnV1JXywhf+TyaTlYxwt/F54Z8
V1nGCJ+X/Jw1zfMqI/zeO8Dg+ccLjPCdz6PF8kdG+H/Kpyl0/SlG/MDvNds1
lxF/rExra/TIYsQvHdnX/Y4cY8Q/PJ6TeJgRP/F46asPMuIvzked9XsZ8dvG
mZPU36cx4j97gyD7slRG/MjrVft+y4g/eb0ho7Yz4tew0NDQVSmM+HdPW3yG
+VZG/GzpWjDDKpkRfyssXJPjkhjxu3z/SYz4H3+fldh8e42Fkr4vXmXsO2mw
kuKnTLlb0zxaSX9fv//RHkrKj88jsX2ekvJ3vZMeNF+hpPp2fxF3OCVESfW3
H5k+5kSUkvrD62nITlBS/x7N7Z2SvFNJ/bUbtri3d6aS+n/46eDhD3OVNB+e
782Ac8rP53f9qE5J87UPvN9ZVq2k+RvEmA698VhJ+1Hf8Wri0VYl7Q/P771f
t5L2i+cXWNmH0f7xeZg5WzHaz47yawa+Qxjt7/yvPvX1GsVov3n/TI3dGe0/
71/5US9G98HfLgb+jO7n4cD4zokCo/vi+Zi4LWN0fzzenDfhjO6Tf/91cgyj
+z02fcyWhkRG910WPtH9HZ8L3r9uFgeg/Yzwgcf/JYn3FfGD13umI4cRvljG
uccOPsMIfwp+ah1iepERPlXZBcafK2WEXxdWGa8YWsk+x7eL/rWM8I/zx6IJ
vE+Ij0f6Zr2pecIIP82Gjkj9qpURvvL8nnu9ZIS/+v03+5URPgssPzC1h0T4
vW2ZykzH+4b4vmHp+BenzCTCf94/nb+VRPzw4WZ7VKatRPwx7pNTZeYgifgl
+sf+Of5OEvGPc3XE45NfSsRPPJ7P2ZES8RePd34N7zvy250IjfntcRLx31Kj
KruGCRLx49v1jUVp7hLxJ6/3YtsUifiV19uzw0Mi/uX8oT4wXSJ+XiAm5zbP
kIi/e/lvuXTLUyJ+5/OI0M6U/p//+Rv1Af6O+gG/R32B8VF/4N9HfYL5oX7B
/FHffFafrH+wftRH2B/UT9g/1FfYX9Rf2H/UZzgf1G84P9R3OF/Ufzh/1Ie4
H6gfcX9QX+J+of7E/UN9ivuJ+hX3F/Ut7jfqX9z/z/SxfB+on/F+UF/jfaH+
xvtDfY73ifod7xf1Pd436n+8f/QHiA/oHxA/0F8gvqD/QPxBf4L4hP4F8Qv9
DeIb+h/EP/RHiI/onxA/0V8hvqL/QvxFf4b4jP4N8Rv9HeI7+j/Ef/SHyA+f
+UeZP9BfIr+g/0T+QX+K/IT+FfkL/S3yG/pf5D/0x8iP6J+RP9FfI7+i/0b+
RX+O/Iz+Hfkb/T3y+2/9/2/f/wEI2VJA
       "]]}}, 
    {Thickness[0.002283871174663832], PolygonBox[CompressedData["
1:eJxdV3dYFPcWBeShKCoWFDQgIPKwC9EYay5NBUVgZndmdmdExRKJFBXlITHm
gYIbG4q9oFiwkBdFVCwYC7A2LEiLiSIW0FhAQHhCEM1v9333vrz3137z7Td3
bjn3nHucQqO4OWYmJiampiYmhl/t7DEVgb4i3Nies3VDHy3kNrq1t2fPQcc3
y1nWWjjrkCgn+ohQpo+ofG2qBaHTYKvV3iJYNqdpxr/TQPa7VtUgLxE2z9E9
y6jUwLvWksgIEMHFbXmGR5kG3JTklKnjRZg97WFZ2TUNLBjXvrlwjAgmzq0b
tp/TwPNC5weNX4pwIGW06dIfNbDfN3vhxREi/FFQE7g0VQOXb+5rHOghwslX
0ek7kzWgJOfu/WqICLEdXAY8itdAcm7jkT/6i9Dgr7HwXayBxZts/UP6iVCq
jwgtnKsBV/d2F+Y7inBte87ceI0x3kiX3iLEPN49RjPFGK9RZyPC2nPzLTVf
aaD7sYlDd3UW4QwkNMV7aMBc6GSvWIqwP2W0e2k/DUzIfvf+lpkILQU1D3g7
DTS0ljTVtAgQbtns+MlKAwOUZCmvQYD9X590u2+iAdbioMnVAkxqE9v7cYME
m23NbXVVArRvTnOyfSnBx5LYl3HlAmyZo5sVXy4Bm0erS6kAW+foLO2LJMhr
dFu76pYA2TYtY95clYA763D3QJ5g6Fff2hwJXB40f4w7b4z3ov8JCYLWbVN1
OmF8/8TOQ5Ihv3bTDwtQ3+B/1Hu3BP2VZFVkqgA387ze90uRoP0vBxaM2yTA
rZobeV46CbJS3265rTPGH7lruQRjKwJb+ywXDPUuHbZEMvSvYkS0AP88A6fa
hEuG/i2xnifAo4WrO/WYZYzflKkIkNvT9cQ8rQReM6rSbIMF+EUfkf8h2Pj+
4Um+ggFvC4r9jM++XqME8Pkp7FG1pzHeSYvBAjT0KRoRMFqCYxOfDNjmKEBS
x8C99R4SMLg8a+gmwMGU0d4VAyWoCFzX06mtAB8Kavy69zPW+/GzP9Qwukz/
IMXBmE/RyzdqsLxj56TYSrBzx44CXYUabAp9vBZ2lWBGVaFzyz21oX9fF1tJ
sC2yaxevfLVhHudWtDXO425IthpCPdQzVpgZ57GVO6KGz5bNXFncKsKb4LN7
HHaqYcH0tlOXNItQe/iqU/4aY7yqsEYRXrm6Sz7fGeNFZ9WJhvzi0iLVcPFK
T8egGtGQX+6v09XgPuBoN5/XIhxcMG5eXZAaduZsjUn+XYTvv7lw8HdPtaHe
hZ8/F4HBJfOyh9pQ70D3ShGu3Nynj+urhqkrO9794akIIcm5vW27q2HC/dqE
8U9EyG90e7PDXA0bKuujgh6L0HlwVpRpowru6yMuXq4Qwbj/Var/7D97Tt+V
P3VP6X//ry0KKPrbVRW9L4w6tX9Vtoris31vcjmsou8/DlzXsWKbivIbEXLe
7oxORflbS6OEY0tVVN+a8Bct+m9UVD/Dg/cnWUX9YfCYKweoqH/5jpm7H4xX
UX+vx1zsEz9MRf2vKwpwC3BW0XxYfW+hu4rmZ6+d/dM0CxXNV/UsfdfBJp7m
32toeX2P1zzhg+X3+nQ5T/hh+V1KKOQJX6WxLw8tz+MJf5Xpu37LyOYJnxbx
Wza1y+AJv9KoU+13pPKEb4aH2GkbecI/e+4hJvK0H4vmbbRftZSn/WH56Gsi
eNovFm9ScihP+8fefxQm8rSfsS9dr3w/haf9NRu4yq3Ik6f9zmANCx3J0/6z
+GHug3niB1bvaejLE38wuIRttOOJXzZUL7vkYs0T/4RaS29bLHjiJxbew/Yj
R/zF5nElrpEjfmP6UeJSzRH/OWYuOtSziiN+PHU9JlJVzhF/rg5/MedhKUf8
yvLTZ97hiH8ju664WnSNI37OXDRvn/cVjvg7rdfQZPMcjvid9e96j9Mc8T/r
X9K3xznSh/XbIs2GZ3CkHwzQiz3TOdKXfhbxNulpHOkPi+cwYzdH+sTiXY/e
zpF+dV1xecqTzRzp2533/LOjGznSP5814fo76znSx7XhLwYGr+VIP9m+B3qs
5khfmX6ERes40t+Q835ZNqs40ucPR+tCeyVxpN/1RQGnEhI50nfj/rNn1H/8
3yvh6b3IIVp6P2e+pd+IcVqKr/uyrPjpZC1934D/GK2W8mPzSKiZp6X8B5fs
FPz/oaX6UjrH7dYlaqn+mj1jBx3ZpKX+MHyUH96npf49mtBGl3RcS/21c+Xb
eP+spf7vfm7/94c3tTQflm9B0H0tzY/Vd3VvlZbm2yv4t7pr9Vqavzkb2PVP
WsLHr7UNw/dayYQflt+HyXYy4YvlF3y7n0z4c3VbbuXsIRM+a2/kmfuNlwm/
/kM+dfH0lwnfrH8dLAWZ8M/6d2PvTJn2gz33NY+QaX8e9l5WNzxWpv1i+bR3
XyHT/rF4vu/XybSf7P1vk7bLtL9pYwetLN8v035fixj+Rcu/ZNp/vRcjoGyZ
+IHF/3fiZZn4g9V7svaGTPxiHffFUvtimfgn69Ibhw4PZeKnO3bBy85WysRf
5+dbhrlUy3/ltwsBjTLxH9OPwM9bZeLHPV3S3xebK8SfVi5u64dYKcSvLL9X
nt0U4l+W3zOrXgrxsySfCF7vqBB//zBrmpXeVSF+/26mx+vjgxTif9Y/fYCH
QvrQWlATnTpSIf0Y9snpdupYhfQl5rTN0QBPhfTHuSiq4kdfhfSJxZt4xk8h
/WLxzkUGKKRvJVHTO94LUkj/Zra9Y1fOK6SPTUseZ28UFNJPVu+FakkhfWX1
mtZqFdJfph8h2xSF9HmKJinj6TSF9NssYOXPhSEK6TubR9SM6cr/6j97xvsA
/8f7Ad/H+wLj4/2B38f7BPPD+wXzx/sG68P7B+vH+wj7g/cT9g/vK+wv3l/Y
f7zPcD54v+H88L7D+eL9h/PH+xDxgfcj4gfvS8QX3p+IP7xPEZ94vyJ+8b5F
fOP9i/j/y31s3A+8n3F/8L7G/cL7G/cP73PcT7zfcX/xvsf9xvsf9x/9AfID
+gfkD/QXyC/oP5B/0J8gP6F/Qf5Cf4P8hv4H+Q/9EfIj+ifkT/RXyK/ov5B/
0Z8hP6N/Q/5Gf4f8jv4P+R/9IeoD+kfUD/SXqC/oP1F/0J+iPqF/Rf1Cf4v6
hv4X9Q/9Meoj+mfUT/TXqK/ov1F/0Z+jPqN/R/1Gf4/6/v/+/08k2nfz
      "]]}, 
    {EdgeForm[Thickness[0.002283871174663832]], 
     {FaceForm[None], PolygonBox[CompressedData["
1:eJxdV3tcTfkWJ90oIY8oplSqm7caxnjO6oUi1d7n7L3P2VvIMDV6INxqjPkU
5YxX3pEiRh7NHZLkOV6V50gqxgwpFONRihqZxP2dfT9rXXf+6NNnf/Znr7Me
3/X9rq9jaDQ326RNmzYmbdkf+6//ckxloK8IV7ae2rKurx4uNLlZ2LHnoEOb
5FwrPRy3T5KTfET4tSiy+nlbPQidB1uu9BbB4m2mbvxrHeS/btUM8hJhy2zD
o+xqHbxuLY+KBBFc3ZZme9zWgZuSsmHqeBFmT7t3+/YlHcwbZ/G2ZIwIbZxa
1209oYPHJU53mz4XYc+G0W3jftTBbt/8+WdGiPDuWl1gXIYOzl3d1TTQQ4S8
ZzFZaSk6UFIu7PxiiAhxHZ0H3E/QQcqFpv1/9RfhT3+dme9CHSzcaOMf4qLm
G1oyRweu7h1Oz3VQ65uToFPjjXTuI0JsVfoY3RQ1XpPBWoS1J+aa677QQY+D
E4du7yLCCUhsTvDQganQ2U4xV/Nzv+Wigwn5r9/8YqLmd5e31UFja3lzXYsA
EeZvHT5Y6mCAkiIVNAqw+6sjbnfa6IC1OGhyrQCT2sX2qWqUYJONqY2hRjD2
z9HmqQTvy2OfxlcIxv7NSqiQgM2j1fmW+mxuVypBQZPb6hW/CJBv3TLmxUUJ
uOP2N34oEIz59Ks/JYHz3bfv40+q8Z70PyxB0JpUTefD6veH0/ZKxvw6TN8n
wKtG/wPe6RL0V1I0URkCXCvweuOyQQKLX3+YN26jANfrrhR4GSTIzXi5+bpB
jT9y+1IJxlYGtvZdKhjrjRu2SDL2r3JEjACJxyCvXYRk7N8iqzABquav7Nxz
lhq/OUcRoLCX6+EwvQReM2oybYIFuFMUWfguWP1+3yRfwTiPeWV+6rOv1ygB
fH4Kv1/rqcY7YjZYgMa+pSMCRktwcOKDAakOAiR3Ctz5ykMCBpdHjd3V/Lwr
B0pQGbiml2N7NT+/Hi5qve8/+UsLo28X3d1gr+ZT+vSFFsyLbR0VGwnStm27
ZqjUgnWJj9f8bhLMqClxarmpNfbvqzJLCVKjunX1KtTC5tmGE8vaq/O4EZKv
hVAP7YxlJuo8tnD7tfDJkpnLy1pFeBF8fId9mhbmTW8/ddFbEer3XXQsXKXG
qwlvEuGZq7vk860aLya3QTTmF58ZpYUz53s5BNWJxvwu/DZdC+4DDnT3ec5w
Nm9cWEOQFtJObVmc8ocI3319es8fnlpjvfM/fSwCg0vOOQ+tsd6B7tUinL+6
qyi+nxamLu904/uHIoSkXOhj00MLE+7UJ45/IEJhk9uLbaZaWFf9KjqoSoQu
g3Oj2zZpjPM4c65SBHX/azT/3X/2nLW9cOqOW/97X18aUPqPixr6XhiVt3tF
vobis31vdt6nod+vClzTqTJVQ/mNCDlpe8ygofytpFHCwTgN1bcq4klL0dca
qp/hwfuDrKH+MHjMkQM01L9Ch5z0u+M11N/Li8/0TRimof43lAa4BThpaD6s
vpfQQ0Pzs9N/+dM0Mw3NV/Moa/ueZp7m33toxauez3nCB8vv+dEKnvDD8jub
WMITvm7FPt27tIAn/FVnbf89O58nfJolbN7YIZsn/Eqj8iy2ZfCEb4aH2Gnr
ecI/e+4pJvG0HwvC1tutiONpf1g+RXWRPO0XizcpJZSn/WPf3w8XedrP2Keu
57+bwtP+mgxc4VbqydN+Z7OGhY7kaf9Z/HD3wTzxA6v3KPTjiT8YXMLX2/LE
L+tql5x1tuKJf0KtpJctZjzxEwvvYfOeI/5i8zgf38QRvzH9KHeu5Yj/HHIW
7O1VwxE/5l1eHKWp4Ig/V0Y8mX3vFkf8yvIryinmiH+jui27WHqJI37OWRC2
y/s8R/yd2Xtoiukpjvid9e9yz6Mc8T/rX/I3hzjSh7WpUSbDsznSDwbohZ5Z
HOmLi1mCdVYmR/rD4tnPSOdIn1i8yzFbOdKvbsvOTXmwiSN9K37DPzqwniP9
81kVUVS8liN9XB3xZGDwao70k+17oMdKjvSV6Ud4jIEj/Q056ZdrvYIjfX53
oCG0dzJH+v2qNCAvMYkjfVf3P4kj/cf3XokPb0YN0dP3p+aa+40Yp6f4hs9v
lz2crKffN+J/sV5P+bF5JNaF6Sn/weVpgv+/9FTfhi7x6YYkPdVft2PsoP0b
9dQfVk/Fvl166t/9Ce0MyYf01F9bV76d98966n/6Y7t/3ruqp/mwfK8F3dF/
PL+LO2v0NN/ewb83XHqlp/mbxnZ0vvxBT/j4rb5x+E5LmfDD8ns32VYmfLH8
gq+7yIQ/Ng9LJw+Z8Fl/pcDUb7xM+PUf8qGrp79M+Gb962guyIR/1r8rO2fK
tB/suZ9ppEz7c6/PkobhsTLtF8vHwn2ZTPvH4vm+WSPTfrLvv0neKtP+Zo4d
tLxit0z7fSly+Gct/5Zp/4u8GAHly8QPLP6fSedk4g9W75H6KzLxi1X8Z3F2
ZTLxT+7ZF/Yd78nET8W2wUuOV8vEXyfnmoc718of89vpgCaZ+I/pR+CnrTLx
446uWW/KTBXiT0tnt7VDLBXiV5bfM8/uCvGvEf+WvRXiZ0k+HLzWQSH+/n7W
NMsiV4X4/duZHs8PDVKI/1n/igI8FNKH1mt1MRkjFdKPYR8cr2eMVUhfFh+1
PhDgqZD+OJVGV/7oq5A+sXgTj/kppF8s3omoAIX0rTx6eqebQQrp38z2xbYV
vEL62LyoKn+9oJB+snpP10oK6Surt229XiH9ZfoRkqoopM9TdMnZD6cppN8m
Act/LglRSN/ZPKJnTFf+X//ZM94H+B7vB/we7wuMj/cH/j7eJ5gf3i+YP943
WB/eP1g/3kfYH7yfsH94X2F/8f7C/uN9hvPB+w3nh/cdzhfvP5w/3oeID7wf
ET94XyK+8P5E/OF9ivjE+xXxi/ct4hvvX8T/R/exuh94P+P+4H2N+4X3N+4f
3ue4n3i/4/7ifY/7jfc/7j/6A+QH9A/IH+gvkF/QfyD/oD9BfkL/gvyF/gb5
Df0P8h/6I+RH9E/In+ivkF/RfyH/oj9Dfkb/hvyN/g75Hf0f8j/6Q9SHj/yj
qh/oL1Ff0H+i/qA/RX1C/4r6hf4W9Q39L+of+mPUR/TPqJ/or1Ff0X+j/qI/
R31G/476jf4e9f3v/v/vz/8BuAJ/Qg==
       "]]}}, 
    {Thickness[0.002283871174663832], PolygonBox[CompressedData["
1:eJxdV3lcjfkaT/WJkrHMaMSUUG6jLC125amQItW4Ou+G/M6rGZSyNaFxlaSM
pmQpiixjdy0hS8qaLVxEsocwtHxSlkLT/Z0zn+c5c+9ffd7P6X3eZ/0u3Vjk
D1ONjYyMWrQwMtL9neVhcXdrugqXM/PXpnWVIK++afpy/hy0f7Wc204CWR2a
6smfS4siKipbSNDZNKT89EoVzBs3iZ71Iuz3ffqpPX9ePTXp+e4KEcq2Ri10
TVPB3nHRbtdSEYJSMv7snqqCOvFhaelFEe7EvLarSFHBqHtTWuZxEXo8aFwU
vUKFrelDWszfI8IHR+XI/eUqfCquCZy/QQSeXWj7ZBUOvZmzbX2qCDaSatNl
mQoxre17PY4T4U1Pl6SGBBXe+YtmI+eK0Dt3g8fueBXuFEWwG2Ei/B7lcb/f
YhUuZuaHxYn6eJ9W/KJCdHn2UHGsCN9J6tBTC1RYcXyGuThchMyZHQZf+lmF
oxDfEOcqwqBkr7Sdc1XYkj7E5Y6DCMdslz4KnaXC5+KaB+OtRbi7NargbYQK
4eaNds2W+nqvytP5//94yLHMSITywJQdOWEqjDaJ6VL+TgDv0BdvCpgKFo2b
unV6LYC7m5vb0UkqrJmapI17JACfh80KSYW1U5PMbW4JcLS+aYRHiAp5HT8P
rbogwNkrm32Lg/X96lGbL8DYgclnBgTo4736/qAAHff5Bi4erX//4Prtgm4e
KTt9VKh757/LJ1vQ5dfpgKcKV855f3RIF2DYk8CUjMEqXK25fM47SYCQr3on
TXbXxx+YtUgAJfXstlZ99fXO7zdPgNZ3t8av+l6FxUfhsEm4ALaSmm9kr8Lj
Wcu/stLq41cF2apw9tueB3+SBAh9cSM3oZMKd4sizn8JFnT9353dQb9vUSV+
+nhR6yxVGPHvaY+rvfTxNi804/Pseqt/wBABmm/H3PMxUiGxTWBOnasA4Sfn
Hqlr1MLv6UN8njgJYLe08mZSvRa+FNf4feOgr7fYrFoLQ0qLHqTbChCckuEZ
8VIL5tetuymdBBiVV3/x5BMtdLwxwntWBwGiV3Uy/VCm1fXvxxJLAbLWrUu1
vqXVzeP4kpYCzPawaOlYrAXmOiF0ibF+Hmbdz2vhu9gpCSVNGnB0aeXcqkAL
UZNbjpvXqIHF0092eHBEH+/FtPcaiP1mnyZrnz7enNy3Gl1+GX47tFB45lu7
oBqNrl8zX+ZowaXXrq9HVGpgy8i8+bMztbA+f2106h8aWO4VOqEmTV/vLLeX
Gjj33nGjlKyv18mlQqPrZ+3ROC2MS2jzn+RnGt0+vzZboIVRZbXxnk81unu2
Hz1bC2kVdZFB5RpY3ckUYqdroawoovD0Ew3o759p/7p//jyOtZtZLBl+d15m
ldz8g+H9C3YHzsMYQ3xeT0Gqj+H7XZdWtq0eashPGHxYEN0N+UP/Se53nA31
pVfHDp/iYKifZ2P1p42hP2FhYSF7rQz9Y+2ErPC2hv6e8LOMH97K0H+nZVY7
HFoY5hPlYbGj6ydG8/N9usC2Tz2j+Ya/+rwruIrR/LPP271c/oLRfqysjo28
/5jR/vD8nkEZo/06+97xYeFNRvsXXZjT8M9iRvv5fFvWbZMiRvt73u6A5dVC
RvvN199j3zFG+8/7abInl9F9xK/x+Xx2L6P74f0682E7o/vi8epGbWZ0fzye
0+EsRveZWBncavhaRve7IvyVwx9pjO57exaP8Cuj++fx12QkMsIHXq9dThwj
/Lh29eqki7GM8GWtz69V7WIY4Y/dgdlhsXMY4ROfxzSLSEb4xfdtZf50Rvi2
jw8kLYwR/m3q3PdcMmOEj8ZOy8x2TmKEnzy/p5USI3zl+FE7QcMIf3spqTde
jmeEz7vf3rLJCWKE3/6WxvP+FcAI3/k+z07yZ4T/vP+HTvgy4gdPi7slViMZ
8ceRS9FRG7wZ8UvD+OcOgcCIf4rsDqQ5ezLiJx4vYMAwRvxVFXysIXwII347
ldO5781BjPivjbFTinYgI37k9e63H8CIP/k8XDv2Z8SvnD4O9XdnxL+Xoguv
Jbox4udlVvdszfkz8je/Z58CV0b8rr9/V0b8j797xz+7ObOPRO/nzzD36+8h
UfykQaUlz8ZI9H3d/kdLEuXH5xFf85NE+fe+vT7E/2eJ6ktvuyA7aalE9dds
HOa8c5VE/eH78WjHZon693iUSVLifon6a91zvIlPgUT9z35p84+HVySaD8+3
OKhMovnx+i7kvJBovp2D77+9WCfR/E35wC41S7Qf92rfuedYyrQ/PL8vY6xl
2i+eX/A1B5n2r6fjIsvurjLtZ+3lc6Z+njLtr3+f5vZe/jLtN+9fa/MQmfaf
9+9yzhSZ7oM/9zCNkOl+HnaJfeseI9N98XwsXJbIdH883siPKTLdJ39/YWKm
TPe7aZhzwqMtMt33xQj3AZ/3ynT/Rd4cgPJkwgce/8PS0zLhB6/3UO1lmfCl
3YIB821KZMKf3FNVtq0fyoRP162DY49VyIRfJ2aYT7Ovlv+ObycD3suEf5w/
At2aZMLHje23fSwxVQg/Le0df+tjqRC+8vzeeH2tEP7y/J5bdlYInwX5YPBv
dgrhd7J2omVRT4Xw/ZcprpX7nRXCf96/ogBXhfihqbhmzoaBCvFHv+Zu1zYM
U4hfoo903BXgpRD/dL8V+WTPSIX4icfzPeqnEH/xeMdnBijEb7cjJ7e5GaQQ
/01ped360XiF+LFhXnneyhCF+JPXe7JaUIhfeb0taiWF+Jfzx6QMRSF+Hism
7n42USH+Ng5IKLgxSSF+5/OIDJ2s/C//82fUB/g76gd8H/UFxkf9gd9HfYL5
oX7B/FHfYH2of7B+1EfYH9RP2D/UV9hf1F/Yf9RnOB/Ubzg/1Hc4X9R/OH/U
h7gfqB9xf1Bf4n6h/sT9Q32K+4n6FfcX9S3uN+pf3P+/6WP9faB+xvtBfY33
hfob7w/1Od4n6ne8X9T3eN+o//H+0R8gPqB/QPxAf4H4gv4D8Qf9CeIT+hfE
L/Q3iG/ofxD/0B8hPqJ/QvxEf4X4iv4L8Rf9GeIz+jfEb/R3iO/o/xD/0R8i
P6B/RP5Af4n8gv4T+Qf9KfIT+lfkL/S3yG/of5H/0B8jP6J/Rv5Ef438iv4b
+Rf9OfIz+nfkb/T3yO//7///C4QMSh0=
      "]]}, 
    {EdgeForm[Thickness[0.002283871174663832]], 
     {FaceForm[None], PolygonBox[CompressedData["
1:eJxdV3lYTvkeT/VEyVhmNMWUUG6jLC125VshRapx9Z73nCP5vUczKGVrisZV
kjJSMoQiy9jiWkKWlK0sEy6yZM+WoeVJ2Zfp/t5zn+/3deePnp7znOd83+/6
Wbqy6B8mGxsZGRm34H/8/wxPi5ubsxQ4v7poVWYXEQqbPk9dwp+D9/wmFbQT
QVKGZHjx55tlUU9qWojQyTS06sRyBSzeb9B6NWlhj9/DD+3586rJqY/zn2ih
cnPMPLdMBXo4zc93u6GF4PTsv7plKDB5wt0bN85q4Xrcc/sn6QoYdfucufqI
FrrfeT8/dqkCv2cNbhG/UwtvnOSDt5co8Km8Pih+nRZ4duHt0xQ48GLWlrUZ
WrAVFdvOixWIb+3Q836iFl70cE19l6zAmwCt2YjZWuhVsM4zP0nNl12O0MLv
MZ63+y5Q64tI1KrxPiz9RYG4qtwh2jFa+E5Uhhyfq8CyI9PMtcO0sHp6h0Hn
flbgCCS9S3TTwsA078zts9X8XK87auGw3aJ74TPU/O6Ms9HCzc0xxS+jFIg0
f2/fbKnWe0GaqsCmH/c7VRppoSoofVtehAKjTOI6V70SwCf86Ytipvavq/Vz
ATzc3d0Phan90yXeE4DPw3apqD6b214V4FDT5+GeoQoUdvw4pPaMAKf+2OhX
HqLm072hSIAxA9JO9g9U4z37fp8AHXf7BS0YpX6/b+1WQT+P9O2+CjS+Ctjh
myvo87Pe66VA+Wmft45ZAgx9EJSePUiBi/XnT/ukChD6Va/UiR5q/AE58wWQ
M05tadVHrTe+7xwBWt/cnLTiewWSDsEBk0gB7ESlyMhBgaoZS76y0qnxa4Pt
FCj9tse+n0QBwp9eLki2VqCyLKr0U4ig739+bgd1HjEV/mq8mDWWCgz/95T7
dd5qvI3zzBR41eVqv8DBAjRfi7vla6RASpugvEY3ASKPzT7Y+F6nz8/3gbMA
9otqrqQ26fT5+X/jqNZbblang8E3yu5k2QkQkp7tFVWtA/NLNl1lawFGFjad
PfZABx0vD/eZ0UGA2BXWpm8qdfr+/VhhKUDOmjUZNld1sHJy6pGFLQWY6WnR
0qlcB8xtfPhCY3UeZt1KdfBdwqTkis8acHJt5dKqWAcxE1uOnfNeAwumHutw
56Aa7+mU1xpI+Ga3Jme3Gm9WwUuNPr9s/206KDn5rX1wvUbfr+nVeTpw7bnj
6+E1Gtg0ojB+5modrC1aFZvxpwaWeIePr89U653hXq2B06+d1otpar3Ork80
+n42HErUwdjkNv9Je6TR7/Nzs7k6GFnZkOT1UKO/Z4dRM3WQ+aQxOrhKA79Z
m0LCVJ1+HiUnHmhAvX+m+9/98+exrN30ctHw3mWxVVrzD4bvz9jvLYXRhvi8
nuIMX8Pvd1lU07ZuiCE/YdABQethyB/6hXlcdzHUl1WXMGySo6F+no3VX7aG
/kRERITusjL0j7UTciLbGvp71N8yaVgrQ/+dF1ttc2xhmE+Mp8W2Lh8Yzc/v
4Vy73k2M5hv57OOOkFpG888tta9e8pTRfiyvS4i+fZ/R/vD8HkElo/069drp
bskVRvsXW5L37p/ljPbz8ZacayZljPa31H6v5YUSRvvN199z92FG+8/7abKz
gNF9JK30/XhqF6P74f06+WYro/vi8RpHbmR0fzye84EcRveZUhPSatgqRve7
NPKZ45+ZjO57aw6P8Cuj++fxV2anMMIHXq99XiIj/Lh44ULY2QRG+LLK99fa
dnGM8Md+78yIhFmM8InPY4pFNCP84vu2vGgqI3zbzQeSGcEI/zZ06nM6jTHC
R2PnxWbbwxjhJ8/vYY3ICF85fjSM1zDC355yxuXqcYzwOf/lVdu8YEb4HWBp
POdfgYzwne/zzNQARvjP+7//qB8jfvCyuFlhNYIRfxw8FxuzzocRv7wb99gx
CBjxT5n93kwXL0b8xOMF9h/KiL9qQw6/ixzMiN+O53Xqc2UgI/5rY+ycrhvA
iB95vXsc+jPiTz4Pt479GPErp4/9/TwY8e+52JKLKe6M+Hmx1S07c3dG/M3v
2bfYjRG/q/fvxoj/8b1P0qMr03uL9H3RNHP/fp4ixU8deKPi0WiRfl+//7Gi
SPnxeSTV/yRS/r2urQ0N+Fmk+rLazs1NXSRS/fXrh7psXyFSf3g997ZtFKl/
90eapKbsEam/Nj3GmfgWi9T/3Grbf9z9Q6T58HzLgyvFL+d3Ju+pSPPtFHL7
5dlGkeZvGtfa4VyzSPtxq+GVR56lRPvD8/s02kai/eL5hVx0lGj/+Dwsu7lJ
tJ8N50+b+ntJtL8BvZvbewdItN+8f63NQyXaf96/83mTJLoP/tzdNEqi+7nb
OeGlR5xE98XzsXBdKNH98Xgj3qZLdJ/8+3kpqyW63w1DXZLvbZLovs9GefT/
uEui+y/z4QBUKBE+8PhvFp2QCD94vfsbzkuEL+3m9o+3rZAIfwqO19q1visR
Pl2yCUk4/EQi/Do6zXyKQ530Jb4dC3wtEf5x/ghy/ywRPq5vv+VthalM+Gnp
4LSst6VM+Mrze+H9tUz4q99/y04y4bMg7QtZZi8TfqfpJliW9ZAJ33+Z5Faz
x0Um/Of9Kwt0k4kfPpfXz1o3QCb+6Nvc9eK6oTLxS+zBjjsCvWXin25Xox/s
HCETP/F4fof8ZeIvHu/I9ECZ+O1a9MQ2V4Jl4r9JLS/Z3BsnEz++m1NVuDxU
Jv7k9R6rE2TiV15viwZRJv7l/BGWLcvEz2O0KfmPJsjE38aBycWXw2Tidz6P
6PCJ8v/zP39GfYDvUT/g96gvMD7qD/x91CeYH+oXzB/1DdaH+gfrR32E/UH9
hP1DfYX9Rf2F/Ud9hvNB/YbzQ32H80X9h/NHfYj7gfoR9wf1Je4X6k/cP9Sn
uJ+oX3F/Ud/ifqP+xf3/Qh+r94H6Ge8H9TXeF+pvvD/U53ifqN/xflHf432j
/sf7R3+A+ID+AfED/QXiC/oPxB/0J4hP6F8Qv9DfIL6h/0H8Q3+E+Ij+CfET
/RXiK/ovxF/0Z4jP6N8Qv9HfIb6j/0P8R3+I/PCFf1T5A/0l8gv6T+Qf9KfI
T+hfkb/Q3yK/of9F/kN/jPyI/hn5E/018iv6b+Rf9OfIz+jfkb/R3yO//93/
//35vz2IUdE=
       "]]}}, 
    {Thickness[0.00195499372551224], 
     LineBox[{{56.5825, 104.8262}, {69.4145, 104.8262}}]}, 
    {Thickness[0.00195499372551224], 
     LineBox[{{69.498, 105.0752}, {73.165, 100.0752}}]}, 
    {Thickness[0.002251896978218538], 
     LineBox[{{69.498, 104.90820000000001`}, {72.998, 
      109.90820000000001`}}]}, 
    {Thickness[0.00195499372551224], 
     LineBox[{{93.0825, 104.1602}, {105.9145, 104.1602}}]}, 
    {Thickness[0.00195499372551224], 
     LineBox[{{105.998, 104.40820000000001`}, {109.665, 
      99.40820000000001}}]}, 
    {Thickness[0.002251896978218538], 
     LineBox[{{105.998, 104.24220000000001`}, {109.498, 
      109.24220000000001`}}]}, 
    {Thickness[0.001891045332621653], 
     LineBox[{{129.0825, 104.6602}, {141.0825, 104.6602}}]}, 
    {Thickness[0.00195499372551224], 
     LineBox[{{141.16649999999998`, 104.90920000000001`}, {
      144.83249999999998`, 99.90920000000001}}]}, 
    {Thickness[0.002251896978218538], 
     LineBox[{{141.16649999999998`, 104.74220000000001`}, {
      144.66649999999998`, 109.74220000000001`}}]}, 
    {Thickness[0.002457445383938283], 
     LineBox[{{15.083, 71.1641}, {36.417, 94.8071}}]}, 
    {Thickness[0.001945858240813585], 
     LineBox[{{36.29200000000001, 94.74410000000002}, {41.73000000000001, 
      94.68110000000001}}]}, 
    {Thickness[0.002078322768944087], 
     LineBox[{{36.2764, 94.24320000000002}, {35.9994, 99.80620000000002}}]}, 
    {Thickness[0.002334116340506436], 
     LineBox[{{161.0825, 97.49710000000002}, {181.3075, 
      75.06710000000001}}]}, 
    {Thickness[0.0019915356643068617`], 
     LineBox[{{181.07569999999998`, 75.22460000000001}, {180.3997, 
      69.70360000000001}}]}, 
    {Thickness[0.0019915356643068617`], 
     LineBox[{{181.146, 75.27829999999999}, {186.82199999999997`, 
      75.27529999999999}}]}, 
    {Thickness[0.002457445383938283], PolygonBox[CompressedData["
1:eJxlWHlcj+kWr2ZQRORKpqJNqKQVc0Pn977vD2UZTbxLVJY2W2lTaGKUKWai
iEwxpMlaI2ObsrUxSoosVzJlRKZSzNXUdIX7POdx+8P9q8/pPM/Z3u/5nvP8
zJaGfhmgpaGh4aCpoUH/Lk9ti3V7IMIYrz7ZOyvUcDiz7KDBNRGmP3jVEXZd
DRN9C91/PCPC/Ywmk+ElavDQ1Trxd7YI2UGnW747r4bhtVVdFmkirB9gObb+
qBpudXktm7hFhLHE3rA9ajiSWWYK0Uw/bSPTe64QYYrmnISl/mr4xCaxSeWP
/uPXLlBDnJuL73pfEVyJPlmN92/1yCLo51z6/aizGp7lZAo3vEQQSHzl5mr4
ocy06PlcEUKcNw3/t54aJpF453uIYEX8m/cIYFhb9Vx/ugjaVSP+XPRcgKMk
v9GcCCemSQsP3RZgtq7Whu3TUHbtKBRgBanHF64iZJH8vLJRzl0xGe2VlmwT
4FR48JAnLiLcJfXgwgQaX/55JxHUD17NvyOiPrXNAeMtjnYVaP0KttiLcC+j
6ZL9KAH2l5nab57A6v1eE/2/eWonwqGg0xXPGnmsVz6RG8K2bX9axsPDqq7q
x0TOnSZFRB7maf1KwyZgfMefJPGwsy3Wawmx369qRK39Kh5sEw1q8xxY/ovn
8TTf3AUsvtwIFx4GadmMkVww38yVRjzN72D+JBEOBp3W99Di4Zppfvjif2I9
zw9u4ai9v/yniuD9zWS74hqOxrfpImA8Rj4XOeBcfEMCBJQtmg5z8KlNooHv
TMynxWcnB//xarz942zMf9i1OA7GJxp0T/IUIblgpbvpKo7G93SYiPUaF+LN
QSQp35SFaG/hKXf0X+AXiHgRRtqgf9Nd4SKsI3iKHMzR+jaXb0R/1kXdKsy/
M1mEjlE1oXrPVUDgeVp3P4s39IGK1svtXa4IOlUjPF/cVFG8w+VLiHfntF9V
gP1QzeKPuKoCXS0bkwm1eP/keyLnhwerHj4Rwd/nUVMWOf+Vm0u9318sHosq
Ff1ejeV9JZpPVgvxV93l1ThkuETPT28l8ZD0VjlYSfT79Td8g/aGmDtL8K4z
6vEyfY7KS34Difq7UDyeo+f7Xp0u0XjE11M4iCD/WDRbQnxYzsHzM370lKCi
lCv28uVAyyZxeoaI8pyNazjarybTFkr0+6fkxHM0v57tfui/pSydA3DxNfxu
Gep/qctFe1nOQRLsSdHz/qOEg31lphWJKyTo6Yyyba7l4GlOZlnCagnqif9H
f6K9Eus1aK++qD9P69UVEy5RfG1Is+SpvV0hkZh/yQI3nn6v8v5rJbC3Pjb0
k4U87ffK2dESRA+wrMyIRjxWOsWgPQ+j3Yj/t5djsJ5tm0/zrL+I7EDu36rh
aTwrioncMtOuzuoVT/t/3VQiE/zHn9cV4KK7bsJSYt84dkngxrECJBnUznVY
y+q9gRfg5/DgA8cjUZ593Eeg9XKtJvF/cTKtj3Y09n/TgTVoL2jnDgHMSUIm
IRKcG/bmxvQjAmw1qE2YuVICR+tjO8wvoz1N82AJbpRyAy3uopx93B/PH1A3
s/5vXCxh/ye+xXhWVS6SYN7JtLCmwWoqjwySsV6BfhZqmu+AM14S7E3Rq39J
+M+QAnquBCaxSxx3E358Gev2rJrH/BuGEj4l/oYUT5IggODtWhzy6+Fka/TH
p+9G+1WuxhJUlnJ5YYSvSf3O3NbF+35A+JzUa/OCHhHttxejvSU3W0RaH41A
Mg8+nhe036ruML4e6KcG0v4FrQ0ifFewcpyzjxrMSL3Gtorwx0y794WSGuY3
5rgm/YWy3+W5ahhIADvoPbPnzalpfx643E+i/W6Z68jsZ+pJUPLihynVo9Be
0jEDrJf6sY4aLrjrarWSfBKe/Lr3zSuB4jljmblE+3/H1HsC/O3VmGMwBu0l
lJwTaHzr+tlI8HpUTfXh3QLG97kd+559w1G+ftIe8VLzbhaez8txkGg+Z40n
C9h/qx0lKCLxnLDA8x3aTli/13mDBPArdLeNdkJ//mO7eVjQmPP+F6Y3GtnI
+LnKiX3/nZU85TvpvBP6G+R0Fvm3ZA2RCT82L/kB8a/5hvgj/OlpnoT90bPA
EfMPiA5He5lfk/gIP3P+Pni+9Ct71Pd5MRP1fh4TJNhesPLmEBfUez0fL0Eo
4fcHZqhvTrVG/XLxLUfrfyXWCmWduDqOzpuhR8zQ3pbgi4x/Bxuzetkd5KCO
jP/zw5CfKpq/QX5XMgdh/UN/JvxD6tFzoS/aO5blg3ztbvhOxPhvzUE+++pk
h0jz3ympOBrfnU0tOC9M5k1G/t/6bQPOn84aR64Xb6Q+Ot32TG9RLtJ80nOJ
nnzv0d2XGf9fnoSyi3gW9ZIZYH5uKsL/lD+uz8L75UXZaG95jjfKSl0m85+7
Cu9Hpacx/1Vfo5zzJpnNR40MtBc6KAnngZXzWXb//mbEv86iOyg3K3Ei/JPg
eWUHB93k/oH1IuJnviH7PgPXof8A0Yan+mE/RbN9pr8b+76b16J8YrUXzvsr
30aJlA/WbwzmaTxeFZGYb93UODw/zo3IpN7jjqShXq81Au9fKDjxAX8RH+Zb
KeJvTFsEztfYmY8Qf9yMSDZv/ToQL3/WReL+tO78AOTDnmNRKHvOMxeoPZv8
tWhPaxzpD3Keb4vG+2UwB/V6i9chP1TuWYJ6r34b2H3rKNQvb4/D+8f7ZgiY
3954xifVFwSKv109SXg+Ne6hwPC34wPfdAoUf9nlu1E/ZO0gNeJv1H6W3ynC
nwR/sf1yWDyFLmyfjclj/rcJaoq/t0HnWL6fzVMj/iqvML2/jPyjs7+c7RdL
ff6f7/KMvf1d26TefeGQ+lzExi7Wn4FkP2i1ctD+RUNGPu1D9o3vQ/TjD+rJ
eP717yron2vsPXaEjOf3anKQUFRhdtRIpvMnIOMfHOxIJxeMZTqfOzzGcaBx
L6aZ6un+GjCNg9+/SE63I/cp3r735MAzOT2khtin+LIN49DfYk0Z53XZFg7W
6McXVbRL0Ez42CyZg/XNVg6GjxgfpBD9+7sxzYE3ka/eZ5H+pfndKJUw37fz
2PkpxUx+M5UDR22SQJHUG59OrvFDp2KpN/6RpDwnSqXe/Bb6uza8rJR68yf1
em1WJ/XW5+N6ku/fmLNJQbxPvIDzzKA2Te6VCd8XukfJyEft93ggku72eJnO
46Eza3mcD9/uYvV2Ivgm8yczKUeGt2T+C/XYH6N9T8q4j9TWf+iPApl93wbc
T35afEOmfN34KdMrp+pkygf3ux7ydD8yvdoi0/l4sPse7jfuB/+Wab8nmFTz
FH/GM/ooVC5bew3t1V8arOB+bngR/d/TNkJ5mUE+u29rqeC+GH8I7W+ytVXo
fp8avov1/0AnBePr2oz25t6dzO6PDmP7e8JUhc63UD1ffC9EmKsUuo+0XXfn
6X6+52dewfdcgDOeN/9crSD+u0zQnm8hkXE+9eWhPdZNbURkwifNUe0crf8e
d3Kf7g8p/0J+vyiCQveNpvZiNh/mT1HgMcHbvjyO2rPzmqTQ+b0vh/Al3b8C
HNCejsFWjvLJi0xrjO9mdwyH8WtbKLifLVqB+6nHxc8Uug+7zvJBe/XXhyhY
/1sE72Qf2+umjfaOdc/AedXo8E6m9vJuuyH/jjv1GvHy0P9zNl+q/pBxX7/i
jPbm7vtNxn3hhQOHeLGpkXvny1UST2oxw5enI3vfZJ2SIZ7sG0Mnov/ghEMy
9s9tV+Y/IA3thY7iObpPaa1JlDHflFls/tzcwOydm8/sHQ2Tsd+sfD/4X87w
GhHE5kWm/AHfpH9mEXX2UsTb48OdKhCJOjJEpvt+XkGrCuNp28Duf036i/pv
3SYjn3k/YO8jj0wW//5bKvzeLbkypJN+OlzBzh+5wuxVX1Ph9wgox/iuVJJ+
JHhw8b0j9/Ynef+MnUPqR773kwYik3UuUPc51ve6KeE/0m9Gr7uZf71KfO9o
auoqlI9CjO6q8D1haaJgvc0aVDR//TnjFWq/f88LtLcneAp+/4VJb1UUP+8C
PBD/T7PI+4/+/uAkKew9ZMXwVrwU8cu/mMrw1rMK7bXclfB91PduFJ4PKYzg
gNCF1qSvFJznMakckPTah8aj/qfWfLQfrSQqyKcvb3O03rM6tyr4PvHr4Bgf
bVPwvT/cEPvl2fpteL/qhh2P/RK4lcWfLfC0vjtziD1SfzlT4dk+soX5z1/N
Y3z8ZgViBlgGP97EA7E+90ycgnw/ZhfjswFrFYaHM8x+ykrWb+01jD9S/BTE
96A2xlcLvlRwn3H5RGD4EhT8fcdjmID9FDKZnY8h85y+v01tkQ8S9o8XKN5O
zBul4O85tybieyZ1oD7jjzHTBFoPo6BPmf9z5D1Fv+eqTsTD9rQZAt3v+9mR
fqP53XcXGL/UyoxfPHBf1hVvsn7Z6MHua5Syfukm5yn+gk8xvr2qFtj7o+xD
P7ire+fDx/L/5sPH8sfz5eN5/l8S0jl5
      "]], PolygonBox[CompressedData["
1:eJxlWHlcjlkbjrFEqmlR4RWKokSLvYyTVErU84RnQUWbtWiTkBlZEpk+GWUw
JjHGp5jMTCYasjRDpTBlHcqubDMqJlTfOddp+sP31/u7f+ec69z3fa77uu/n
HTAvUgztqKWl5dBBS4v97nPPr2++LpGQsjlTLuj7kxrfVNOqYonUb/VvOK7n
TyINk4rm/SSRcUvLk1N0/Mm6opIBx7Ml8u21EZHuXfyJX2pGxP10iWwZ/EL3
ZYtItHM0txrWSSS4bE7ppkaR4WW0xPF18zqRdKfr+gslEpHdweWHP0Uyvtp3
jlYI7nceVyWS4/XNlWMCsF7ofkkk1b6pnidliaiNBQv/OC+SvmrIyU3+Emmg
/j04KZJr8bWjvpsmEe3xuzrHHxPhr6E3jyfte5H5F3DFXSKV3eZH2X0Df0wf
ukrE6uwGa790kcXzt89nErE+u8G0aaNIWD50nSWy79qIV4NXiSTbPd9yyBjg
zaqJFEmdlUPytyMl4rK0XLt/MPCs45zgz/6nM7CuneMAf2+Nmwx/7CfZS8R5
ablsOg7+fkeGA6800Rb3L8sehvuql2l4viKoXTSrv+vfPURinFTksXcY/HUq
aBZItxzNOPvh2O/710uBlGW5l/Sj+FXd5odl1Agk1Lnad7EDj//oVYHhWRo7
4T0vjykWiEd+/Z6eI4H3+4hfBBavaeRo4H2y/7BAWirja83HIZ8zNu4VSIhz
9SLL8RJpCX2bVp0usPd4m0CQr425yQJJqLV6ZDlJIoPPbtB5vVogLnSDZjLP
X260QBy1cyYH+4A/ne4vgH+Rb/wksqM1zfzLIPg3q3KGRJTGAr18SSA5GjXk
vQr/Dkq+uH+4eRj4oNEjuD9DiOJ8KnAUSIRhUlDyGvBRP9Cax/9zqkRKHM/n
dTEXiFFSkU3pbuBtzDdBvvILc8AHi1gD3H981a8Seb3V39hLD/moby6XSBb1
f4wu8pX+4gbOX0mkNn3fXzLvS2St4PXCl+6nfJ1u3iiR1MEvUtMoHn0vNbmL
zN7fu8EE76VeNpHZ/j0x5sB/8GqQzPxt7T4YeMk1TjLxNTep+8EJ9o1dRGb3
XQ90xf7VSR4y8+fAP5MFkkvz08dHBj8MBOw/NU+QSf66Vbe+V5D/X+WZsL+l
C4xf6R9UmfHzrLBYYHyOnhoos/eJnBuH9/vSOxjr155/Djyz+jCZaJ7dt6rf
LDC+Eo+FMvEzN0mLzhCIuRri7LaE378kG3hjayOBt6D6KPK1ZHSUzPgx+mIh
8LrbxcgkSfC6PaREYPVALsbKpO740SStGwKh2Z6os1wmWwe/CPR5jHjdXi8H
3t4ejQKh5RyzOh75XEo6tdUXtWuPH/3kiRH04N4aant4RoVvs0C9/fWenqf8
P3nLXiQNzZXv+lP7bo1O7qnPRFJUklX8Kpbn28UHeCYLYmD3n66IJKmoJC+V
+h+fcOBDxzDowZyApcCzmxwlEhp+9W0af07ujUCLRJGcKcl632UR/HFN2wS8
+Jpw5P/ztO2wey8Iwf6LA/aKpIrWf1YQ8EonHoI/D1Jm4z7H18dgfzVIBl9y
hxWKpNbKYW2UP97j6Zvz0LOIqGmIJ92L6qO1g/bsrW4ymeQZVZv8J9enNaNx
vu/9WpHQcujrY4P7dnk3At/9XR/4d/k41WtKJ9u0HjJx94wa0o/qOc3XP0Yf
JFJdo2MUR/We8XFzncTe/10e7Qcf9wtWb6l/cL3ufEtk9vD/VkskszVNr9dN
kcyi+XpMz9P3WTH7mki2ZkQc82iEPeTuFZF4UriyFo6XUyqy+jRZ3VVmeD2q
zokkjOKr+jKx32mTGXYCeK3hJsiXJvKoSBqbK+MPaWRiaDzhtw/7RMZnAwsL
mdX/mb5fiUx/NFVWMomk/aZmPfx7VUzzUeZ4fq4Yy/17a8ffc20w7AkR9shv
cKIf9luGOMgkozVteqqHiPob6sj9me6C/Yt+d0T+66scRLIzwjB7pBP8H2pk
jXjjljuBn131NCLPl5PM8/cp8MpjqU3z/YVZZ5Hp79jh1Kb5e3m0CfyPL6D4
tN9YpL1EfUQbU3tFwoGcEw+gjwaE+kf1ubfDTewf52KP9Q8N5Viv0h4OvJqu
xdDDkgM0Xqbvi05CLwP9bBDfMJtDAinNch/lbAW7ZXymwPp5SugA5Nvlx2Su
v+V9eL52JADv69ieqNfq+iXAq1D0kH+HG1R/MiIMoxOoHlK9L/dVoNdF15ol
hjc0nOrXYY3asKQBfDtnMwX+e0+oQ7/UPugBvFavavSfmKduQjvfqH+J7yfy
9XsX0K/cq9zQb3YfPwX9dwjwgJ1j/DPWD3zpzfW/9bAE/Qj2Exi/JqzJRj86
ckWCXbFzF/qVdlUQzj+fsZ3fH7YItuZEKu+Pa5YD73HZRomsE7x0e63n57ev
hX8tQ7fz/Joloj62/LSfnw9IkBh/zA7lY39VaTz2D7UpwvqWxcsl0pXOM51K
sG7gGge7YmQl7hvlHSsxPcg/dRf7S5JjEO+TPbW4b29zNOLZerUB6xsOUbvL
+F3XZ2m18S+6rb/1AP++ORwN/8Zkm4F/BZ1jYO8+MlBk7zH/6xj0y3zVHvNQ
9PxY3j8POqM+syLigLcy3QPzyonDy3F+dj8B6+vNV8AO8p6F9ZLiBH7eOBT+
VOck4rzv2uWo/1FSEteTsGTMi91PJmP/xFMZfD4q38rX1x8AXu/kr7De8UQe
8Cru7ObxSVQ/Kf/qi/dzf2YX8/lwVC6//3wZ4o+xyufzxZarwPPefJqv512D
/2tmXQSevv1N8f/07vFli9tNz+X2eeHPpsS68W9RL0Md6Xww8HZTYpyWwvid
3oHOB1fp9gB9BfNRfB+BuAU9uvzYTMH+KbYCORWTnhnWh9tlIwRyYcroTa4a
hc1vMQMnCGTsJtegcLrO5qM8L4H07jRT7wU9z+phir9ANrsGPUqj+IxfPYP5
feYdFPTrubQ+D/1GAV9C75v0lwnkxz2vDl67zfXAk66PofiDLkGvmipo/bL4
Np2DnhU2iwI5Rve/K+L2Knr/osKYdDNq/+vfxKBHfq+L5Hb/Z+rZHVtwTm6P
b7tZp5lHyuT2+Gm+Ftbcktvz83E+2fwU8rnK+D6qt7Y/5suM7Uq7vYI2SO1Y
BXoU11MkmVRgfJIU1LelKfp/vFc6z3emGfTY0POAwvrZwqxe6A+7NUexP+lZ
r7b3LVD4+/bG98jAfqUK+55Z9AVfr4i8rZDm0LcP35lint+RVKew+aFkZU/O
r4B/+HldQ/SD9M6dVfDvhK5IfqHz4qpPVej/Zm3c7/N7b9i2KR35+TpLFfNi
0XuB0HH8TZ2tCv6PofVM2/eoMkfgFb57hvnp/LYxOH/Y4AGf3yeOVzH/brgJ
/a6rISrr90uDKzAf6i5zU5m+Juedx/6dbycBb3dCAebZynh37t+FXIEMdtAu
vEnXqZ68LMji57Xp+Z/XrfLz3CGwfDv1JPB3SdxmzNMZhi4q+Db1C/i332C0
Shx22ly4QvWSzV+WDir0sVsk+lmwagP/at6Hcf9/s1DxPrmBAomvtTqTQPND
58mMgQrwpm80UJkeh4RTvtN5TL+lq8r6W/nKaZwvfzUrmG/CvaGfeyPrFdL3
2f0wB0/M596pTxXM63cn8fypdxSWL9dY2j8YX2qvKO39hfnjewb8qj7oxr9v
AvMUzBvJ7ri/euI+helzVfhk5FsduB14eXo+HG/YRuC1ePihv+ZvXqmQw5Sv
t6ZzvLBlCqvHFduUtvvnK5z/AbxfqHIbv20xz2fNncf5e3WQAD47RfB4Z/UX
MM8cXsnPT+jD8Q6lKNCzHBPeP7vtUogB9f+SIeKv/D6H19NVfb4/9DTHe6zL
47e8CP+UUGrTeTNH84fSXp+UL9/o3IG+PIvQRTx3Sh4jv3P09eDftrwm3L9v
w6f4Hog/rQN+5G0xFtj86fxAAz4k6vfG/ck6diqr19YPNB7qrq61C97f2m0I
+BM70Bt8fV5Bv//YPPx6Jufbf8bDn/1r5oG/fWKpPp2lfDuxGHiRC2bCv9Xb
YrHfYXYIj7dxlQr9c45GPkKursX6lYa1wH9puhH8zYxLRzxnf9oEvL1H9vP3
y0hR8b2fko96mT02BefvPTzD62XQJvh/8HKZwOZV7RCKZ2Q84Tuf623zyDp+
v3SP+9eB3k+/b+1e1Qns+6I4KlGF3hs2cH8vUv8ZH97Q7yGG77uIx//GiOvH
tECVfU/pdhmA/lVhJKpsfkzuNZTrYS2tX+j1SOjbdDuqH/S9dE/Sfs7kttqW
68tUV/w/MUC/H9eDJ+78+6vMgOvHNi/o6bZBnfj9Kv2eYt+Htm94v/Gahvl+
9fMnCuJb6Mv/34m/qXB98eV6bXyJ18spX37+9Flefyt9MY/UWtF6o/X+cO5U
/v9M87m2eqgQ2/vDx/a//eFj++P+8nE//x+adHYG
      "]], 
     PolygonBox[CompressedData["
1:eJx1l3tczdkWwNN4PwZzxXgVp1Od16ShnN85v1/awjm/X4iIKORVMcaEzLiI
GXl0PYbQGOIyaTwzZEwKN6TGqweXe72aojIeKSRqvDp3rX2m9Ufzueef81mf
vX/rtddae397T40eFeHo4OCwpYmDA/7/o/PtwrpZHsxjdLOUTQEBLGbGxqq0
O+7Mcuv5y7lyAHsa6+fjPMKd3Uh60LOLfwDbVBXrl33JjaVEHatYZwxgf4wu
39N9qBtb1EatKdEEsFNKW8cj19VMA/qcOtv1vZum5usDbAo7Cevx71yZ1GT4
iqn3FRYMn7fJd0X7y7/6r8L08eDQP12ZCOvf/qrg97PL5rqyj/Zkle7/RWGT
QMFY2ZUNBv8u7VZYr7R5j0y9XdkX3t90ebFBYeCez853KuYO9lWxCqsbXe62
+Y6KtSzsWj0hSmHzwB/NKRVLHRAStjtIYQlVsWeid3JZfGlWGJpfsELFkiG+
0a4Kg/wEBs3m+nLOtVbYeTDYdryK/Qfy4V8ts/ng3wmrig259Tz4+g2Zr88w
qdDf7AWnZPYs1i9d66li/016kOW1S2YqWG7nruL5ti2TMZ9nXHur2O6oY5d/
nybzfMW6qNjduWvW3x8ss7aO+ihHWD80ICRmvrvM87vGjft3sKylzK7WjV7e
/BMVa1HY9bZXpZXtyO2V9pnRHv/kq1b0b/iBwdy/QzHpVrZ3e26v9GAe7/ZZ
260Y39NvolTsh6hjHwXEWdlMMG+LVWE+Mzp8xvUluH6nYqGrBM/sUVxf1d0j
3J/uEyUrYz6TQj0KuOz6wN3KxpTv2V5ZyeOpmPiRlTXVx3+lau+K8Tudr7ew
f4J/p/q5sm9PzFJ6VVpQX7vUUH6+2i/uWNidQjix5a6oL+zoJQuP5/VvvF4G
O6fy/VWJA9RsIdTT/AQLr8+h+9VoT3d2oX3/z13d2EuXa9HtoyyYv/gpm9y4
v9HjLAzVV3V0Z60KuwZVDrfweqj6nte7d6LVws+/ztWD+x8zxIL5ujo/xgO/
P2ID+ddeaS8Kznqw6RN/e5AM+7Fe3wRruD+ugdxei6H3NBhPcgXYw3pfO1WL
+y1PwJ9VUE/xRVo8v9YfL7awXKynoTpWX/vlvWmbuPziQZoO7Z3K/onvd1bf
06E/Y2v+ZWG3MYC2el4f6gLuj8rZqGeXc/yzR5dYeD8VTuLy8K+fW7C+rlQu
1+P5J+z5gJ93YcxePa/v3C78/A5OOM/XM4sMVqzfFz+U69mWhPahj/ytWK+C
uV7P3tV+aXg83sr7T9XZwErA/m9zub76IL0B9ZWcXcPr64ccXwPW1+LEH60Y
T9yc4QaM/9yYM1ben6NCDcxLd+BvHxRZmS6+szJ1uoEtaKPOT6qzYv4Dk2Zx
fQHdnWTWzlF/sybagPmsiusnY7zzZsw1sE/h+6ujZBZ+UpFazDGwCtmzyH2O
jPWQ/hC+h/pfnrFOZh/fLmzRIcLAesROifx6v8yW+vlMWhVm4PlenMP7tWzk
CC4PO1hs78cvmYGNOJLYrGWdjPE5v/Xk+qI2tVdYABzww24GdtzpbZ7FQ2FL
/Hw+ZE0NrK/uwAbVAIWfX5snepaX49/ONZjLjkFX9Lh/15CZfF7NcDqq5/0f
v0RhkI7A8AQ9G3kkce6DBK6vxHu2HvMVGZ6iYLz+O6x6tjWhfckzmH84b7e7
6FnP2Cl9v4P5COo6Lr6ow/jv/u0+tzev6Qwdi4B6O19vn68z67Vob9D3TgE8
/jtrtSw/x/+nuTCvJ59U1q3uoMXvwxnMc8hX3b51Gq7/6cAAXg+RDhrMj0Mk
3AeN7wvst3myB5/X7e4qXB5/wIOtOzFL611sz5ffBxr2SPa0nbypMPA+13cs
l8NPFyp8Hs3ZreH6Qs8p7AqU9/OHGux39aGfFT4v7rhr2bnKndKVXQobCvrk
cC3ma8i91Qrrgg2xUctWlF3Y+naOgvV88uMsLfb/Bt8xCoP273y0TMvvm3P9
7f4ZHXWsxuXalb1Odv8udNfx82z+Qubyoj46rJdr9Xky7h+pNeownvQemTKf
T7N8dews+JOawvevHeTP81/z03qZ9YcGSR+iQ3vTNQtldn/P9vs5Vr7e3Xma
/Ge+dPb8DZOxn1OOW7m9D/v5yAyvy2XwPczHx1Oc+fyvuz5Qh/MzSNWS12Nh
qqTD+CMWvODz+WzL/jqcz/7Ti618/lR8wtebVV60MkjvvUC1jq0/MaugYzpf
j+/fVceiYb7fSraypNxeXmuhPmB95tglVj4fS4u53GppmBXnV5x3Bs/3yhkw
73Fexq7R8nx59rLbSw/R8vvrcXNuL+2GM89/9M8wf+A4LhXd1aC+A8nFFt7/
p5M03P+rBXyeXV8wQoPxbwrJts9rx3oPjLfnyEw+z73G7fXA+Gqv/WyheoP8
tHqdZl//uMYd4/n+EKzjef+a7M7tn87g8pafgvl6SO+zFl5fzdq68/lxMc/+
veNFN9Q3c88du/4b/3Dj9g9V2r/PCHTj9gubWLn+23C/4P3o0M2K+qZFV6ix
X929fez37+GzaqyXVhNGc9krb4eamaGeZ823f/96qZrXT/BWvn4vcp4a7UeM
TeXrWz6PUvP3TOsz9vPtMInLqbOvc3vl48eqcR4s+voR378qcKQa4y3yrbfb
ezVUjfnW7usk43pksMK/P3VC31B/avv9NojXn2sErEO9xsoT7PXnM4zLg8Pn
8/pbUAT64f20MGOtvf6GhnA5aORuro8tCef6HLWZfH+LyJn8+1xWIGM9TH43
X43zIX9LqWyvvzj797pXMq+/6GT+/cHm3RRef9nn+f4VV0T+Xoy7V833b1wa
an+/xarc7PPmK4XbU8a54XrHr9YrvP5q4b7H+I7C/MT6M15z4/6cTLe/D087
uXP7a3IVXn/iRHceb7erXF/81P329em3+Lzwul/rzt8XU4uVv8y7UZnOK5+0
8qL3gm7ChnNv+3rx+o6E94FcuqhTSYgXn6fN4L0BT26Hbzbb99dMsbBzrzQT
dp2w79+6zMIOW0sX7czxwvsnIinRwm6mzPFtfcEL7+eXAQcsLGnbtm3JsI7v
14jTFgbWgzLhe6y3bf+2sLJFnQ5bE714fRmq/7QX6sXv69xmVgbuvdJ08GKP
YR73bmdlrcFA1po+fB4kwLp3P/g59cF5ZUuG/t0D5kMuevJ431+1sDawv/iY
XX6bZWEF+fA75En+rQJ3kmC9wX8tGBxzwZPic8IAO/ah+DF/bZb3ofw0zme3
PsXq5tWf8nrvLwaQjPf3jjyFvTtQfW34QZ+/yPgeW3pRse+f2Nf+Xgi2sLWf
P3x7YHY/kkGqvpbVn/f7vjKF5Mb2GmQ4rg3nlpnp/qsIynR2MZmJl3B5TI2J
eAmPY1+aiXgJww+eayJeWg/HsdPHRLwE6XP+9b1AvJQA660vC8RLoN4n/6hA
vIT1dThJIF6qDMosyVghEC/hcnW0QLwE6nZMmyAQL6G/TgEC8RL4Z+5gEoiX
0J8wrUC8BOri67sJxEu1oMDxQ4F4CeQR0Y4C8RKEXzrsDyPxEuiblPLMSLyE
64seGYmXQF1cUZmReAn7o6DESLy0GOyP+81IvIT+rSwyEi+hZIX1Bl6Cct+/
Fr5v4CXon8cK6G/gJeyP2IdG4iXIX2D3p0biJWgvoXetkXgJ4nOJtxmJlyLh
Z2ktEC/V22zR4zoLxEtQHzuPuwrESyMznceE9hWIl8LAQclfIF6C7isPGS0Q
L2H7/hghEC+Bf549FgrES7z/vxWIl2w229eDTgrES5ifjk8E4iXIr3+li4l4
Cfbbdo0zES9B/mbVJZqIl2DcbMv6j4l4CePJ6mImXuL9MNFM/briSVCHZSvN
xEtwvsmfHDITL8FpdxpcayZeAnv6SlEkXsLx1HaJSLwE+kesOSESL/F6qhaJ
l0DubVZLxEuwP+OWKBEvYX6EURLxEuw/MSZKIl4C79M/WSwRL0F9tc/6ViJe
wvp22CURL8F8ev/ysES8BPOs9/dZEvFSzitNbvlliXgJ++/mDYl4CfzbF10q
ES9Bvv6+v0IiXgL/Hi99IREvYXqf/SERL0H+8uveS8RLoO/K5ia+xEuQz81n
P/AlXuL91dSXeOneok6Wy7DewEvYbyfh+wZe8m19MzWwXiJegvF/c/VriXgJ
9HWNrpGIl3AeNKmUiJdeaiYYB5dLxEs34P4y35aIl6J9Wx95UCARL2F9DMuW
iJdA1kYfk4iXsP+DfpSIl8CfEbWbJeIlkLtMiZOIl+A8LiVGS8RLGH5imES8
BPedV1MviXgJ83PRJhIv4Xx9e1kkXsL4j20UiZfgPL9oEywSL8FySrePROIl
rMc3eWbipcb3BfabLdpM7wfs75gfzMRLmK/IAjPx0o9zfNf8XmsmXsJ2r+8h
Ei/BPOt6xk8kXsJ55h0uEi/h9f7ZYpF4aQBe+Iki8RLUc7PRB0XiJbz/XbJE
4iX0ryxfJF7C98jB2yLxEvibtbxcJF6C6EaEPRSJl7D/YitE4iXYP/tRpUi8
BK+HYclPReIliDdp/zOReAnjcXguEi+BvtfJz0TiJRi/e+Ph+wZegvpPSQP9
DbyE/dujQiReAm0t8x6IxEuwP/VUmUi8BP53eVosEi/hc2TKLZF4Cb5nbfNE
4iV8j2WcFImX4D5/NHmfSLyE87fZRpF4Cedd8gKReAnuC9unYSLxUl5+/rpf
RJF4CcvHratIvNRz5ZONcTVm4qXj4N+Fy2biJdB35sVOM/FSQ7018BJIZ0YN
MRMv9YXzPtDDTLwEckzPWhPxEs7/S/82ES9B/GcvHDERL+Hx9E0wES/h96oY
E/ES6j8G90sDL23dtm18PTMRL2H8PQ0m4iUQ/QzdTMRL+P2gNibiJdjf5U1T
E/ESrNfE2gTiJVhvceWNQLwE9rbV1ArES7D/SVWNQLyE9rKrBeIlWC+a81wg
XuL5eyYQL0G6TQufC8RLWH+l1QLxEpzvNO+XAvES9v/ndQLxEqRLXvlWIF6C
80td6GAiXnpvs90c3NxEvITnW9rWRLwE8fkt7WEiXsL4PPqYiJew/o4PNhEv
4fu02UQT8RLo0z9ZYCJewvwP/M5EvIT1V/aLiXgJ62/PDRPxEtbf9Dcm4iX0
r87FTLyE9SdYzcRLjedd/9UDJ//OBtB7ukFueL8jf3V+z/4iN7zn+f5DA+j9
vu/8UOPqLD+SOZ+vGkjv+Qa5sb3/Jzf2t/H8bswDjXmlMR/+DwA82wA=
      "]], 
     PolygonBox[CompressedData["
1:eJx1l3lYl8UWx1FRKVM2F0RQIcMlEcWuYWENiu/yQ5gRFVEfN4R6MJVUREAl
FPK6h2ySGyBuKIjhHsiipuQW4ZKpqNxcAru5kYUo3TPn7Xd6Hnou//Cc38z7
nXPOnDkzH5eQiMCwlhYWFuktLCzk/4HVvdosvaGxioyi9KQeJrb3SZW/xxGN
3Xfe9XOEs4mdjSrJNKVqLOrOZttOXUzsWZV/yLN5GhuRH35r1RsmtmbWg0Z9
jMYcR1/vdvOVzl7mPqma8y9Dz/6hzvaA3rKuxrj3ZZ29gvHtf6rsptIqetox
nYXYBP/4+TOVnckoiorco7PgoQcrnj8wxldvxO/zG2+q7GDd/Cs7V+rMrc3S
tIwqFf07s1Bn6SNWr/m+QmXWsUPaPQ7V2bfg755SFdfvOVpnq2c9uNH7iMpy
7SvvTvQ2/PEvUJl/Ynue5aazp1X+LXvsVtmoxPYeT6115gH5yM5W2XCIb/Qf
mrQ/+mET6h0uu62xkkxHj9PpKuaDndak3uy5ySp74LxL+36vMV69Dv09tCAJ
8hBV8ln7NTj/qwGRGksbsXpWm1WGf6+CNFz//AqV+eaHl/zkhXr+IWDHH2HL
/gN5sw0emncS7IDE9h/Pa1RlfpPvrVRl/rfeqVbZ0rQRB06txvjODyiHdWHB
yesM/Sk7VKkXlr8e/cuaC+tGl2RO3J+G8X8R/qnKYP8DZmzEeNto41X2c2Pu
kxOZKrOJHbK3w4eo9/wc6Lw896tLaW/Ua78oD7+3nmSrMkhX7fkDaHe526jI
/RxaUmTkb9IDhfmH2Oz3O4Xxv3bqkiL1muZeUNmAP12GdS9XpN4V9x8wX86z
ChTmCxu2qMbYn4KtOD+u/HesBy+neJzv38fGqKd5YYrc79tp/TS5XveSAJxf
8kjRWGrYihntvRUG7kR2C9Pk/lrPdlfYMtiApkRN5su3zlWR9b42bifWe59k
J4XhefjWqO+5jorMlzKtWpP+5LwCuzTT8YvDjzXWJif5eibMnwD1Wt5JR39c
3lSYXfDQy2leOjtQNz/tZ1hP1vtbE3TWOif5vVpv1L8fCnUL+k2dhMLKoF6U
FJ1leve/PP1jtL8rztOlvwWly3C+45qjuozP9GS9kZ+ikzrWh+s2RdbbJtNF
nc16reHg6AOY/y+HXEObLflGYZAuJa5Gl/ufmHNNwfruWYfr3zrxiyL3b5jj
UxzP+7GFKvX4Jw0687r6jf/9Lqo8X1m2Fia21bt/zwcDVPYWnL92bUy4/nVF
lXrJ49uZpF5VyVSVLSzJfPHM2iTzFZEco8p8Db5tb5L5OjwmVcXz2QX6SFXE
1LYt9qvyvG/f1NXEuo6+XppxHutxZ3g3k4z3g651qqx/q3gnk6yPmngrTep5
VDsZ31/srcl+UJMI9qp1dy/2GqnJfvXnYvge6j/q0HSNXfIP6XgG9EvKu0xc
skRjsx805oZ2wXgux2Sgnt/4jmiz3YV4Hpdl2ZjY43pTQ+vzeP6v+7yBehOT
7mosC5b3bmti4yd9Ver7UmNzHjR2SmmB/iT0tNelnrXSiPm3cOmL9pjx9bqc
nzLiA+xXsyp+0fF8fh6oS3/ubbyry/XC7oahrVfewHqZODlal/vx5swq3I/v
/wv9T/bb8ApdxuOWAv3xvYMVV7MLdRl/le0xXM8jEX6HfL936hL21wnO8dAX
M4qGpNWhfm7MDPQvKwL6Nezngh2++H3gBxDnZTiw+W8a+r90NmE9brbQWZZ3
//oZcB80vy8OwXnLrNKwX7c7qLPDcF5/rNPk+Xb2BL+yIV+BLVD/6VGoa6ul
aQl2nY31inN0eb4ce/Q18hG8QZfn0++z93Sp57Dn3zrqDzVBHJ7jBl6I1GX+
nccFY76G3pqio7/XoO/36hO3pmGkzm73auPzbYQuz3/C+/10JiABHjGoF13W
Dv1rslmqs5SwFSe3g5/Sv0hYJwj20/IM2lumr9FZcXmX0y+zNLn+R/7rdBlP
ruNaDc9f9Rc6mw7+5Ebj/N/s12M89/fO0JiTR3Xo4/W4XrBbgCbjbReZjOMd
nLw0I1/JRrxJLqhX9Gky5rvloNc12X/X/wTfe/zpUj31Gda/zR9JOlt4Z/PI
ntV4Ptrsg/Wf1psmLDijSr3hrcE/6M//CinE+amvVuN4Q+0W7N9n01eiXrn1
Khw/WLlcx/5+NQrHb70Vj/FNHhuI98nqxoVov1o0EO8bTzFHZ0/qTTEf2WL/
93edgfVc2v837K9jPw3C/lTy4IbRf700zP+M/dB/unlUW8Z6od6WzELs15me
vXH/Jlzchv2s7fSOGP/ycekK+tcK6k3erwFrFRlf966wTy/O/Vpb+W+F6k36
9/xzRe5nd/24Ju//1XtgnMN+1+82+n/xGrSj96XhuF+PNKP/JyZo2D9OZ6He
1oR5qDc5p8DQPxqisQWw/h64nwJCbP4YONZY//xVQ79BQb29Tb+i3sPu72vy
vDp6vo77UbJvoOHfhD5Gfg/1xvPhEK6rUi/Yp6eG9RM429gfJ2ecP2FsPI57
TXHUWAd4z1il4vjwtg5oZ34C7xTpf9fOmuwHs5ccV6U/B9M7YrzfvX8J158S
b2+cvx21ON7/mp0m97vgiMVf9Wf31/3mgPU36aYd+vepMsiovyR7tL0m6/j+
eHwM9PfYV846NE3D+gvqjLZvwELUCwmROvnhz93W4vzUm+D/LaXV0Q+2adL/
ficgvmqlVVnqYRw/aONifN/nLI7futUHv99q+UjD+hvsafSTCzb4nvRs9NbY
bvvKxMUexvvNVf+r3/jpWH9pQThuGQl1KeuPheF74FYB9E9Zf7YLcP7Ro6uM
9+HTz3G+74ovday/qg1GvA47dPRv0x7jfRCSj/2nu3eJ8b6YVqj/o98defbq
cnRrP3ovZI88/MzC0U+elwmh8D4YZJXnNK+/HzsO/bQVvDfWbZhjN8Lkh/49
GaKwCLuEssDJfnge0oMUFvr+bR4YYtgZ4QqLqXUbZBXqh+9dLU5hE2HCGBiH
9wGfkaIwZ/hhKnwv6y19p8KaLkfX7gR92S/7nTbWO+nuh/f1iesK877N126w
8sN+3OM/ChNrN8zx/MmE9bzuuqH/3Td4nz7NhPMr48soNGG8jTuM+bH5ht2Q
rLDysxDxXhP5J+MJzzeR/xlz7BKCC00Un31C2dmaUyaKfxvka2SNifLTPJ/d
5IOlwQ/r/R24l822fC9tzDLuw9wr/v+w5Xts8RbdmO8xyngv9FXwvgg+8rct
z9OsqQHYb3Yc0cluvp7Ztgzq4F7YU9D9N3zaPbGygyBekvG4v+DES+cgPVev
ceKlMNhf92OceOlqdK1b4CZOvJRYdjY77DNOvHQFxleEceIl2D/38AmceEnW
13V/Try0rOxsi9vDOfGSrIdFXpx4CbbjzsEBnHhJ+rv2LU68BNvv0c6ZEy+B
XvbATpx4CbY7qGUHTrwEy09MbMuJl17Lc/r66xaceEnuf+7LAOIliK987B8B
xEtyvKw+gHgJ/Ln0+EkA8ZKsp9pHAcRL52H9gl8DiJegnLJHgm3mJTguFrvA
NvMShH+/Ar438xLUd9vdoG/mJXk+fOoDiJfAv2NJvwcQL0G970tpDCBegni3
KRaceEnW/87WnHgJ9EwF7TjxEuhNn2LHiZegvr33d+XES/I8Zrtw4qXeg6ws
Pfpx4iXQCxw3mBMvQbx9bYdx4iU8/yonXoL5Vdsnc+IlWU/tojjxEuR3cEwS
J16S8V/K48RLdW6DKprOcuIl2Q9q6jjxEtT744FtBPESnocugs7r7tN+F7Jd
BPHSqHdXPhn1tiBe6moZtK5qmCBeikpxSPXmgnjpk+LIlMSpgngJ9J23zxHE
S6BXnrpYEC+BbStWCuIlmH/k3S8E8ZK1e+GW71IF8RLM/73zRkG8tPXRrudv
ZAripfuVrhf25wjipdZBHfJb7BbESzcb4iqa9griJdAbvatAEC95rfSJfVEo
iJfiZxZH/n5IEC+B3vwtRwXxEuRr18OvBfES6I2oKRbES9+73ohZUiKIlxws
gxaXlgriJYh3yc4yQbwUmeKwb1C5IF4CPZ9p5YJ46bOZxY7vgG3mJdDvu79M
EC/Bdr5zBfTNvOR6o6Epp0QQL4Eedz4uiJfuVbo+9CkSxEvgzwa7Y4J4CbbT
IemwIF5680bDO0UHBPES6H2Vul8QL4E9xjlfEC+B+3fG5QriJfDH6cMdgngJ
7Is/ZgniJb93Vxa5bRbES4VbHu1y2yCIlyAbacPXCOIlWU+D4wXxEkwPspgv
iJdAP25fqCBeiptZHOo7ThAvQb48K3wF8ZKsRzZYEC81vy/OgIM+ToLeD2CH
T+kjiJeOQ742DRbES493nX74YpggXso97ffuUlUQLw0o3MIHCUG8VAH6HYIF
8RLoeTlNFcRL48GdyWGCeAnq2XR1piBeSoUCWxkhiJfAv76xkA8zL0n/8qIE
8RLY0a4xgngJ5k92iBXES/L83QHbzEswf/uiRYJ4qTFu5s3aRYJ4CeIteHux
IF7CfC0WxEug17bfYkG8NO1e5byf4HszL4F7hbPBNvMS5D+/AtY38xKkz68e
/DXzEsyPfBwtiJdg3Pr4QkG8tCDFwXIixGvmJfDnS8v5gngJwot4NEcQL8Fx
P9kV8mnmJR9wcFmoIF4Cvct9pwjiJdB7rcN4QbzUEDczbwAXxEuVUICrFEG8
1N690N11mCBeAv8Tn3kK4iXQG9rUWxAvmevNzEtyPN1WEC/Bfl/9pK0gXuoz
yOr8+kZOvCT7/8e1nHgJnn9PP7rGiZfAtttcwYmX4LU6quPXnHgJ7rO8m3mc
eAn0PmyZzYmX5P2TnM6Jl8D2/HItJ14Cf/J6LefESzDe3SKBEy/B+BqfeE68
BOPpdUs48dIk8P/lIk68BPOtYmM58RLML5wRw4mXYDy+KJoTL0n/EqI58RLc
twWl0Zx4Ce7/e/NjOPES3J++W0DfzEvyfTR0MSdegnwdHhnHiZfgvfJzKfhv
5iUYj9sB8Zl5CfSs6pdz4iWZnxPrOPGSjK9zBidegvfk8lvbOPGSvP9bF3Di
JdDbHV3MiZdkfL3OceKl315dDq6/zomXcuB9eOUhJ17qPjF00qFXnHgJ7u/E
D60E8RL0n2PWdoJ4qXm/67RPrYm1GU3vabNtfr9fOA9/Tf+0ze95nP/2aHq/
zx32+g85EX/bWk1sx30jAuk9b7abr/f/7Ob+Nu/fzXmgOa8058P/AR0cBPA=

      "]], PolygonBox[CompressedData["
1:eJxlWHk8lN37FhKlxVqRUEhlKURKumibfYaZeWYqJJVUQmVvQ0iJN5FCRKmQ
KCSlpEJFpUjJVlHIUkK0iN95f3++33/43J/znHPucy/Xdd2j7eJpv01SQkLC
hPz59/8c3t8j07Jo6HFdu1KRKQDrvEaZShwN1P56u1grAWQm7K+1DqHhxIJH
Z1caClCmuebYWW8a+P4v2/U0BPgVfPWu8S4aPNwqp6yXF2BGRfNqBVca0kcD
2z7/5uNs6KRf9G00FFlnWzR38tEt3Hq93Y0GTwP9Fs4bPmjlh086udNweo12
SMMzPkJrptsOetEQXVWUyXjEx3UvRedMXxpqRtdx027z0XBKGHb4IA0Nmvq7
P+TyMdXgMcs/jAYNz7y/cpf5cDJm252OpmG6If5onuPjzT/PDevP0mCduMBZ
5xQfYTA6aJtOw8ThSr2ZEXwEmgkb6q7TMHQkkC5xiI8yJ/0PsSU0+Aefeti4
jw+vvKj5h56T7xe5n7i2g4+oObvs4ptp0H3pnOa3iY8FFy73N3+lARee/lku
5IPS0cugxtHxpn3s9AiDD81z1fKSKnQ4tTjsLAYfsSMRxR/n08F7arkv0JyP
0qVLucMr6dDt/Ja13ICPW6seuawW0f+N/6Rxc/jIehuldMWDjllfax/YziDx
uP7hXXMYHWUONS0qU/mIOPyT+/kcHdctz2QGyPAxOKgw7U4+HRj+7LZ71B4F
D3YUiCvpeD0hZEvfkD0i4q3e3vtAx4tmow/j+uyxSOexYvsQHVHdubppX+zh
rr523At5BvZefBL4vM0eIwZDVnvnMNDsZ6UX3mKPNDll52oLBowbX3hUvrOH
mkuTdCuLgccrVyUl1NlDvyOy/PJmBuRmOPb3v7JHJH2TlZovA/Zv3t+pe2EP
qWWxUpbHGZDqjV5u88wevB1bb44lM3DwhWGxWaU9TCOm9uy8wYBW7+Gg3Cf2
KBK187TfMrD1KnPY4rE94oz+Stn8YeD1nclvXhP7ySnLtzkaTHjlfLQPIvtF
E4PPca2ZWDmz7aJZtT2gfltX1pEJ22jDsW7iXyjz8ep7AUwcTm1KTCXv0dOO
qeLHMTHcOukai7xfd85I5PVsJnI73+zq+mGPfzIkjhrfZqIz+dTeS3/tMSZ9
pj64jAn84LaEj+dj/c/fa9PeMrHniYygSIUPid0LXae1MxHZsuOqjx6pp9qF
5S+/MVGf3/HwpgWpp+Sx/rZBJi6WffX3pPNRsyzrEPMHE+ZRvVcTNvJxe5bx
sOx3JhqO2S9b6MFHSuCgm34vE8db2V/O+PHRnx/TrdFJ1s1PSKoH8/HCvOP6
l49MCKjGzfnH+WDtqeuKbGAiaJpc26Y40k+vrKqka4j/Zm2bNVNI/ZX/PSJ4
woRyrMWdvit8nCz+uXb/PSZO/q59XHODj3jtKWsDbjDRtizctayYj5Jts/M5
6UycmTtrb1k5H3OG5Er/nGbCLHRLxatqPppwIyUonIm1BgtWdr/jQ6ZgMKjZ
hwn77hVFUz+R99wrOKu4lYn2k+6Trb/yMe3Zq+ladkwc6zmi5vOTnMc2WCSz
gomy53bF+ZICyOemK5XPY0JbOr3qJ8GT9k3qgw4KTOhvos1bNV2AJ8+9pF78
IvWQI58Voy3AXc0riuvaSL0EMiR/LhDAdk5v1qdnDNxIP2fTaCqAlrZadWYh
A0tLZs9ZTvBsttv4kIRUBt5QPY7TVwswblV4RSGpx+xRrVxPgn+n/u47L+3D
QNOa+upV9gLEt12aGr6JgYi7hoGxYgFeY2CmNYOB6n4rNycnAZQ2mz4wXkLq
0V9bkL6F4N/JFbJOWgwUtQwNb3UTIHvml+9VkxhIKaifnOouQBx9cvCBYTrS
j7dyhV4CnN0VXLS3jY7ePmP/0H0CHKyalXSjmo5EvyYY+gow6WbhQqu7dDzL
kdrK9RdA1ltvt0omHZf1HiR1BQiwM+3T5NIjdNTM2L04cr8A724oxD3dRId+
9d0aeWIfl3JTZaygI7/yBG832Z83mHZ1/Sw6Dp24vT+L3He0LWDntL80nDqt
qfuQ+GdllLUj/D0NP12TNPLIe+RMe+/XPqKhJFjO3J+8/798sbFLK3fCEA35
3S3Hy3QE+D2w+53BBII3DkbjnAlfGDDkxvXNpCO2wu3iXDMBHuTG9Kw0ooMh
b2usbilAeMcll0mrCd4peLjYk/wwCj7Nt9lIh9Lt1N+vVwjQVN8j+3IfHS3t
UTdziD1xhmPF5Sg6lA994XUvFyDV7LV+QQYdU122H49fKoDX976h9jI6DHyL
Ne+S/K9RsB82bKWjMjnhxXbiTx8V3+cnwcDquzcFl3TJe8McMvM1GRgqeOQZ
NIv477Sqs3olA1a7/JqlFQWQzlSuN+AxcCT9jDWD1OPPy1/2FTsTfHwYutFa
RgDjxfFxAXsY8Lb5cbV1jA9pra+K20IY+JF8/srSX3y8ZJY/3h/LgLNgWYVN
P+G/E98ii9MZmPNx/+GxLj6Oz+pP2Uzq88DWyDfCNj6SKuesdHrMgPw/9zIL
G/l4mI2vOQT/mlemfJnzmo8L9RON7DoYGBbeDk8ifPlxC4JshxjYcj1xjzbp
T52tqa5B0kwsNHqRePMe6bdvX1xkFZkQ57zvFxcSvlVrGno7m4nvUzfulCf8
aZpR2LPKnPT/QEnAlVQ+JhbrU9cZpH9fidnRhC8HxhbYyDkQPEk7uuNJKB/K
OoXFy3Yy4eyQZe9I8OjU64e1i0i/W/3WjBLsJHhSQj/z9gATDvvWJd905MP8
n1XK6sFMyJUenhBhR/hsIEPcQewT9fN4tWuIfwl79+ofZsLgZsqflGWEXw0S
PCv9mTDhrIruN+Zj3UYVp9seBL+SvE/U6fKxpeY986MzE/HxMYHcWSQ+u3uV
bxM8GXWdk12qzEdc/4bPGWDihdrdv1en8PFh84a1jwyZGNLpm6E4kY/MuxoP
1GYy4fqTe2WA8GW/1NuWB5JMyMvutrcb/y8fF+lXdRF8qKh/tJDYMxwG5tFf
MVBwRefSEfL9iMedbRySrzMarefXy/Gxd+/KXb0JDOxKuuCYM5noie0FD5Ye
YEA7bvhoiBIfs7nMfltHBq4E7n3yRo3okwXm4bNXMNDzIP3J1bkkHvmM1FQD
Bko1Ussv6/OB35dlWtQZeN+kaSJpxIe19Z6J7yYycMmQmltiykfF/eqR2F90
eFn75DRY8vGrpNNIoZOOlBW5nSKiL4b2t363f0NH9HrzjiXr+Ggxb4vfSPrh
XKnVfW8OH7XGCp6GeXTMSxsMU6b4yGg1z/A+T8eyjglhVk58BAWnNiaQ/vJM
tLYXuPJhpBUqf+4AHcccTpZs8Ph/fWYd6E76t3owkePLhzg7Zp+pIx3ecVuK
jIh+Cnww73oFh44q9uuOX2EknrrThk1sSH8mW//OieLjd08Q08+MDimdxFLW
aT7ODdTOD9WgY4Kz1LUV6Xz82fdq62c5Or5MfW72KI+PHPkFqrG/aCi2KXhf
W8oH1yFaFNZD8ErKd4nrCz58x+XaFrTScHhL9T0v0i93E62+T2+iId7zoERX
Bx93KjoOZNTT0LVkRdiTAT5kdTaPORI7uqyqVpL0K+zWn1rUSEPc/PZ9/8gJ
8KcniDvjIw3T9tF7tyoJUHM6gje5iwbl3LzHAbP+F+/GojN4bC02rFt+tPEI
H6aWddjPN2DjlMfptNK35P7GH/0tpmwc3rwqOP4DH1pVIccEFmyccDaMKCJ4
cD9eNCVzIRsmJQHF1tKEn4JXin3IeU5XLtTYEbzR8j+w/60CG3D82nyd+BMS
1W18Q4KNZYoB0u0zBZCUO6754SsLD2t98jBbgKutUc9uVrLg/zdWbhvhx+vb
ft2hZbDg1vQ5W43o9cz+FXOPHWfh9F5ZVycFwqdJI6qjfizkLG13zZMQwKii
dNlLbxZuFNGpO4SvGzgb57oEsRA3RctQt5mPxOW/q4MjWfB10XKUqeOjUjF5
m2oiCxyK+pT2nOiP+6uvd2exULFm7Hn0Yz4swk4viL3LQpDElgm2RM/Lt3lM
y/7AQqjGNBMZks/nFhcaJ0ix0bn0yQ+pMv7/xPNR4ZqEayu4OKE4OL1huhDr
Uyb4ve3k4I6pkry6lRDyT5y+hT9hg1q0INMzVoDAC90P51Ww4RD3TmtfnAAi
KjEuq5SNwmbp931PBRjZzHzPuM3GgnYtzrpRwufVSQe+FJD7ZG2i3qgKYba2
O6M5l43UPR/7KCMhQqYf5EtksdFES+BVrRZCsqettfAyG0WWjq1pXCF04uN2
LbjIRlDB2BHzDUKYBvlNos6zIZOy7+SxrUIcUvb5YJbEhlrjVZckDyF493xk
H8azcZKXJHT3F2Lo0+a0nzFsmLeZlY0EC9G/PiWZc5SNzQOLgxzjhHhTvrts
6n7ir8kyj9JLQsjsVxqvspuNWRWftukXCvGlqoZj4chGRd0T67PlQnya+O0k
l8lGwdGDLxVfC+Fw/Oodc1Jv3pKJ/YkfhSg8xywuJ/GNc795wPSrEFScYkjd
BDZSCKG//yUE6861i9X9LFT1+2ToS1JISv9lEdDEQq2J/fYzchQaxoIO/Shj
gRfgvVR5GoUU/xeF27NZ/85lr46qUDhc7K41cIqFKSyPjoaZFJR92n/f8Wch
fI/FoqFZFAbsKsJaHVloqp6/+eFsCgWj8RJRtixcMy0x1tek0DuvLatZj4WT
O3bbTSPrSwKXlA1PZEHL+vr+LeoU5lyYcWL0KxO/D45tmTidAps13VallonC
H7X3e4k/DN27uptuMfFtz+XVQ7IU8t7F+I4lEb1+/9sV+TEh1FTnes8k/LMq
S//8zAFiH/3t+NKVidixp+/HfxYi1rzO+9x6JuaFWbp3NwlRPG+q30Y2E4ld
Tx9eIPG80dihIGfLxDlFHtPkmRCna1P6Uy2Y+PA+dXfqIyHCT+6rmG3EhOKS
mJiBO0JciL207JAu0b+DP2ab5AnR4qV5+6UqE0YrvVQiU4VY5S1b7zOJCevX
hf+0RAtRedlhHFOKibNPvZ5tOiiEh8KM84ajDJSYrZlo6y7Ewnvm6n/I/LNk
YePRoo1CnFJf86ZhExMVZe1tNSxSH44Pfx0k/GjmHrcwUixE5O1d9HwXJkoD
mzpWbhMiSFd0u5G899Cy2brX9gphczpxhXg34fcfRd+ig4Qw+susPOZL5pUf
kwRpxJ+LdsH8VyHEnzBfp9RzQkgc5T3/5xQTr7+K1GlZ5H0x1Qv1LjORsn/q
GcEtIT7c9nsqU8RE48/Y/sFSISqGy49JVzJBr7/1Xv6pEBoR2beUmv6Nj513
TrUQ169opOiTfBJerOgm8c046lZqpsjCIubyX8GNQvw4uJRWtYTUk7L/POfm
/49fVLSYBYZT8pgqWc9am9uuFciChZTDIos6Ic5/DsjWIXik07TVzY7kR9pM
wdyqiAWXh27UEPFnaQEttOQZC/pTmX1c4q+bhjDB5j0LlvciFYqzSb/VX5Lp
+MZCS7LPcp00kg9uluPLURY2hfC/+ZF+DO1+Zawpz4aclVfOhXDSLyonpvyY
zobOOdXfJ/2E2GpOi9w3h42RfTF84+1CKBb5WNwl+N4Qt9Bqp1CICS+eNg0Z
s6H4MJIzwhQiUSo0vY/wg+xL4yVGtkIMrqkpvUb69dMMm6C/FkIgpHWLyXI2
Xg513t9uKAQtWWLCRRs29jekOUoRPPx5j625dR3BP9alf3oJnsWyLa3PsNjI
0LB+q/hZAKebJj8c7dhkTrp1cxPBv9N58nsMNrAh/ONtNecEmUc2N01mbCPn
qczUkF0lgP8p7+fy6QQvJpuamesL/gd/Y92ettHbuOjZHJDWRepRHL506MEA
Fz6qEx6k+xI8bpUqHpHkIZZ1NrCf4NmpQO7paHkeCh7UqrSTeto8lNdroMrD
OlPnhphkgnc689VOqPNg1LL+cw/BN8MbJqvPavGw4dnM3OAcIeyOzG/i6PIg
bmypY5J8nTuy3f7afB7yOzuG15J8shPXTr9hyMPQq335HqS+LuRqJYkW85Dt
/eBySY0QDVe5nBQzHjblTPUyIf1s4meYFmLBQ4pD8rVy0u+dv5SkJZfx0O+Q
+XffNyGWz3LsmGnFQ/uJvaNLCR7uqHApfryCB9lKC840KQrXPxzqk13Jw4fv
FpE/5Cnw+JOGG4g98vEG/5MqhVAZl5XLwcMnv09r6rUoRLc2Wc4jtn7MFInn
CyhkVddR58j3dpM8tUrMKNx778YRWPNwrn7yuAM2FMR2Rx7Ykfs/Pt96z4ND
4XNH+ECUJQ81nDM4uZHCC9e6eZLmPMy5/8SnwY3CwZiXaVfIe4+EzKKt86Ww
YWFDup8BDxkjNy+8PEKhepjvvUuPB9uYIi+vGApr7pznH9DkQTp9XbLWeQp6
5prhF6fzkHY2XKkxm0KTkRm3YQoPlTVnSxLukP3b0T9zPA9mhWnHqCcUamnM
bbcGuYi+XLZp0hsKC3iRVxY3k/qYoGuQ10bB113a5PQjLj5atb9b/Z1ChE5g
5OsrXFhnLRTcG6Uwu67Pc04CF9PH73+7e7wIS8Zyl7Ue44LKnxGuIi9Cc8Vl
/2A/Llb0TF+UryTChdkXdqlu4xLdvTq4SU2Eh44HpS/Zc1FyfsQyRluEQ41K
ZovBxfXWFLVX80RQ/IbuEkMuRpOOtSUZigjsv1ezV+cS3asu/G5C9ps9y/8q
y4WDZJ7xKwsR1qt8vHx2iIMyv2zT5VYilHX++sT/xMHSQTdtY4hgK9PvpFPD
wafGNbezV4ngdaD3qXIOBycPNnSuoovwZnGOx7HjHBgcciwfZYmw+8OU12nb
OVAee2DXyBFB37Yr6OAaDrK0/5x8S+yRaeojy3U44EwYCftOvv8oc+DZiBQH
zq9umc4j5z1t7vB//4kNqzTtZF9yXzbXMkLqMRtrzxqUNy8X4aAqMzjiXz3y
tipnA3mPac9wV9Q/RC8G9zt06xH/j6uxTH3ZMCiMrYmaKYJjvK/L1U1EHzBt
AjomkngVjD2QYrMxd76pyo0/FFTS6k10rNl4c0x4Y3wPBfkZOgcHTdjYkxkn
lmgi9V0nvcOB4Ff4oyaVu1UUXsYll6yaR/BFSW2QX0zyraiw9pQeGzvrlo62
ZlEwnhjy2Hg+8We17srQRAqdFkqTpAneqZ6remB/nMJJUUf9EME3vRkzYnYE
UlDU1f71bRUbmoNDt9p2kvp1aDN9a89G7C6BTROpd+Ftnl3cVrL/zqylHmwK
fcORM6cGEP2rbnWlYCUF1de3BMYnid6uTEmoNKFQKDdc2ZTJRq7UYrUqPQoa
nv2v8x6y4fLm9PSJGhSCnIoavZvY2KA3+XOsMoVW92Uqv4fYyFm9YOvuyRRo
xjtvzVTkYG9IkG/SBAr5yyx/ZhlycHfRxb9zSP/r6yRMDqNzkJ6q2ygrQfo5
aL/h4W0cWM1N6rMbFWLZ51dRXsEcJMud0ZQidnN71NZFyRw0pmfTtYn+iFdL
6zhdxMHEtZ68G+MouKn8ZfnXcmBjvVelaDzpf/fYypxeDs600AKXTaKwrUAY
P20Cl8wB4c4rFCmcCVnS7q3JxfeNJZnlahS+7tLpyzPnYk7jEYt6HQqe45W7
0lhcVKzd2R2wiMLGJ3NpBS6kHyQjHd9YU1gkm30u05sL38KYu2kknoQ/jE+F
cJH4s2BrtQOFu62Z6w6d4OKt88I8e3cK4Z6bDQ+d4uJM+MJxmgcoODmq6F+I
42LtuJ5r805Q4FxyPfybrPPcLio7n6PggqHAM1FcaPMjYooJnjw8EDDO9SQX
zLbN3ZtyKHy0CLvak8JFqMNA+sNLFKzt3mkdyubCmb94TCuZAlVgGaRxm4u8
hKiVB+IopLN2dj4v44IzLvBqXSSFy+ON/U9VczHRwS3CiOBbfSWT4/GOizv7
K9UjSD09nJdM8+/iYp3djf22Oyisu3/wufRPLs5Ouzc0RUz2+4bvUB1H8Jd2
oGh4LcE7mZtXQqV5UD16sEfGnIKl9YZz62V4OLaRW7JWl4J9wV4l9Qk8FK67
vSSe4Pv8J9Wu4WS98tshPS2iL/fM8n+QTfbfXyp5qpfwRQN/L+c8Of/EhEsB
E3qEMJhzfE/Lby7m2Txt8W0RIqe3l9rYx0VE5cuHq18JkcTVuPiW8OmVCI15
gWVCiKJ0s33quNjvrDBZq0iIMLL9PMHTvN7RGourZP7QXl+6LZ+LhpBvj6cR
/dhQLKMhkc6FZG1+4vF4IZkL0u9fIflZHDPrd2j0//K1qavij2UPiL6YaClR
0E/en5+j5FnDRrYgMfQCwQO3903VGQR/XvqN0xqWFEHLS2eoZpiN7wVrO0tk
RWD3yvPrJ3GQzbIdkJksgnmLRv5FLQ5SDz+jmqaKoFPZ0qppzoF79D19loII
m5a+zbFgcXDtdu+hLcRedD26rc6FA0nbJZ7G00T4UHSC/TmA9IOb+9R75Lyb
78S3eTEED913+cwkePUrIXBAMpODK/9MvGVH+GIwKOBJeykH+xXndO0do/BN
pVm6o56DwCXHdY7/pGDywcDnax8HtpbqB9L7KEhv7/vcQfDe2+maTHUH4e/F
uXNLtLi4+nlGg2oLhe3WHR5aZlzcYKaMlNeS/j9sHJZrzcUFqxUS/zyloJUZ
dvn4GhLfoovfbe5RmFXJWzKbTvoxYLGTy3UKXIlynbXEzpf6eXLWRcLPO1Td
Wsj3extl686dppCjE9D/kJynGOrjMzWC+MPVvlVtygUtmHsvldTrJ5lVmR90
uHhGZQwf2E36fafi3VcKXAgiYjxfOlPwSMpcXyrFBSt91FO8nsLIItughkHC
N7dGt3ywp+ClPlnry2sORgyZ27poFBzYKROv5XHgX57c12pL8LRLK7cumgM+
pXGkBOR+1dIDijsJXt3uS9hD1gcHLrcqEn5qr7DO61tHoaN0r02+CYnv96l6
M1kUyq9I8MJJfiXFRvRFdhQkJ5uPpE3hIK7O+qqZiMI04U/TWX/ZWLOmvVHH
iYLs+z+b5nex8exZfHmdK8Er+zPPdN+RedXKcVWjJ4mv8oZTqpVEf64JiZoX
QCEjovapxD02ziZymrJDKKxWjo38coON8V8nujkSfMlQ1++ry2Cj5PuY28J4
Cs5Sc6ZVpbHxUeQ7XS6V4JfxNOkX58g8XVN4tTOTwuj4kE9tCWx0K010uptP
7C8ylQrEVnpR5OpL8qfhcVSmMpkNhg/TwfUlhdsf5A9pXmXDcn0Bh9FK/TvX
9CrcZGPdew/+zS7qf/rlr+L3N09T7NDPNtJu8BDhiUxNuZO3HbQ82SrqsSKk
Jf0NNv/Ew91dW/M8yf53smXdMm08PKxWWrCvm8JjlyQB7QMPs2au7OzTEiGx
cyDgbBMPJ7U3itYJRQjXPPdkewMP6av2x7/ZLUJhw6OWj295kLmm/psKI3z+
SN5s4DXRc6G166uSREgxLN3PqeVhts+Z7rTLIuSEzEDEK6Jfv1lGmd8g+4fl
pqVU8+D+7lrCsWIRGh9EBEY95yFItX1XUrkIq1WPTRFUEf0cWefkXi3C9AVj
G749IXp0tufzkXoR4rZqrE98xMNjI/djjt3EP7WwnsB7xN/d3n6lIyLM/vH2
xMFCHkLGaXrqTxbjZPKtG9E5PBgoSNHOzhJjyr3ymsRLPKg9uvVOcaEYlSMX
t0cn8dCw4vWfxKViDI0f7BCe5OH3lW9hpmvEeBwsqmo+QvSpfhr3PU+Mh8q6
TRsCeFhsdP2G/noxOuWYl409eLD0OOF1xlmMiFvRT3e7EHwuyLFR3i5G176b
n/UoHvDin4aj7mJsPB2a6E7nwftoRl+Dlxh6ex8c5RF93ZO9x3JonxjxzovZ
n4xIPCdt3fnQR4wfhQnHLbV5UPL8uVTfV4xTVfffb1Yi8Um/smEaWS8cdOvx
IHo4PKArdMteMcQKN1M/fSX8ddty90QPMY4U51N/ariYtXjK017iT1CceNma
W1wIr31gD20i/tOMIj8ncXH59/wb8pQYvLD7EWNBXGR+dsmYySD2UPzeQlcu
fi2T/jLeSoynl/YcC1nPRVTpPp9uUzG+x1+NtGFzIaEn/ewCiWcnI1Tvmw3B
J85xgclcMZ7ZLp9w1ILws3qjb6qaGHfHpjZKG3Hh71WVOKAgRoOkLXerLsGT
RYv0TeTEUP5Q/LxQlYu4wKzZkcMiBLSl92ycxEX61O9nWz6LIKH6S2UxwZ9R
6at1m16LkB5UkK80yoGO12El20ciuBjUGn/8w0GSq0pMUR7Rr8c/dpVu4sJA
Qru35qII1s+cpmx1JvriyguzyFwRHunLOiUQPaJXqPp95V0RiuIGnj8g7/3k
Iza69lQEf2kLe+vdXLQvGvgZ/VaEbe6dLZ6+ZH5YvNYxjfjTUKrhdovoldHS
69tTB0SwGOr56EP0x7IFp3Ro48j7JNwhf5kL6Vv0VMEUMabPV27pIfG3MXvx
Z3C6GCOuLildT7nIVervlNcSQzBMe/ar8d/4RB7M0ROjQ/VO3hSSz7JtXtXd
JL6e+0N2TpbjIT7cRzLEhNSL786cejVST9y8Rc5mYkzqa+YtI/PW9YS3stPJ
+veGSwelyLyYbB1vaWEghvuCSOfxbB6OTz+/x47kJ+UVpavgwMOTvxc2DRF/
imL2suxdeYhmhP3iEn95FT/fxHrycP5nuVqxlBgyOmlR7X48rH6Xu1rnpwhB
m+ZabjzMQ/m9qJ9+pB+dDC0uSIbz4OmXdetCM5lXbONieiPJfW95UjEvRHhu
319tEMODS26Vg3EJyZ+SnN6r06Q/Xm5bszNbhPOz8/2/nuHB/2+5aOSCCDss
Tzp0J/DgMWmntVGCCPEbbnU9Jf3KEOw/9jdahLv+K61OJPNgbjL36fZQEWzC
X0SVpZJ5VaXJVYrg4VnVHzMvXST4d/T92V6CZ9tadmZaX+Zhynr/D4pkvmKc
6pC+kEHm143fSzYR/Gs/+dpW7hoPxea5a+aQ+dHVzUrhbB45j8fXkyXzQ32Q
7J5fBM8aaLtXmB/+X/z9r/1fvP6v/vnv7xn//b35v7/v/x9pfqXP
      "]]}, 
    {Thickness[0.002457445383938283], 
     LineBox[{{52.723600000000005`, 69.582}, {74.05760000000001, 93.226}}]}, 
    {Thickness[0.001945858240813585], 
     LineBox[{{73.93260000000001, 93.1631}, {79.37060000000001, 93.1001}}]}, 
    {Thickness[0.002078322768944087], 
     LineBox[{{73.91700000000002, 92.6621}, {73.64000000000001, 
      98.22609999999999}}]}, 
    {Thickness[0.002078322768944087], PolygonBox[CompressedData["
1:eJxlmXk8lN37x6PFUlKWFkuW7OswwyzEJ1EpFDNzz1SUkEq2lIRWS5sSUURE
KWWrkCSUNamnxVYhtGkRoqIk/c7z+/P5/sPrep17uc65rvP+fM49ah4BLptE
J02aZEr+/Pt/redTiSoXTXzxXmotE8PDtAxnybYxDVDhL5wT9vAwYHV/WViR
Bo7r1SRb+/HwLnNwwes9GuDuftqr5cZDid7RL4sEGvDf0jhzjQMP5hYuUrU2
GsiaCHv7nsODqZlE12VrDZRa5TFf6fCwJ8z3znwnDQQY6HQ5zSHPZ7Zb/Fqn
gdN2ahHtM3h448sRXe2vgdiHpVdXTObh1HuNMI1oDTRNLFuV+YsLc38T6b0Z
GmhX0fHrGeRCsnnUwP2eBpQDCv9I9HKxrEfauuWdBuYa4rdKJxfaHrNvdEtp
wipFz12jiYt3GokDRyw0ITnaqDW/gYuy78aebX6aGIkMs59UyUVP2p6wx1ma
2H3wVHVHERfxX2ZnhPSQ62m+x/OvciGef9j6haoWNJ+6Z4ac52JfbnDtyCYt
4MKD3xanuTAo3pHy8poW2nr/nh4/xoVTwnzDwxNaWN/l6nPnABcL5P9+mOqi
jdUP2DvCdnHRMrXc3DVHG5ofB3MsfLnIM/kYFSem8+/6Txfx4GLXQZnlipt0
oDTQXGUj5CL2vdvGkSod1Lo2dcmv4mJYtYItt0AX19lJV0OXcpE1os7ZHKoL
jL7f4mfFxWXdiIevm3XRIhbh+dWci5E9/1C7DPXw+JVRjwiNi9NFo7ZzD+nh
RN81zUxdLqLjvk2UvNJD0MWGsH8WclHfVtS/jKGPVyGWWocWcLHGXj+s/Kg+
jDse+zfO58Iq10FKrEsf962XpJ6VJ/nelZylYGIAiXluw8OzuRCxF/Z9iDCA
S1t3WetMsr6SOuKezQaY3B9rsXgGF3INvk/2qhti72PDOwxJLtKWzM/RCzSE
av/+A9fEubhxcOeiKWJG8MpdOcoU40Lt1ROJyCQjtJRJtbWQ+JtfFcVRM0Zg
wWuXA+R+PYfubRUXjWE9/+1FhjQXvfc3NKySpsEm1vBvH8kvQGfPtLLlNOzP
6EzJIPMpbJaW+7CXhtE30/MdyPwLW98nZhTQcO1j27bPZlwcejNwLP0+DR/T
TgVdWsTF5lRFoyVdNODHqq5DdlwoRLyVjJhigu0N03ilfC62brO1d1czQUzX
1txgby4GWHZirxkmeFH0ofpmCBdLH33xELM2wcXagd0BR7mYLmYT1kZi8xP9
uWdTuXjZuHKbM9ME7UddOPoFpJ6H2pzijE1w7I3jp6RbXDj8msUL1yTj5sdF
Fau4mPL3TpfMfBPwqI6NRY1c/N2R7CKQNMGBWRJvN7RwEcTYLGv/i+TPeLtR
pYv0j9KnqI/vaZBLYJZ9/cDFEfFuSfOnNMSNNd9vGuIisUVCwrSUhrecQ961
v8n6ueq97UyjIWmhUlDtVB6u7RX5Y36QBkaUZ/0zaR40ZFeXwYOGpQZ61n3z
eQj51bZvDDS49C0qldbgoWuGoMBLmYbeOF8pKyMeZLjqa/4OGOPol0iFYBYP
roLjZUnpxqj9x/lOkQ0Pk7r9lifYG0NtStbDn4Qnmy4sbxweNILOhuXaSwQ8
DK9JF7sVT/qhYEZO/EYeqjNDbFOZRlANWyH604eHl7knL83uMsSNrHOLO3bw
wMteYq4VbQhW5QJ1C8Izh5qvIu8NDNFGfXGbG8VDp9F32bWtBsibUL0WQPi3
YH5uSPw+A3TavXiy5BQPhjeCWEk6BjhSbhiWkEzmq3VlY0izPp4MW25Zn06u
z74ysWi/Plp2q/GyLvLA8HymMKqvj9KukVGvKzxEHN1fVfBSD+nFL6Qy8nhY
aD9rIvCIHrKOvVnFv86DybOeDnuWHvq/Gu+OKuKhfrWTt90nXaSEdMKwhIfx
kZtXAlJ18ahgsteqUh6GhncWtDjp4rJWVern2zyEXfEz2X9bB03z/Exi7vBg
9lltxSVdHeg8KW+aQeKftHBu9nltFDUeX+1H7k/+4XHlvaI29h2/HZ5D3vf5
evXFe+laOHVaRbOa5FfdEZmRrKOFn96pyoVkPiMDJ3/9c1sTlQclzHeT+f9X
L6werS9Ji9BCUV/XsVovogfDpzaY3tdCi6uRiDvRi/0rJ01YyWgjoX7LxYU7
eWh6rZa3z1MbK2bYGCuG8vDxXlBUXpk2qNn+Hi6kPr+++WVGztWB7O2MsZa9
POBQrPLdUB109Z64WUDi7xGrZBVe60Bu36fVfeE8OP/QT1vlqAtpj83Hzuzm
IfZjeqtCpS4Mdt1RKSf1f7d54XNzuh4a084+3kzyObGPUb4+Tw+25Td5lzbx
UMV0PO+oq4+R4pqAA648lKV/TKm8qg/LbSGvprgQPao3XGvap4/IrCSrFaQf
b1QefOBraICg6qh1VkvJ+z7QHTYFGmDn4h+5b6x56L6QYCdbbIAfaeezWWwe
Zrh8nef/0wDuPE79YlMe9lJndf0WGUL9dfj+v3o8jCVeDJ4aZYg9XjFt/IU8
WDp6j4zeN8SMkxVXSxR5aGl9VciRMMIr6/RP6nKkn6OnFdYsM8Io//ahVKKX
LoWdY0cijeB5PWW7Gtmf64tcEw+UG0Hf6HHKzT9czOiOiM4YNoKwoHtYOEJ4
FLOytUvTGEPS63xmEP1MqbmZFxtpjLhvlaHZPVyMzdznglZjuDwTOsYSvVwd
v+SvsxQNBzIPb22o5SLu5Zrvxbo0uLvmuLgRHh3j7NDItKbBckzlBC+H8GTm
wdwBJxpcdyxLu5nGReu1nZeCBTRI3NsvdiSei/Ld1kYz19Bw/IX26uZoLg7X
NG2M49JgcDP9d3oYFwc+q7i2LKXB1GlJ7HAAF9+XzWMXmhJ+pe483rqJCyPz
fDnRuTScORMftsqVi+cv4xw9h4wx4a2ed4/HhUb/0pPq+cZ4rFD+J9eJC16O
rezxjcYY0fg6T2YF0Sd5l4lPM43h/XNV9jeil+dMmcGHbhphhrifizPheevU
8nO5fCO01b+o0SexScKVsxcHDVGcrXEpklxf1VUbVxppiCTlN+fX2BP9/PLi
MkPGENtSL7gVOHJRcS9vkkeqAdQSRw9HcLlYsUG85piKAbLDghra1nKx8lGR
zK90fXypymrI9eRiz9DUcBE3fdxTzqi7vIWLp9ND5Ebn66O7U8VU1J+LRsWM
hW9b9XDJkFpYuYOLz2oK/Y/j9BBoFVzQHspF8YJ9N2tWEL4suvZRQPxFjsym
qsbJeohdY/7B7DDRi4nN/P47ujh3z/LuzlgulN+olDB26EI783u03BkuAvNL
Upx1dMH5IBZtmc7FYx23Lb09OghIsXLhXSb6d7FPf/CcDo66xlWuJXpE/Nnw
ZlcdrHjyPcWphAvjFrUGBxUd7Ez0LDUi/qlMJ6zs7HttPHRs+fCrjjzvtmLb
imvakE6zGiv4h4vbbV3arnu0MVkj5Z5DKxdLhvQyT6pqQ8x9cv6id1xUDque
kGvSwifpfxg1w6S/+JEuD+O0cGdxcXfzJB6mJ8oJE10JrybvMvOeycMlnaQp
q820sN/zSUUg2S/lJ/6p7FLQwpmAvZM+a/NQtCisX1VKC5/NFkU30InfLNww
OjJdC7G1D5tFyX59uhlLFs/VQqJu746T9jzcaeti9hhpYdYO+34vLg9yYX8s
il20IHet8H6o6//ybss1qwXtp+mw6vrxdjXRwysKFeqn8uk45X86895coi/L
X3r8Kadj/8YlB8+o8pCj/e3kxxo6jrsbHiklPPhYee5sfB4dppWhd6xsyf0J
voZ6Z+hYn32hyZnwJudg746B3XTAbeDVdZKPX15tZyZFB0cmdErvGh78L4qU
/zWlo7o5uBDrCc8oiTm5n02x+0+CxCaij/+49gw/vWSKLZ3v8xSIXy/ftbXG
2ccUp4PEvdc78zDa0JtjYWeKAlavdyF4qFMOGO62MsWNUnuqjOj1AuOsmsmU
KRJnqhpqKvOQLv5GaYmvKXZ5qLpNk+dhokR7ue9RUzhR1LtMKR5EZ4W8mpNr
inq7v//EivHwInVe06bHpjgwyVPMhvj5CMHDtKQ5dEQpzzKdRuo5RcSUsWod
HR9ZDT8mT/nf9Ryc2H0t5SkTx2W+z20X8KH0eNxnQIuJMrrsDMU9fBxUy13n
2MsARdO7GtBM+NdWK3ryNQOuiS9Vd7TwMM9K/XJiGwMlr6Z0f5Xgw4sfZdF6
nwG9XlWnZVZ8yJho7pK5y4CV+OITbRQfTcq1j8eKGcjY/vor5c+H/70PC3GV
Qep4dvXDKBJvvWmTf4GBUrbbm8yTfBRWzOElpjJwoPhvpHkKH8/iOxP6EhiY
lr4j7mgWH95lzxddjWFAoSPXI7WAj+kzXp6oiWAgbnUq37eUD+G6G3dpoQyY
v2XUjlfx4WSnV9rpycDGbyYH3Fr4kFd+MHXDSpKvKcf/3ns+Qg7LHd5qzIBS
/btNOiN8WOkmKBRIM1Df2mCVPJUCPfthelcfHcWH9z6VkaOgftl2OI/0207R
lOEUNQptjVHfGkl/Jfre3EM3ojC3TObgZy860omgd7MpTJlmX9vFoePhcPAV
HRsKF9p7vpjMpKPZ1GVzkj0F5fjBUL1uU6wO3cmSW03hcsSxzzMLTNF+iv/s
MJ/CFvH7FZrhppjp4P+hfQ2FU+FlQTeXmuLQdiZtxJXCarOwI1Nmm6Lzie7G
6vUUmmIV961pN0E+vdJYZwMF29dFTWMXTBC31c951r/j0cKpxttMoGp1Pdxz
HYX81gWnLekmGNv711NSQEFUT0nE5zcNJT+a7/aTfP50bGr4U0PD4PbLtiPL
KTyyne1jdYL49buD2TOsKaRV0DcFET1akqNzfj6dxOffsHrUaUj4+6B7qiaF
kxNJ3rvFadCOZvv2KVGorJrb9qXbGCmfH1RfIOtJZGfxxUJjnJNZvdJ0BgWt
7VSt6FFj9HRn+GVMpvDR66rsmIcxZMzi47+N8eG6ffu7EBij9/uPBabDfKzs
FXZVTTWGkXWgfEwPH53fxtdQL4xg1VJysusxH78qHP/m3DJC8oPARxsq+Di+
xWKX2UUjVDLsJG3y+Ng/t8R7W4oRzPQ7Dpem8hHbEKL7Q46G+tret03HSX+s
DAq0mEP8uW+ifkwyHxFT6qQvK9BwL6zzg/UlPnw6UwdHyHz3cRZo5hfy0X9H
/eegMdH3H6WDsff4qI+Jns21oeHFj+m8TJLPDcbXhW/W0pAcvWt9Ricf287H
zt0QRkPLgEBx+Wc+rhUfb4nJpCE9XDqJN8qH3tRX0o51NHT8TBj+PonCyIHQ
uOWfaLB/cat7hgSFrMylX7ylTMj6OO8skKbQ2KNzO87EBOv1zOv7yPqWZVT+
uRJqAtpKi18HFSnwTqyXartngplyu7XdlSlo7jBIcp1mihXr0/7OIePlCxxW
HLQ3BXOyK40pTyHb9XXrEcIjjU6vLc6kPkG/pD/dqjOFR/UWaoTk0/FrX3T5
gCl0pFd+XUXy5TxKulYtSwe7Imb2nS98zFvCPiZlRkdXWrCFxms+/tBsWD0u
dGyI4A6GkP24Y0t8514/OiQsAwsu1PMhWj41RTeaDo1zc8bibvFBn9iboJVC
x/iOeK5xNqmPyMu+W4Tv7Yn6lj6nSX0MD5ob3qRDpjrGaTyGj7TkH3WqFXSI
PzU2M4rgg6t8aiKllo538xYf+BPCx6fThbZZD+l4OvLx7mY/PsYeDhyLfkFH
eHum22TCw7VSR++IvaODcrh0sp/wLM7A/ZffAB1XlK2ey2jyoTXusvn3KB3l
KrdubiD8SxyZtiFZggH+752W6o94SOBdTm5WYSBcfr6yeCQP60ra5q5JY2Cn
FJ1hvuV/+RvvccC2WZGNLxtDMz+TflRIX7+1xpKN4DliVVklfKTO/7PFdCMb
CQ7JYcOEZwXh+k2hh9kormqW7yX99NXnNv1bPhvL6O7t8a/4MNE89T6ghg2j
rjXvvxC+KVOlJzKes7H20fxrBwfI/ekJ/WGf2RB2dLWuJPXqPB9T//03G0Uf
P4wuJfXMGBNrnzyDg5FnO4r8SX99XxX4KU2Bg7ydVZcrZSg8hUFJqTYHGwqk
A03JfjYmgrmCzkG6a1p+Hdnv4qGLTixbxMGw69U/O4xJv4l6KGTbcdB7PGiC
RXgolbvbZ70DB+KNTKdZSygYyH2y8nTmoGeIGfPDgcLVLoU1uTwOxl/f4L6j
qH+/B4UZUBy8C3ln98Kd9LviRq9OPgc68TMn/eNDQe6p7YvrXA6cpweoVu6k
sH5WfEmcEwfnXkiJ7DlI9kPbWMShpRy8/serwj+WwiQTiZUhFhw0OSUhLpXC
JYMlSssNOVC/2xDcfoXc/9x4SpciB5ERSsuXlVB4ZkXNWiDGwZXxmxee1pD3
By5y6h9gwya+NDDwGYW9Yb4Pac1sTMlalqbaTfjp43P6nyI2MpMPyXZ8ofDC
ofL2lTg2GpuSK8+OEb7TBu2yt7LBKMk8SokLMGth1LICKzZiL9dumD5HgEqT
KY8uSLNxXEzToHChAJTPSM/WThZeW/a+tDURYE/764SPWSxY5ejzKqwEuGLx
xDXqMAtzp4Y/97MToO2k4/DkrSxQRfMOyTsIoKVi4W9jy8KiL3NpRVwBrj02
4fmqsDDub3uwc60AXx0+Rh8dY6Ly/Dg7fqMA3svl32e2MnH9TbrCs80CnAwI
4FZcZ2Ii9ejbVD8BPgTmF76NYaLZWJE/FCTAl7Hod0qbmXAVLTR+FiKAYvm1
xkAbJmpD8ugWewQY8ni99IMyE6zvW9SMDwjQn/aMc+SXOd512N3OixRg+bGG
WVtvmCNub/vHJUcFmPPDfq2LjzkM9rnVTRwXwNZlumakhjnk/lY5d8QKUCZf
vY/TY4Yctd9xz0nsVbQw+FaaGZzExqOHyPUG59/Ls93M4P7sFl2bPG/CocJ/
YoEZLDPV0naR91XT3E8sfcvA0mSDulfhZL6VkftX5xA/8vxhwVoyn+atr1zW
7WRg/cFh1z5vAb5fVpe/vJhBuj6h6cQaAbQr2xefkSP+YOXi0A8rBPAZ+zJp
2SAdC3Xp8jcsBDjdnP7m8DM62o7yb0w1ECCyyixE5w4d268mCicpCSBlOer0
M5eOQzWd8uXTBZC8ozNWf5HwRVbhO/c3BapEWsLrAh0+rayJN59J/14amn4+
m/hXW03rqHYKViJyCcuK6Jhz7mGVSyOFWJQbGdbRoTVvXvzWMgpxHcYBKq/o
UPk+cuttDgWVFcXv+sfoSNjGW9xJ+l1uykmVLQsYmFOmxPI/QcH+4NTrbssY
4ChaZhfvJ3rMdtNKD2bgVGP62cYgCs+zOmR+XWHg2mQThYfepP8DmrQutTPg
0XZ6rqQbBR+n9QzdmWZYqyX1PoFHgbbNI5u+xAwFtnpefo4Uxgar+oJCzRAU
cWBX6jLCj2nufqevm6GcdvGPOtn/ZS9Vku0/miErQ7NDHER/Tr17vkjVHJYL
U786W1HoWhefrCo0R5pEkspkEmtskFiacdIcHVl59mrEfyTVGztsqzeH5NKA
1TcWU7As/zCHNm6OxVZB8qV2FBR85GTSaEwkdS0P46ykwBpLvuruyYTq7kPu
i1wopJwR2usmMjG0rvJq3VoKy7eau12qZkK9I5L5wouszzl558gBJuqX+vSF
BlJQUzeTuqLAwoRojFvbPlKfTLuSU1Ys7CqJL88k60n0o8NzLQspP4u9npyj
8IZaPMPSn4Xn7vqFLnkUggOvP7cIYyHpkL6ISjnxOw7z/oncx8JSkS/52o8o
SHSWhTPCWVi95aKceydZT5n2IP9AFtS4R+LvEJ58Pdazf/ouFla+3di3YYCC
kcjP5nkJLES5fsuqfk/8Ej2j0qKABXeuyV/VVxTmjLnvDbvPQuHZE9Z7WigU
6lU7dnSx4CQSltv6kELJuZV+Xt9ZkHTdcsSI8E1JO3q+kjgbZeGNikdIP33t
0Z5J0yP64nwj3OYqqaf0p7n2dmwkz6oYmZlMYaqv2MKza9hwXr6ndPQQqVde
laLLZjbmHN77Zdou4k+PUQOX/Nk4um5V5dJNFIo8Shtzt7NRsuy22RnC91mF
BvPWBBA+Du7TUiX+0mjy44hhcv9dluipfqIXTT0lJeXr/uXhpVAxAwrVrSLu
4yvY0F78oGvXAgr1vg/0RszYONL4tNp2NtEvmk7NgBIb2UeUtcOmUJifx2rV
m8RGuPtsKdWffOy6/JS9n/C0sH+iidnHR0Dz+T+S5Sy0Rwzen0X8o6rE7xLr
NBZEm4tSjrXxkaXMHI8l9TGJVxqLevy/ev3MTWbzzecMvJNkTyo2FWDhrxVZ
ymMM5PFSoi4QHliuzlaKJ/x5GiKiOmojQN52863vbc0wVLz0Y+Vywf+v31df
M+Q52Hyb5ijAC0fdt4fOmCFj/yOqc5UARZq5NvurzOAbW6Hj4CyAnui59oJ+
M+Tf7t/nSeJHQ5K2fQrmELUxCzBeTcYni82TtCf7YYuvdAV5Xqvt+cGeEHO4
+24Lnk94tb7ujaddtjmyT0reciZ6wUvokZJ6bo5wGfXPQdYCrKjIPiQlxkSY
2TGNYywBnjgv26zEZMKGrbgniybAzg2Pl0sT3u9cnz/tibYAD7+vrL1zhonc
9/Pa5ywQgDWzfO2BCiZurEwfr5MVYPykw+H0JiYuWC6adFKCzP/tzwe8HiZE
Sy8OLf5DzkOaJz+EfyD7MdRkvcdX4h9OhdQ/JHHR5J9xSm8pTNuk4DhOrg/q
EG8910rq3d69sY48TyYqOFi6gfhRY1pfVzkTyw+uqsgg/co4v+PJpPNMPKKu
jO7JJ7G3zI83u5ngHYkPeJpBYVkDaPdcmXDImggQnqXg8W373u9WTBjcmvDs
OUVhZYNYxey/5hg3XLnp8xHCGwO9U2fLzLG7Lu3rmwjCU2/jjs9B5uBSypGV
B8j7K/x2eekSXt3+enY7GeeGWths6jZDb71V4dfDhDeyzX8vlZkhfEhaa/5x
4qd6BpQcSH1FhUb2tHgKfrlrgiODzJDYapXLSKJwzKLrXcgqM9jZ9XZopFMI
W/Xe8pSuGR49OlPXeplCsrnSnBgxMyhZui3puEb24+3MTN9PxH/aRZzQvk14
eiFx1uInDCSnOHXmVVMYui2bKHObgakDklvcCF9KGxa59V1moHLo7xb9Ngo6
ySZprckMvBbsmivRQ/g1JBXdEUvO000luR8/UdicNmQndpSBPlnJ9eXfSLzp
9yzPwwzIPi713kXql+U3frQ5joEVwStdvWcJ0O4iFrovlwH2mmKnFeoCyASk
CTzvMrCs2597U0/wP/vF7dWNF95PrTHsaKTWXiDAsTyzxDIta6gGOMorNgsw
+Pdt1PxeS5Rv8yoMIPc/Kv6jv+61JaqfyOrt0BfgkNK6J+5tllCab/3xq7sA
TfQKr8z7lohTWydYdlqAA9Lrz3dVWiJrSfiZtnwBMD4+Wl9siWn5imNUnQCd
6aqOM65awiaqec3DDhIvG9gWesESC4KT+jJ7BVA9t2qve6olegfZJ8yHBCDH
zIpbCZbwfZl/9uhvAVqSZ20OjrHEgTm921KnChH6efatkxGWGIlpXe8rLUQ9
+/PH8d2WOLcg4J/xeUKUL/R8fcXTEveNfI+66QsR+VvEWH8lyddvZ8g9SyHe
b3K8bmZsiQgRlQAdRyHyxB4tCZO2hMHsycuTXYXIjJ7SkNNnAYWaWy9ltgkR
F7VXMbTGAu2LWn6n7BbC9mqFUtIZC4xlD0bTo4WITl6ZU+JlgSk6mau644QI
enewP4djAROj6zd0zgox6/b8ORNSFmD7Hw9MyhAiJkDn4kgXByXFBYvlsoWQ
21gj25HPAR6fbD+cJ/z3d9jeoTAOdh6+8rX9uhCT1n5LPUj89Ze87eyRIiEq
ZYtuPJ3Fgc10L5/qm0LAj5et2c6GbMBPlk6JEIV3v/yuv8DGSFb22ln/jnvF
G/32YeNQ6Ocoz0IhFIsFleJ0Ntxvs/0kC4QIFOfrmf9mQclk5oN+ks+2svSh
BzUs8PN7HEfOC8FZuCJB8gQLl8d0b8w4I8T0c76xVgIWrr73uDL/GIn3KXrk
qbPwizPl09Q9Qox3Pj1pK87CiXs7gvt2COFw1zaxepCJSVrEd5P1ZGuPPFB+
SfjkdIxn6imEyFyvGMdaJpYqduzKWCvE2zgpuv0NJnYHPkz55iyEUtJ2RfEM
whMaTcfUXohE503z8iOYSAzLWRDDFMJVyKRGtzGRJT2U3KUphG9F95XMdcRP
T8lt3SAnxM1T1DtvZyY0AvfL2kwWwuhzQqeIIxOp3vLxpcOEn5evu1TJsWAw
Sa2/6a0A73Vzz4rNIf4i+zEjZpD49zd/WEHEj2iVzBmyHif6UdYyr4bM912w
0ChfQoh1KevUyo1Z6KV9+xk7VwiGTyVHxYacH0yWumWSfFRkdR0LiF+ZuHd9
cwZdiJd770Of+BOO3imN5YuFUE6o+yPIZGHKLfsMnpMQyW/l2fPrWFjMePz7
u0AIrw2Ft+U+sXBNdvjjDHchZA7sl6dLscn6xOwt8BaCdXfjG1cTNmo3BT7p
I+urs39UKziUjTOHgkUjgoSo3pZkfuEeGztXFdLcdwqR4Lzpns40Dq6ffS4+
l4zr/Yna4WjPQZrVGTbTVwh5C4W/vKMcHJt7frszqU/P8+UyUXUcNPy5sGGE
5GP/4lbBkQEOYldE/1pF8r2S8/RFrKwFzv+sU7izRIhDakFFLxkWsH15zVaD
RfpJOnxjnosF6ipO/Awh+/H10sapK/wsEBCSc+uCMum/FKuaH1EWOPZ89eT4
mWT/dZaUD5+1gMe1h67GE6Q+3bPlo/IsgKeb7Hy+kPpML9vwq9gCu//UCcbf
CDA9xGjwS7kF/Kf7WBm9FKDqd6P25loLrOCFH/3zWADBzj6/wIcWMDdd+GBz
rQBbcrSLnV9Y4LV8p/dkwsOGvqp3zW8tUH64O7mf8GxC8qw6Z8ACM9fs7pEh
56vE9pi4+6MWUF83VLmB8E+01fqIl4Ql7phfs1Mn50cRenfVeRVLvF7N1RIn
54cHidKLNdMs0b7cb5H5Xep/+Pvf+L+8/q//+e/3jP9+b/7v9/3/A4ASZzM=

      "]], 
     PolygonBox[{{142.676, 38.3286}, {143.756, 38.3286}, {143.756, 
      46.128600000000006`}, {142.80349999999999`, 46.128600000000006`}, {
      141.1235, 45.219225}, {141.324125, 44.41485}, {142.651625, 45.147975}, {
      142.676, 45.147975}, {142.676, 38.3286}}], 
     PolygonBox[{{100.34, 108.0006}, {101.42, 108.0006}, {101.42, 115.8006}, {
      100.4675, 115.8006}, {98.7875, 114.891225}, {98.988125, 114.08685}, {
      100.315625, 114.819975}, {100.34, 114.819975}, {100.34, 108.0006}}], 
     PolygonBox[{{134.672, 108.3366}, {135.752, 108.3366}, {135.752, 
      116.1366}, {134.7995, 116.1366}, {133.11950000000002`, 115.227225}, {
      133.32012500000002`, 114.42285000000001`}, {134.647625, 115.155975}, {
      134.672, 115.155975}, {134.672, 108.3366}}], 
     PolygonBox[{{133.00399999999996`, 67.3326}, {134.08399999999997`, 
      67.3326}, {134.08399999999997`, 75.1326}, {133.13149999999996`, 
      75.1326}, {131.45149999999998`, 74.223225}, {131.65212499999998`, 
      73.41884999999999}, {132.97962499999997`, 74.151975}, {
      133.00399999999996`, 74.151975}, {133.00399999999996`, 67.3326}}], 
     PolygonBox[{{169.99999999999997`, 53.004599999999996`}, {
      171.07999999999998`, 53.004599999999996`}, {171.07999999999998`, 
      60.80459999999999}, {170.12749999999997`, 60.80459999999999}, {168.4475,
       59.895224999999996`}, {168.648125, 59.090849999999996`}, {
      169.97562499999998`, 59.823975}, {169.99999999999997`, 59.823975}, {
      169.99999999999997`, 53.004599999999996`}}], 
     PolygonBox[{{175.00399999999996`, 89.34060000000001}, {
      176.08399999999997`, 89.34060000000001}, {176.08399999999997`, 
      97.1406}, {175.13149999999996`, 97.1406}, {173.45149999999998`, 
      96.23122500000001}, {173.65212499999998`, 95.42685}, {
      174.97962499999997`, 96.159975}, {175.00399999999996`, 96.159975}, {
      175.00399999999996`, 89.34060000000001}}]}, 
    {FaceForm[RGBColor[1., 1., 1.]], PolygonBox[CompressedData["
1:eJxdV3tUzfkWLyN6eDRq5LbClDo9hvTySEPbUAopz6kkoppuoea7fypmLQzl
hh5mxeQx5CQRCaXUhI7MdNMKTSLPMnkVRrebc0nK/Z4za39/c+9fre9q/b5n
f/f+PPbHcmXsgoh+Ojo6uro6Opq/GVVqu5D5EnzmWf2gxAnhheIs+vNzadIH
v76xCLbO+in2/BxY63Jmrj3CkHEu514ESGCTtclPaYMQGRnpncnPPqw79oMl
wn/sHqSO4edXraVhoaMQtqpqbx3wl+DLuOur/2mO0Jj499gP8yRYqVxyf5IZ
QtHBjmNe/LyzN+LtaROE1g27ryX4SfC7kYmRkzGCQ0iGY+ZcCdIXSivKBiEE
pJn9be8cCVRLD0/3NUCwCA6/v222BIdPnnrXqoeweMipK8t9NfUW3Ujuh8Cf
9/kYH+37jF0+MrAPGer5m7cEOj/06bX1MH5f1tpoLwm8ZrHuY+8Y9DW++/B6
hgTG7ZMmMDWD9xujJy//SoLU3ohPZv2bgWHTmNgKkKDVyKRQ0cH4e0M6PvGU
YOqBxZs+fcUgSTV7oPtUCWpdZl4e2M5gfbtCb6mHBMVB6osGzxgc6rCdFO0u
gXXWpkqzxwzKRiW/jJwkAf/5oS6PGKRXrYubP0HTz/XdgQ8ZtCucTR1cJQgY
Nbw69R6DtKzX1p1OEuzofVp5rYnB9BVP/5XnqLnvo5PFLQZ1dXOr54zV3Ld+
VWKDtr6uFnsJRg2PVrbe0NZXvcpWgkaDNrel1xh4tPinNVlLsKfRIKq1lsGT
+pwfPay09ycl1jCY9fsGp12jNfPIvDWymoFdyND8WxYSVG2zzW24wsA/LWve
IHMJgtXlU7IuM9iimh3rZibBzeYVj2MqGaRMXxE0z1SLn7aAi9rvlwZ/KoGp
p3emd4XmnFEVOEQC11/OOvqVM5iXZtbsayRBy6Od/SPOM1jl0dIzTl+CmRYv
Q9NLGIwtGhmtp6eZx9N/XC1mEDfVMKFeVzOPzKvDixio7R7EZfQhfHtdf238
GabB39GvehDC65ZVthUyeOQ/OPzFW4S21OMD155iUG91v3vbG+R4/rhrQAGD
0ckxJSM6UdP/o0UnGOyqUj/J/gPhu6NjM1g+0/DjtsULzpPz4/d6H2fwprfx
TsYzhEqnfYbjjzGQMve6d7ciKLI2OY3NY+Di6jorqEVzX/fCaUe19fmfuY+w
wHdkZUSupl+1yr4mhNgjuhdyjjBQek3cObMR4erAi7vVOQzM+i8J3lKPGvxl
hvJzwaywZWV1qMFfv2altn+tz2o478rvOUhKbf8mD/kV4U36za8tlVr8FDhe
Rhg4zPTm08MMLkgmaT4XUcOPZ5f5Wcv/cvyT//zc25j4JrZE/v/q5z26O87K
37ufq8k+cUq+/4razqIhX/79byIjf9XJk+vj/W+fmCPXH38pu0k6JL/vsPn4
hz/vl9+/LKPKxyBL7o9h05GoFZly//QLLHaqMuT+nquJ77NPlfvP6zU+mCLP
h7/P2DxZnt8G08K5yu/l+XL6D3PdKM/fZsD3Z25skPHB61uXkCDjh8O10EGS
8cX5e7I9DgX+hm1VlZ9bgwKfNfGXbFOjUeCX929G3Dco8K1pf1g4Cvzzc+Xy
MBT84OVVxISi4A+v51DyUhT84veVngpEwT/+/cIni1Hwc/++fZftF6Lg78jg
8ICNASj4faKzwa/VDwX/+f36S+ag0Af+3mt3fVDoxzTDpldrvFHoS45XafGw
mSj0p60nP65mOgp94vP4NsMThX5xPulFTUWhb4VcYBZ4oNA/hbP+aH93FPoY
6H4OQieh0E9en+PmCSj0ldc3ocQVhf6+ml92tNcZhT4XWATXBTmh0O+e/M63
Vx1R6DvvX/y8cSj0n+M56/kXKPyB6+exPQ4o/MNJv0AdaI/CXxr8VtY726Hw
H35f8ue2KPyJzyPcRoHCv+rq6srBBoW/lXb1NjJrFP73wHpA/wtjUPhjtvn4
PRb8TP7J33t7txUKf+X6Z2ZjhcJ/p7T4516zROHPnF516ZYo/JvPozmKn8nf
tfy3ROH/9H+pOyNmjZv8fUNxkMHoyfL9es8Hra71kH+f49831lOub9qBW18P
niHX/3rwpbm53vL7ah5MaHadLb//0GZFVYWf3B+Oj0KP+XL/9juMCCpeJPc3
yupVglWg3P+UhmZVCucFzae++G7701AU8zPxrD7uvhLFfO3+SCveGoFi/o8n
mquuRKHAx4g9i5K6Y1Dg56fNilLrWBT48mbrjbwYCvy9bJ04JXgdCnyGzvF5
tyoRBX7XWWf1hH2HAt/9nw96v5DrDuGf8zPfnesS8eORkYlqWBIK/txZHt/V
vA0Fvw5tzus+uB0F//o/T03x5zpI/OT4WtKVjoK/hlFWI7b/gILfi6TcJOPd
KPifmb9l/vYfUegDv9+tay8K/eD0eOx3AIW+RL4N/2zfQRT6cz2lYWNjNgp9
Wpz9xe2PShT6VV8c9Jt5Lv5V3xQ2eSj0T11+b8eo4yj00fegTsmAEyj080mY
MvjhSRT6+tPmPOcc7kOkv7y+jkWnUehz2emtc9RnUOg3l9f3W4pQ6Dt0Pj7b
W4xC/3n/7CK475E/cP0wLS9F4R+n7yx36D6Pwl+gOsTShvsm+U+MX1fhlz+j
8Cc+3+2eFSj8i/MjYtwFFP52xy32vd5FFP5XcW9Hbw0/kz+Gxd+wjr+Ewj85
PxSDK1H4K+fH+bRKFP7r9svZ9LeVKPx5YkdZ2GwVCv8eszrxWTI/k783FN9t
yFfh//o/P9N+QP+n/YG+p/2C7qf9g36f9hOqj/YXqp/2G3of7T/0ftqPqD+0
P1H/aL+i/tL+Rf2n/YzmQ/sbzY/2O5ov7X80f9oPCR+0PxJ+aL8kfNH+Sfij
/ZTwSfsr4Zf2W8I37b+E/7/sx1p+0P5M/KH9mvhF+zfxj/Zz4ift78Rf2u+J
37T/E/8pH5A+UH4g/aB8QfpC+YP0h/IJ6RPlF9Ivyjekb5R/SP8oH5E+Un4i
/aR8RfpK+Yv0l/IZ6TPlN9Jvynek75T/SP8pH5I/UH4k/6B8Sf5C+ZP8h/Ip
+RPlV/Ivyrfkb5R/yf8oH5M/Un4m/6R8Tf5K+Zv8l/I5+TPld/Jvyvfk7/+f
//8L7+xvIA==
      "]]}, 
    {EdgeForm[Thickness[0.002283871174663832]], 
     {FaceForm[None], PolygonBox[CompressedData["
1:eJxdV3tUjukWjxHlfhuZVpjSfUg3lzS0XUok5V5JRDVNoebZrzRmLQzlhC5m
hVwWKblEQima0MWZTqyMJpFxKSekTKPjpENSzvN9Z+39OvNHq7XXu57n28/e
v8vexqsiFgR319HR6d5N/sn/SaVtlv7zFfjcpexRni3CS/ML6CXj/JgPnl1j
ECzs9OKsZOxz0/78XCuE/mPtL770VsAsZbNnmhlCSEiIW7KM3UV7xAdjhP9Y
PoofLePm+vzAgJEI24pv3j3kpcDXkb+u+YchQnX0txEf5imwKm3Jw4kGCDmH
W066yji+M/jtuSEI9Rv33NrgqUB9nyF9bAciWPsn2STPVWD3QmXl5b4I3gkG
X+z3UKBk2dFps/URjPyCHm6fo8DRM2ff1esiLO5/9vqK2Zp8c27HdkeQz/ty
tLv2fQPtPwqw8h/g8pubAjo/dek2dgh5X8q6MFcF3GaJ9pPvBHRVv/vwaoYC
g5omjhdtAt5vCpu0Yro2v89m/VtA75rREYWgzS/bvEXI9/q3fOaiwNRDizcP
ahYQUzynl9MUBSrsZ5b0ahLwfZO57jJnBfJ8267qNwg40mIxMcxJAfOUzUUG
TwVcHhn7R8hEbf0G2D8RkFi6PnL+eE38fbvPYwFN5nZDrR0U8B45rCz+gYCE
lFemr201+TwvulUjYNrK5/86YaPpx0dbo7sCKirmlnmM0Z5fHV2lza+1zkqB
UcPC0upva/MrW22hwD39RsdltwQ413kl1JgqsK9aP7T+poBnlen7nE2098dE
lwuY9c+NtrtHad6bfHdEmQBL/wGZd40UKN1ukVF1XYBXQsq8voYK+LUVTE4p
EbC1eE6Eo4ECd2pXPg0vEhA3baXvvKFa/DR6X9WeX+Y3SNMPt2S3Qk2cVOrT
XwHHv1+w8SwQMC/BoHZ2HwXqnuzqEXxJwGrnuo6xegrMNPojIDFPwJicEWG6
utr8/nYjV0DklN4bKrtp87sxLEdAm+WjyKQuhO9+1VsXdV5o8Hd8egdCUMXy
osZsAU+8+gW9fIvQGH+q17qzAipNHrZvf4Oa+u3umSVgVGx43vDXqKnf8ZzT
AnaXtj1L/RPhh+NjkkSm0PDjntFLyZNL4/a7nRLwprP6flIDQpHtgd7jTgpQ
kvc7tdejpr+2Y04IsHdwmOVbp7mvfeHU49r8vM4/RFgwe0RRcIamXjfTumoQ
Io51u5J+TECa64RdM6sRbvS6uqctXYBBjyV+WytRg7/kABlnzQpcfrkCNfjr
XpumrV99Q7nkXcEDayVNW79J/X9BeJN4Z6lxmhY/WTYlCL0GD73z/KiAK8qQ
BPerqOFHQ4mMtfwvwP/xX8ad1dFvIvLU72tedHTbeUE973SxPPX0WfX+622W
RlWZ6u9/ExLyi84JNT9Z/6YJ6Wr+UddSa5Qj6vuOGo57/PNB9f3Lk0rd9VPU
+vSuORa6Mlmtn16W0a7iJLW+F8ujuqzi1frLfAcejlP7I9830DBW7d/Godlz
035U+yvpP9hhk9p/s54/nr+9UcWHzG/9hg0qfiRcs60VFV+Sv2eaIpHxN3hb
ccHFtcj4LI+6ZhEfhoxfWb8Zkd8g41tT/sAgZPzLuGhFIDI/ZHqF4QHI/JH5
HIldhswveV/+WR9k/snzC58tRubnwQMHSqwWIvN3hF+Q9yZvZH6ffl3lWe+J
zH95v94SD2R9kO+99bs7sn5M7V3TvNYNWV/SXfNzB89E1p/GjszI8mnI+iT7
8V2SC7J+ST7phk5B1rdsKTALnJH1z9xOb5SXE7I++jhdhICJyPop87PZMh5Z
X2V+4/MckPW3ef7l4512yPqcZeRX4WuLrN8dma/f3rBB1ndZv6h5Y5H1X+I5
5cVXyP4g9fPkXmtk/7DVy2rzsUL2lyrPVZV2lsj+I++L/dIC2Z9kP4LMzJH9
q6KiogDMkP0tv7WzWpgi+98j0549roxG9sdUw3F7jWRM/infe2+PCbK/Sv0z
MDNB9t/JdV4Zt4yR/VnSqyLRGNm/ZT9qQ2VM/q7lvzGy/9N3pT0pfK2jer4q
11d/1CT1ft0XfdfcdFZ/X+JrdoSLmt/UQ3eX9puh5v+q37W5GW7q+8ofja91
mKO+/8gW89JCT7U+Eh/ZzvPV+h20Hu6bu0it77cmzRtMfNT676yqLY6TvKD+
VOX+3vQ8AD/t3ymnVcj9tf4zIXdbMHL/n00wLL4eioyPL/YuimkPR8aPzC/f
NAIZXzK/Pq4CGX/N9RMm+61HxmeAh/u71dHI+F1vmtIR+AMyvnu86Pt+odQd
wr+sX6aT1CXih8RH8eAYZP48WBHVWrsdmV9HtpxoP7wDmX+6L+LjvKQOEj/l
+SWticj87RNqMnzHT8j8XqRkxAzcg8z/PZlb5+/Yh6wP8n7H1v3I+iHx9dTz
ELK+hL4N+vzAYWT9qYyr2lSdiqxPS1O/uvcxDVm/JH5+M8zAT/XN3OwEsv5J
/9g58hSyPnoc1snreRpZPxsC0/wen0HWV5mfXbr0IdJfmV/LonPI+lxwbptH
23lk/S67YPN+aw6yvk9//fRCZy6y/sv6WQZL3yN/kPUbWpCP7B/n7q+wbr+E
7C9Q5m9sJn2T/CfcszX765+R/Un2d4dLIbJ/yf4Gj72C7G/3HSPe615F9r/C
Bzs7y2VM/hgYdds06hqyf0r8mfcrQvZXib9LCUXI/iv9I/FtEbI/T2i5HDin
GNm/R6+JboiVMfm75EdVZjH+v//LmOYD+k7zA52n+YLup/mDfp/mE8qP5hfK
n+Ybeh/NP/R+mo+oPjQ/Uf1ovqL60vxF9af5jPpD8xv1j+Y76i/Nf9R/mg8J
HzQ/En5oviR80fxJ+KP5lPBJ8yvhl+ZbwjfNv4T/T+ZjLT9ofib+0HxN/KL5
m/hH8znxk+Z34i/N98Rvmv+J/7QfkD7Q/kD6QfsF6QvtH6Q/tJ+QPtH+QvpF
+w3pG+0/pH+0H5E+0v5E+kn7Fekr7V+kv7SfkT7T/kb6Tfsd6Tvtf6T/tB+S
P3yyP2r9g/ZL8hfaP8l/aD8lf6L9lfyL9lvyN9p/yf9oPyZ/pP2Z/JP2a/JX
2r/Jf2k/J3+m/Z38m/Z78ve/7v9/jf8La2J3GA==
       "]]}}, 
    {FaceForm[RGBColor[1., 1., 1.]], PolygonBox[CompressedData["
1:eJxdV3lYz9kajylaLE0aGTcMKulaWiwTg9dcIaSsU4lKi26WmnPSObnzYCg3
tJgnJllKKZQW7XVDyUi6RVLKFrJUGI2bhhD3/H7PvOc79/7Vc56e7/m9530/
y/sZuTZgqU9vDQ2NXr00NFR/o8u7zN1ucfhiVsXdfHMKz8yyqaM4F4R+cPho
QmGMlXb4WHF2rrI+s2gkhQHjrfOeNXEwjd3mkDiMgq+v79wYcZ5PugM+fEnh
d/O7EaPF+UVLgeeawRR2llU1HG7k8E3g1Q2XDSjU878HfLjJYW3iyjtTB1LI
Odpx0k6c9/b4vMnSo9CyZX8Na+DwUG+QnqU2BQu36Akx9RyilgV5FGlScIo0
+vLgDQ5lq47Ntu9FwdjV+86uOg7HTme8bekhsGJAxkX366p6c66FvSMgnvfV
6Fr1+/St3xAY6zZw1vWrHDR++qjV1knEfbGb/Gs42M0j3Sd/I/Cx/u2Hl//m
oN8+dTL5lcC7rf5fu1dxiOjx+WzeMwK6jaMDSio5tOgNyjRrJeK9bh2fXeYw
4/CKbZ8/JhBatqCv7SUOVdZzLvR9SCCk3Uxr1UUOuS5d53SaCcR3jJnqf4GD
Sey2UqM7BIqGhz33LeUgfn6gdROBqPLNgUvOqfoZ0u3cQKDdzMrQooSD0/DB
FRF1BCJjX5q8KuKwp+dJac01ArM9nvx2okB13ydL4xoC1dWLKhbmqe4L8eJV
6vo672dzGD7YP7Hlsrq+Cq8sDvU6bZNWXSIw/b5jZGM6hwP1On4t5QQe1yb9
PD1NfX8oLyMw7+EWy30nVfOIaRh2noC528DUhmQO5bvGJNeVEHCMjF3cL4mD
a1fxtNhiAjvKFgRMSuBwo9nj0fpCAuGzPVwWH1Hjp80pX/39Ktc4Doaz5sbM
zVWdo8udf+Zg80v2BIdsAosjjZrtYzjcf7BX0yeLgNf0++/H7+Mwx/j5mqgM
AuNyhvlrRarm8eSfV04TCJyhy2p3q+YRc2VwGoEu87uB0bs4fH9Ve1PwKaLC
X8q3Ozl4V68ubTtB4IFjf+9n2zi0RZzquymFQO2oO927flDh+dO+PskERoSt
zx8Sou5/Sk4SgX3lXY8TNnP4R8q4aJJIVPy4aUw4PCuceHDuMQKve+qbojdx
KLWM052YQCAo5qBttz8Hs9htluPiCVjb2MxzWafmx7KZR9X1OZ7x4rDUflip
zxFVv6oSP7pzCDje62zSYQKJdlP2znHjcKXvuf1dhwgYaa503eGsxl/MGnFO
n+e5umi5Gn+9m+PU/Wt56sTh9+LbFkFx6v59PcCBw+uoG9+NjFPjJ32CPYe+
BoY3nhwkcDZoUOR8OzU/nl4QZzX/Z//Bf3HuqeevA2Yo/9/Q+r7XHlvle9u8
yoS0ycr9F7vMjeuslN9f5+t7SWOCUp/of/sUC6X+4PMJjUFmyvuODZ1471+j
lPevji6frzNC6Y9u43E/j78o/dNON95bZqT0N68y+ONYQ6X/ol79o/rKfMT7
9If2V+a3xTBzUaKOMl9BfwObPsr8Tfv8eOZabwUfor7N7BOT+BFwzbT4wCS+
BH9Pt79lEn8GO8uK87qYxGdl8PkxEf9hEr+if38L7GAS36r2e75gEv/iXOre
ziQ/RHkl658yyR9RT3zYIyb5Je4ryHjAJP/E98se32OSn4fi4i6MvcMkf4e5
ejttbWKS32mv6hxaGpjkv7hfe+UNJvVBvLfmVi2T+jFTt/HFxqtM6kuSXUGu
QTWT+tP2PjWw8gqT+iTm8X30ZSb1S/BJy+8Sk/qWKQRm6UUm9c/MSnuE4wUm
9dHZNg/WlDKpn6K+CdvPMamvor7J+SVM6u+LJUUpPcVM6nO6sWu1SxGT+v0+
9dWbKwVM6rvoX/DifCb1X+A5tjWXSX8Q+nnyQA6T/mGpnd7lnM2kv9Q5rK21
OsOk/4j7wr7KYtKfxDy8TTOZ9K/q6upiyGDS3wo6e+pJOpP+d9ekj+bZ00z6
Y8LQiQeMxRn9U7z35v40Jv1V6J+RaRqT/jvtvmNyTSqT/izoVR2VyqR/i3k0
+4kz+rua/6lM+j/+P6g7ev3Gccr3dbkuOiMslfu1WvttqLJRfl/g3z5gqlLf
zMMN3/WfrtT/sv/5RckzlfdV3p3cbPOt8v747WblJXZKfwQ+MqfbK/07ZDHE
JXcRlf31G/WCjXKisv/hdc1l4cuonE9t7q32JyupnN+gWRWnbF2pnK/5r5G5
O1dTOf9HU4aWXfSgEh9DDiwP7faiEj9HtpsVmKyjEl9zSYienT+V+HveMmWa
60Yq8blm4fy3XoFU4nezSex7T0olvjVb+71bFkwl/gU/U21DqOTHA71BZQY/
UMmfJvfgzuatVPIrfvuJ7qM/Usk/zdaIcMdQKvkp8LWycxeV/NX1GzVk924q
+b08KDlUP4JK/sek7liyO4pKfRD3T+rcR6V+CHo8coihUl9833h/EXeASv25
Gl63tT6WSn1akfDXm5/iqNSv2lyX60OP0D/rm5lpPJX611V8e8/wY1Tqo/1R
jfw+SVTq52PPRNd7x6nU1yPbT1glpVCpv6K+juUnqdTnoqydC7tOUanfQl7f
7UijUt/h1aPsntNU6r/on7lPBpX+IPTDsDiTSv/IanK36M6i0l+gwm2kaTaV
/rPeoTPzmxwq/UnMd/esXCr9S/DDZ3welf7WNCngnVY+lf5XcntPT6U4oz96
Bl8zCS6g0j8FP8z6F1Lpr4IfhZGFVPrvpF+yo94UUunPUzqKPBcUUenfozfw
p2HijP5el3urLrWI/q//izPuB/h/3B/we9wv8H7cP/D3cT/B+nB/wfpxv8H3
4f6D78f9CPuD+xP2D/cr7C/uX9h/3M9wPri/4fxwv8P54v6H88f9EPGB+yPi
B/dLxBfun4g/3E8Rn7i/In5xv0V84/6L+P/TfqzmB+7PyB/cr5FfuH8j/3A/
R37i/o78xf0e+Y37P/If8wHqA+YH1A/MF6gvmD9QfzCfoD5hfkH9wnyD+ob5
B/UP8xHqI+Yn1E/MV6ivmL9QfzGfoT5jfkP9xnyH+o75D/Uf8yH6A+ZH9A/M
l+gvmD/RfzCfoj9hfkX/wnyL/ob5F/0P8zH6I+Zn9E/M1+ivmL/RfzGfoz9j
fkf/xnyP/v7/+f+/HUat6g==
      "]]}, 
    {EdgeForm[Thickness[0.002283871174663832]], 
     {FaceForm[None], PolygonBox[CompressedData["
1:eJxdV3tUz9kWjxHlPY0RbhhU0iWV18QMhyuElMdQiUoPTR4156RzuLMwlOvR
666QPEoplB561w09XEm3yE8pr5g8KtNo3DSEuKfvmr2/7vzRau31Xef89tn7
89h71DrfZZ7dtbS0uneTf/J/WEm7ifMdQb6cVXo/24SR58bpzE7GOYHvbT8Y
MjLWQmfvOBk7lFueXzyKkf4TLLOe1wliFLnDNnY4I15eXvMiZLyAdvi+H8rI
7yb3g8fIuKUhx23tYEZ2F5XXHKsV5Bu/6xuv6jFSLb73fX9bkHWxK+9NG8BI
xonWM9YyDu70fJ3Wh5GGbQcreY0gDX2+6GOuw4ipc5hZRLUg4cv9XfN6MGIf
oj/0yC1BilefnG3TjREDJ497ezSCnDyX8qahk5Lv+qdcdrnZlW/GjaC3lMjn
fTWmSnnfQMvXlIxzHjDr5nVBtP75Qbupjcr7Ijf7VAoybz7tOPMbJR+q37x/
8R9BPm+eNoX+Ssnb7T5fu5Qr+X02/zklvWvH+BaUKfmlGjdS+V7n1s+uCjLz
2Hc7Pn9CSWDRwl5WVwSpsJxb3OtnSrY2G2uvvixItmP7Rd16SqJbx07zKRbE
OHJHof49SvJGBP3iVajUb4BlHSWhJVv8ll7sird2ONRQ0mxsMci0QBD7EYNL
gzWUhES+MHyZ15XP08LKG5TMdn362+mcrn58NDeopKSiYnHpoizlvLsoV/Jr
e5guyMjBPrENV5X8St3TBLmt2zR59RVKZjy0C6lNFuRwta53QwklT6riDs9I
Uu4PFEWUzP95m3n4ma73RtQMv0SJifOAxJp4QUr2jI3XFFBiFxK5pG+cIE7t
+dMj8ynZVbTQd3KMILfqXR9vyKVk72xXxyXHFfw02Wcr51c7RXX1Y17EvMyu
OKzE4bAgk/+dbmabTsmSEP16mwhBHj460MMzjRL3GQ/fTQgXZK7BL2tDUygZ
nzHcRztEye8f185R4vdtb161T8nv2uAkStpN7vuF7RHkh+s6mwPO0i78JczZ
LYhHxZrCptOUPLLr5/F8hyBNwWd7bU6gpGr0vY49Pyr1C+8ZT8nIoA3ZQ7Yq
9UvIiKMkvKT9ScwWQf6eMD6MxtIuftw2oII8z514ZN5JSl51VteFbRak0Dyq
98QYSvwjjlh1+Cj9NR8fTYnlpEnzHdcr/V0+84SSn915d0GW2Qwv9DzeVa/y
2A8ugvie6nYh7hglsdZTD8x1FuRar4sH249Sot9jpdMuBwV/EWtlnDzfbU3e
CgV/3eujlPo1PLMX5Pf8u6b+UUr9vu5vK8ir0FurRkUp+Ek2sxGkl96gW0+P
UHLB/4uQBdYKP54Vy1jh/+w/+C/jzmrxyvdb9fvGxnfd9lup562yymKSpqj3
X243MdBYqL+/3svripaZmp+sf/NUUzX/gEsxtf7G6vtODpv44F+j1fevCStZ
oDtSrU/v2lPern9R66eTbHCgSF+tb1ZZwIdxg9T6y3wHnhio9ke+b+Cwfmr/
tg1KXRyrq/ZX0l9vUk+1/0Y9fzp/o7uKD5nfFv6RI34kXFNN33PEl+TvueY3
HPGnt7soP6udIz7LAi6NDf4vR/zK+v3Nr5UjvrvK79bCEf8yLnRp5sgPmV7B
hmcc+SPziQ56zJFf8r6clEcc+SfPL3/ygCM/j0ZFFY+7x5G/w5087LfXceR3
0kuNbUMNR/7L+3VW3uKoD/K9lXeqOOrHzN61LZuuc9SXOOucTL0KjvrT9C7R
r+waR32S/fgh7CpH/ZJ80va+wlHfUqXALLvMUf+MLXRG2hVz1EcHqyyytpCj
fsr8zHZe5KivMr8p2QUc9bdlaV5CZz5HfU42cKpwzOOo3+8SX76+lsNR32X9
ApZkc9R/iefIxkyO/iD188yhDI7+Ya6T3O6QztFfNLbrqizOc/QfeV/QV2kc
/Un2w8MolaN/VVRU5JMUjv6W09ZZTZM5+t99w549Lpzj6I8xwyYeMpAx+Kd8
7+2DSRz9VeqfvlESR/+d/tAuvjKRoz9LelWEJnL0b9mPem8Zg78r/E/k6P/w
3b8jbMOm8ep5Taaj7khz9X7txr4byyepvy/xZeM7Tc1v5rGaVf1mqPm/6Hdp
cfxM9X1l96fUT5qjvj96p3FJgbVaH4mP1Bk2av2Omg5xzFzMsL7fj27ho+0Z
1n+/pr5o73KG/dFk3ml+upJ92r+zVk4M+2v6a0jm7jUM+/9k6rCiy64M8TH0
0IrADneG+JH55RiuZ4gvmV8fax+G+GtpmDrdaRNDfK5dtOCNux9D/G4xjHzn
xhjiu0dj37fLAxjiX9Yv0WorQ35IfBTp/ciQP3ddAtrqtzPkV/TO0x0nfmLI
P+3G4L12gQz5Kc+vbNvDkL99vEcP2bePIb9X+McHDgxmyP+DibuW7gtlqA/y
/slt4Qz1Q+LrsW0EQ33xfu3xZdQhhvpTtVezvTqSoT6tivnr7Y9RDPVL4ufm
sOPsU30zNopmqH/SP/aPOMlQHxed0MruGcdQP5+5xTo9OMVQX2V+FnEJDPVX
5te64gxDfc5P272o/SxD/S5NN3u7K4mhvs95+Ti98xxD/Zf1M/FMYegPsn6D
8lMZ+kdanYtpRxpDfyGlzqOM0hn6zwbbttRvMhj6k+zvvlmZDP1L9tdzQhZD
f6ub7PtWO5uh/xXc3d9ZJmPwR7eAG4YBOQz9U+LPuF8uQ3+V+MsNyWXov9I/
Ql/nMvTnqa15bgvzGPr3mI3iWZCMwd8lPzSJeez//V/GMB/Ad5gf4DzMF3A/
zB/w+zCfQH4wv0D+MN/A+2D+gffDfAT1gfkJ6gfzFdQX5i+oP8xn0B+Y36B/
MN9Bf2H+g/7DfAj4gPkR8APzJeAL5k/AH8yngE+YXwG/MN8CvmH+Bfx/Mh8r
/ID5GfgD8zXwC+Zv4B/M58BPmN+BvzDfA79h/gf+w34A+gD7A+gH7BegL7B/
gP7AfgL6BPsL6BfsN6BvsP+A/sF+BPoI+xPoJ+xXoK+wf4H+wn4G+gz7G+g3
7Heg77D/gf7Dfgj+8Mn+qPgH7JfgL7B/gv/Afgr+BPsr+Bfst+BvsP+C/8F+
DP4I+zP4J+zX4K+wf4P/wn4O/gz7O/g37Pfg73/e//8c/w+LcbZm
       "]]}}, 
    {Thickness[0.002283871174663832], PolygonBox[CompressedData["
1:eJxdV3tUz9kWjxGVV1eN3FYYVNL1SPIIo+0iQvKeSkpUk4pfvqdzhDVCRejB
TcqYJBKRUEpNKJnbTatoEnmWyatwdd38hqTc8/utu3dz71+ts1rf89tn789j
f4asVi327aqjo9Oli46O5m9cidrK45CArx1KH+XaMHhleYG5yHNexGfnjpEM
ho/Vixohz67ltufnj2DQZ5TtxVdJAiwSw5xTLRj4+fk5xsvzHKVV9XkIg9+t
HkUPk+c3DXnenoMYhBeX3zmcKGBq8M2gf5gyqAldq/p8UMDq1OUPJ5owyE5u
PjlLnve2+344Z8SgYfOByo0JAn7radTTxpCBtUfc6PgDAmKXhKzK78VgYYzJ
n5PiBRSvODrdSZ+BmbvPw51/E3D0zNmPDboMlvU5e91rv6be7FuRXRnI530z
bJ/2fYa2XxQY4dHX4ddYATr7O3Qb2xR5X+L6gBgBs2YrrSc/KtBR8/Hz270C
DJsmjlfUCnzaGjDJa4+A6Hbfr2b/WwGD2mGqwigBDT2NsiybFflej+avdgn4
9vCysD+9USCieG4P+0gB5bYzr/VoUmBTk6XuinABOW7qK/ovFDjSPHxiwHYB
5olhRSZPFcgfFPnaL0yA/Pm+tk8UiC3hwYt+0PRzU6vrYwWaLMcaW28RsHBQ
/9LoBwrEJL41fxcqYE/786LKWgWmr3r+r3Shue+LjdkdBSoq5pfOC9Hct2lN
aLW2vpb6DQIG9Q9Ibbilra90jUpAjX6j3YpKBabUu8TUBglIqNH3byhX4FnV
sYNTArT3R4SWKTD7t802+77XzCP+zsBSBaw8+mbc8RFQsnN4WvV1BVxiEhf0
Wi3AXV0wOfGaAjuK56rsvATcrlv1NLBIgajpq9wWeGjx07jwivb7Fe5uAowd
HOMdCzXnuBLX5QLG/XJhtHOBAgtiTOqclgiof7K3m+8lBdZMqW8btVDATLPX
nrG5CozMHhig66yZx/NdN3IUCP7WYGOVk2Ye8Tf6ZyugtnoUHOcoYMNNvfXi
vKLB34m/zhDgU7GyqDFLgScuvX1eOQhojD7VY/1ZBaqGPmzdOVWD5y/7umcq
MDgyMHeAvbb/J7JPK7CvRP0sZbyALSdGxikZioYfd81sBby6NCbJ8ZQC79tr
7sWNFlBkc8hgzEkFQuKT7FutBVgmhtmMTFfAdty42W7DtfxYMu2Etj6X88ME
LHYaWOSbpulXeWrHYAGq410uHzuuQOqsCXtnmgm40ePKAfUxBUy6LXffMUCL
v3hPec6c7b0y31iLv651qdr+NbwwFPB7wQPrkFRt/yb16S3gfezt74akavGT
OVpfQI9+xrefH1XgcohRzBxdLT9eXJNnLf+7/Jf/8txeE/pe1c7p/0Ev27rs
aeX0vf3FspTTak73X1dbmVW/4/T73/v5/V3nLaf6ZP+bJrziVL+4mlIb8oLT
+46ajnn8cwOn96+MK5mjX8+pPwa1x/1XPeTUP71Ms73FtZz6e7FMdIyo4dR/
Wa9hchWn+cj3GZpWcprfZuOs+ak3OM1X0r/fuFJO87fovv38rRJO+JD18Y1F
nPAj4ZplfZkTviR/zzTlc8Jfv/Digou5nPBZJq4Oj87mhF/ZvxnB5zjhW9N+
70xO+JfnIq8MTvyQ5RUGpnPij6znSORxTvyS9+WdPcqJf/L7Jc+SOfHzx0OH
ro04zIm/A919Fm5N4sTv0++qnRsSOPFf3q+3PJ6TPsj3Vt7fx0k/phnUvlkX
y0lfjs3Ky+kXzUl/Gtsygst2c9InOY8Ncbs46Zfkk65/JCd9y5ICszick/5Z
jtUb7LKdkz662l8EzzBO+inrG73tB076Kusbn7uFk/6+WZR/on0TJ33ONHOv
cAvlpN9tGe8+3BCc9F32TyzgnPRf4jnxJePkD1I/TyYonPzDRi9T7bqBk79U
O6+uGhvMyX/kfZHfqDj5k5yHj8V6Tv5VUVFRAOs4+VteS3uNEsTJ/x6Zd+92
OZCTP6aYjkkwk2f0T/neuwcCOPmr1D8TiwBO/ju53iWtci0nf5b0qohdy8m/
5Tzq/OUZ/V3L/7Wc/B//H9IaF7jOrvP76hw3/cGTOu/XfdkrqHxK5+9L/Dup
HDrrm3b4zne9Z3TW/7b31flpjp3vK3s0vm7c3M73H9lmWVLo3NkfiY+sKYs6
+/ej9QC3nKWd/fUf+mbjUNfO/kdV1xVHrWA0n6qc+03PPRnNz8ih9JT9akbz
tfpnTE64L6P5P51gWnzdnxE+BiQsjWgNZISfn7ZZ5pmrGOHLUdnUc5bCCH+v
GyZMdueM8Ok5b87HNaGM8MvNE9u8tzDCd7eXvT4t2coI/5KfGfbbGfHjSU+j
4n4RjPhzz0u01O1kxK8j29Jbk3cz4l+3l9FRLtGM+CnxtbwllhF/DfyHDti9
nxG/l4akRRgeYMT/+Iwdi3YfZKQP8n67liRG+iHp8dT5MCN98fvg8/WhZEb6
czOqemtNCiN9Wpbyl7tfUhnpV1WO26+maeyP+mZpkc5I/9QFD/YMOsVIH52S
dXK7n2akn8+8U90fn2Gkrz9tSx977Cwj/ZX1NS89x0if88+Fz1OfZ6TfUl4/
7chmpO/w7umF9hxG+i/7Z+Wby8gfpH4YF+Qx8o9z97ysWy8x8hco9RhiUcDI
fwKdW7Km/szIn+R8dzsUMvIvyQ/fUZcZ+ds9O9Un3SuM/K/wwZ72MnlGf/QW
t8zFVUb+Kflh2buIkb9KflyKKWLkv3a/XIj9UMTInyc053vPLWbk38OCQl9E
yjP6e3XO/eqMYva//i/PuB/g/3F/wO9xv8D7cf/A38f9BOvD/QXrx/0G34f7
D74f9yPsD+5P2D/cr7C/uH9h/3E/w/ng/obzw/0O54v7H84f90PEB+6PiB/c
LxFfuH8i/nA/RXzi/or4xf0W8Y37L+L/D/uxlh+4PyN/cL9GfuH+jfzD/Rz5
ifs78hf3e+Q37v/If8wHqA+YH1A/MF+gvmD+QP3BfIL6hPkF9QvzDeob5h/U
P8xHqI+Yn1A/MV+hvmL+Qv3FfIb6jPkN9RvzHeo75j/Uf8yH6A+YH9E/MF+i
v2D+RP/BfIr+hPkV/QvzLfob5l/0P8zH6I+Yn9E/MV+jv2L+Rv/FfI7+jPkd
/RvzPfr7/+f//wAI8pGS
      "]]}, 
    {EdgeForm[Thickness[0.002283871174663832]], 
     {FaceForm[None], PolygonBox[CompressedData["
1:eJxdV3tUz9kWjxHl2WBkWmE8SrokySNctkGeyWuopEQ1qfjlnM4R1nglQi+3
KGMlkUcklFITSu7txqrRJDIe5YaU6eq6aUjinr5r9s6dP1qtvb7rnN8+e38e
ew9cpVvk1V5PT699O/Wn/kfmN1q4HpLw1ZSCRxnWHF6aX+SOKs7c+cHh43AO
Q0cZhA5TsdMtmwvzhnHoPsLm0ss4CWaxWx0SzTh4e3vbR6t4FmvSfRjI4XeL
R2GDVVxXlenh1p9DcN6tu4djJUwK+Nn/nyYcyoLW6D4clLAqcenDccYc0uLr
T81QcViL19vzvThUbYop3nBAQlWXXl2sjThYukZaRcdIiFocuDKrK4cF4cZf
x0VLuL786NTZhhxMXTwf7vqbhKNnz72r0ufwXfdzN9z3t+abdjukPQf1vG8G
R2nvM7L5xGCYa48pv0RI0Nv/Ub+mman7Ytf5hkuwn8maTr1j8LHs3YdX+yR8
WTtuDGtk8H6L73j3vVp+X8z8L4PO5YN1OaFafqnm9Uy917X+i90SJh/+buuX
dQx25s3pZBciochm+vVOtQw21prrLw+WkOHceNWwmsGR+qHjfLdLMI/dmmv8
lEFW/5DfvLdq9eth84RBRL4IWPhDa7yxyekxg1rzUb0tN0tY0L9PQdgDBuGx
r4a8DmrN53lucTmDqSuf/+ekbO3HJ2vTuwyKiuYVzA3Uzq8OKtXya6hcL2FA
H9/EqttafgWrdRLuGdbYLi9mMLHSMbzcX8LBMkOfqlsMnpUcOzjRV7t/Z1Ah
g5n/2mQd9X3re6Pv9itgYOHaI/mup4T8XUOTSm8wcAyPnd91lQSXxuwJsdcZ
7Mibo7N1l3CnYuVTv1wGoVNXOs931fBTs+Cqdn65i3NrP+yj7XNa48h8p6US
bP9+0cohm8H8cOOK2YslVD7Z18HrMoPVEyubRyyQMN30N7eIDAbD0/r56jto
+e2+mc4g4K+dN5TM1vK72SeNQaPFo4BIewnrfzZYJy+wVvyd+HaaBM+iFbk1
qQyeOHbzfDlFQk3Y6U7rzjEoGfSwadckrX5RHVMYDAjxy+hrp9XvRNoZBlH5
jc8SxkjYfGJ4JEtmrfy4Z2oj4eXlkXH2pxm8aSm7H2klIdf6UOeRpxgERsfZ
NVlq/bUefpKBzejRM52Hav1dPPmElp/jhcESFs3ul+uV1FqvW4kfB0jQHW93
5dhxBokzxu6bbirhZqerMY3HGBh3WOqyo6+Gv2g3FafM9FiR1VvDX/uKRK1+
VdVGEn7PfmAZmKjVb3z3bhLeRNxZNjBRw0+KlaGETj1733l+lMGVwF7hs/Q1
flRfV7HG/3Z/8F/FLWVBb3Qtgr77v2hut7dJ0Hm7S4UJZxoF3X+j0cK09LWg
3//e2/sfeq8E5afqXzv2paD85bWE8sBqQe87ajLy8U9Vgt6/IjJ/lmGloPp0
Lj/us/KhoPoZpJjuyysXVN9LhfLjsDJB9Vf5GsWXCOqPep+RSbGg/m3qnTov
8aag/ir69xxdIKj/Zh23X7idLwgfKj+xIVcQfhRcUy2vCMKX4u/Z2ixB+OsZ
nJd9KUMQPgvltaFhaYLwq+o3LeC8IHy3lt8jRRD+VZzrniyIHyq9HL+Tgvij
8jkSclwQv9R9meeOCuKfOr/4Wbwgfv546ND1YYcF8befi+eCLXGC+H3mdalD
1QFB/Ff3GyyNFqQP6r3Fv0YJ0o/Jncvr1kYI0pdjMzLTe4YJ0p+a5uSAwj2C
9En1Y33kbkH6pfik7xMiSN9SlcAsChakf+ajDAY4bhekj052l8BtqyD9VPlZ
bftBkL6q/MZkbBakv3ULs060bBSkzymmLkXOQYL0uzn59dubUpC+q/rJ+UKQ
/is8x77ggvxB6eepA0yQf1gbpDQ6rRfkL6UOq0pGBQjyH3VfyDc6Qf6k+uFp
tk6QfxUVFWXDWkH+ltnQUsb8BfnfoyEdO1zxE+SPCSYjD5iqGP1TvfdejK8g
f1X6Z2zmK8h/J1Q6JhWvEeTPil5FEWsE+bfqR4WPitHfNf6vEeT/+D2wKdJv
rW3b+dJ0Z8MB49vu13/R1f/WxLbfV/iarZvSlt/kw3eXdZvWlv+rbtfmJdm3
va/w0ZiK0XPa3n9km3l+jkNbfRQ+UicubKvfj5Z9ndOXtNV3zaC6DYOc2uq/
t7QiL3Q5p/6Upv9a+9yNf96/03arOPXX8t/h6cFenPr/bKxJ3g0fTvj4+sCS
nU1+nPCj8sscouOEL5VflxmME/7qqsZOcBGc8Ok2d9a71UGc8CuGxDZ7bOaE
7w4vur5fvIUT/lX9ku22c+KHwkdez52c+PPAXTZU7OLEryPbTjbF7+HEP/0X
YaGOYZz4qc4vbYjgxN8uPoP67tnPid9LApN2GsVw4n9M8o6Few5y0gd1v21D
HCf9UPh66nCYk774vPX86lA8J/0pCS3dUpbASZ+WJfzl3qdETvql8POLSRL/
XN/MzU5y0j/lH3v7n+akj3Pj9TI6nuGkn9UeiS6Pz3LSV5XfqGPnOOmvyq9+
yXlO+px9Pnhu4wVO+l1w0er9jjRO+v7t66cXW9I56b+qn4VXBid/UPXrnZ3J
yT/O33e3bLrMyV+gwHWgWTYn//FzaEid9BMnf1L93TMlh5N/qf56jbjCyd/u
2+re61/l5H85D/a2FKoY/dFD3h4ir3HyT4U/8265nPxV4e9yeC4n/1X+EfE2
l5M/j63P8piTx8m/B/sHVYeoGP1d8aM0OY//v/+rGOcD/I7zA57H+QLvx/kD
fx/nE8wP5xfMH+cbfB/OP/h+nI+wPjg/Yf1wvsL64vyF9cf5DPuD8xv2D+c7
7C/Of9h/nA8RHzg/In5wvkR84fyJ+MP5FPGJ8yviF+dbxDfOv4j/z+ZjjR84
PyN/cL5GfuH8jfzD+Rz5ifM78hfne+Q3zv/If9wPUB9wf0D9wP0C9QX3D9Qf
3E9Qn3B/Qf3C/Qb1Dfcf1D/cj1AfcX9C/cT9CvUV9y/UX9zPUJ9xf0P9xv0O
9R33P9R/3A/RHz7bHzX/wP0S/QX3T/Qf3E/Rn3B/Rf/C/Rb9Dfdf9D/cj9Ef
cX9G/8T9Gv0V92/0X9zP0Z9xf0f/xv0e/f3P+/+f4/8BrsOZ1A==
       "]]}}, 
    {Thickness[0.002283871174663832], PolygonBox[CompressedData["
1:eJxdV3tYjdkaLypdZKJcnibNRCW5JWE0Q69jEOqETCqJGnVyjbUS37cdl1GI
FBMT05CoKApFF0UXphMnMYlco5KKME6zJ1uzNWvv87xrzTl/9ayn51v7Xe/7
u7w/m+Dw+SE9dHR0dHV1dDR/48uVDgF9FdDfreLxRScKOUfeEi92zov6w/Pj
SAp6Pn2ih7Oz7w3ncx7DKTxPS8p6aaYAu8Qtnil2FLJnNrgmsLM7UYX/YUOB
XacYys7tjXlBgdYUtqwoLk76RAFfra1e9S9LCn9b2uz5Rx8FBKf4PJo4kELY
/tebprPzHnVI51lzCvMLrA9tMFVAg4m5iZMZhYD48tff91ZAnHfE0oLeFJpv
D6lKNFFA6aJjU2cZUfCYGLNth7ECjp3Oet+oT+HNJreAJUaaenNuRfeg4BAQ
nznEUPs+M+duAoviyy/dNlCAzv6P+q1dRHPfo+X6Cpg+k6hOvicw9JHK701P
BZi1TRxPlARI2P7owB4KiFWH9Jz5HwLO48aduaSjgEYT82z7t0TzXque3TJM
TvpmS992AptXFA/9Qi3DDeevy3q1EaiYM7Gvf5cMuX7Ky0YvCLz3bnJerpLB
NnFLycAmAmsnG9eFdMrAfv4T52cE4sqVc+YqZdZPSeX7hGjm8dShQ4a51gMq
Yh8SmBAzteHtrzLsVjeX3KwjsMlt/NG0N5r7up2s7hJ4JluEzG7X3Cd9u7FG
W19UfZsM1gNWpDTe0tY3K7hFhlqjVpdFNwlEJAzSu/dchoO1RmGNNwjojtip
69qovT9qYyWBqFfz9sU9ldk8Eu4OriCaeXy881iG8h3DUmuuavuXZPxQBn9l
oWtimfb+XOc6Ge7UL21aWUJg54AHP3jUyhr8tM69rP3+e99fZLBwm5Ewo0h7
VvpUyzDu2vnRnoXa+/q4/1uGp8/26IXkE/DpM8pxZKUMX1u9Coy7SKB3jxGH
ev4ss3k077yeSyA0NDS9ukxm80i4PiBH+94Te6/IsK7acE3kOW09j6FIhmVV
i0taswmoNq9Iac2XoTX2VK81WQQY/NyiL8gMz937DM4QSF07WX/geW3/03Iy
CbDy4GiWDIq0kfEkQzsP+DRThpf5Yw7NOEVgRXGEd1y6DCVOh43HnCQw4EF1
RedxGewTtziNTCdgkT2zbWGy5j6V95Q0AmVKB6OzSTLMnzW4JCRVW1+EOlGG
8BO6xcdPEDhVMUeedkCG670uH1AeJ5B07fOwbfs07w1JCGTnfOvo2PxYzXvN
e9SnaPE8/sUuGX4vfOgYkaLtX45ptAy/xd1ZaJOirddr9DYZevWzuNN8jIDN
ObLY/Z+aeeS8KDumfZ9DgCT/l//srK7d+Fv4evH/VS1durvXie8nXahMzlwt
7r/K8F+zXPz+P0JDf9YJFfVtL73RNiFY1B95JbkuIlC875jlmCeX/MX7F8eX
uxstFP0xrjsRttRb9M/wjNWeUi/R3wuVkR+He4j+s3rNjriL+bD3mVlOF/OT
LbI9UqaK+e5NXNNv3BQxfzuDbeduuQp8sPrWb5go8MPwmu3oIvBVYB19us1J
4K/f9tLCC6MEPisjrwyLdRT4Zf2btnaYwLem/UG2Av/sXLLERvCDlVe00lrw
h9VzNPpTwS92X17WIME/9r338/6Cnz8ePlw23Fzwd7D/srmbzQS/M9/VeDaa
Cv6z+w19TIQ+sPfefGAo9GOKcV37agOhL8en5+X20xP609qVsbZSV+gTm8e6
+G6J69e+cqV+mFri+sb8Q57fJXH9sx9r+JmXSuL66DvpAgR2Slw/WX2jtyol
rq+svvEXOySuv+3zCtLU7ySuz2es/Kv8fpW4fndlvOu8/kbi+s76F/n31xLX
f4bnxJZXEveH3x0CTh58KXH/cDI8o/Rtk7i/1HgG3x7bKnH/YfdFf94icX9i
81hm90Li/lVVVVUIzRL3t7wOdS15LnH/e2xroFfcJHF/TLYcc9CKndE/2Xvv
HWiUuL8y/xho1yhx/3V96pV6s0Hi/szoVRXXIHH/ZvOoD2Nn9Hct/xsk7v/4
/whV/MrVLuL7mlw/o8++EPfrt/RedeNL8fsM/7PC3UR9U5LuLjSdJup/Y3rF
I3WGeF/l4/H142aL9x/dal9e5Cn6w/CR/eU80b8fHQf55S4Q/Q0b0r5hiK/o
/66a+tJdiyifz+3cB23NgZTPz9yt4tSkYMrn6/B6b+72EMrn3zTBsvRqGOX4
GHRwQZRqJeX4+WmrfZ5tOOX4mkEkk+mEcvy9apzg6r+ecnwGznF//+1GyvG7
3jaxK0hBOb71Wnp/8N5MOf4ZPzMmbaOcH89MzEv7RVHOn/tLIjvqd1DOr6Nb
01VHYijnn15L7C6vWMr5yfDl0xFHOX+Nw4YMitlPOb8XRKRGmR2gnP8JGd/N
i/mBcn1g97t0HKJcPxg9mjyTKNeX0M5l/Q8foVx/qnfVbK5Nplyfvkkeca87
hXL9up3r94tlKv2rvtnbpVOuf8rCh7utT1Guj7OO6Fw0yKRcP58Hpfg/OU25
vv60NX3s8SzK9ZfV93bBWcr1ueDs9jnKc5TrN5PXD9/lUK7v8K7pvDqXcv1n
/XMIuUi5PzD9sCjMo9w/zt5f4qjKp9xfoCLAxq6Qcv9Z6dmR/dUlyv2JzTfG
rYhy/2L8CBlVTLm/3XcJ/6B/mXL/K3q4W13JzuiPQZG3bCOvUO6fjB/2piWU
+yvjR/7eEsr91+Xa+bjOEsr9ecLbgqDZpZT799BVG19EszP6e03ug5qMUvq/
/s/OuB/g/3F/wO9xv8D7cf/A38f9BOvD/QXrx/0G34f7D74f9yPsD+5P2D/c
r7C/uH9h/3E/w/ng/obzw/0O54v7H84f90PEB+6PiB/cLxFfuH8i/nA/RXzi
/or4xf0W8Y37L+L/L/uxlh+4PyN/cL9GfuH+jfzD/Rz5ifs78hf3e+Q37v/I
f8wHqA+YH1A/MF+gvmD+QP3BfIL6hPkF9QvzDeob5h/UP8xHqI+Yn1A/MV+h
vmL+Qv3FfIb6jPkN9RvzHeo75j/Uf8yH6A+YH9E/MF+iv2D+RP/BfIr+hPkV
/QvzLfob5l/0P8zH6I+Yn9E/MV+jv2L+Rv/FfI7+jPkd/RvzPfr7/+f/PwES
xaaQ
      "]]}, 
    {EdgeForm[Thickness[0.002283871174663832]], 
     {FaceForm[None], PolygonBox[CompressedData["
1:eJxdV3lYjukar1RaZLLFaZIJJdmSMJoZ3cYgqhNykiRq1Mkaz5N4389Bo5BJ
MZaYLhKF0kJpU7SY6cTJMlkaWyhthHGab/JJzPO957qfx5k/XK77+q736V5+
9+93/2yCwuYG6+no6Ojpsn/s//gKtb1/LxX0c618kOdIIefwK+LF4vyod57v
R1LQ9+kZPZzFvleczngMp/A0NTHzmbkKbBM2eybbUsia8cRlL4vdiCbsnQ0F
9pxqCIvb6vMDA6wpbF5eUpL4iQq+XHNt5b8tKXy9pNHzXU8VBCX73J/Yn0Lo
nhcbp7E4tiu4I7sPhbmF1gfXm6mg3rSPqaM5Bf/4ihc/9FDBbu/wJYU9KDTe
GFydYKqC8oVHp8w0puAxMSZym4kKjp7OfFNvQOHlRlf/xcbafHOuR+tRsPeP
Tx9spNRn7vSBwML4ivM3DFWgs+e9QUsn0b53f5mBCqbPIJqTbwgMua9Z8LKb
Cnq1ThxP1ARI6J7oAD0lv24z/kvAady4jPM6Sn5Zdq+Itl6rbh9kmJz4j829
2ghsWl4y5PMuGaqdvinv3kqg0n1iL79OGfIWqC8YNxF4493gtEwjg13C5tL+
DQTWfGVSG9wha/v3idNjAnEVavfZam0saXwfEu08Htm3yzDb2qIy9h6BCTFT
nrz6TWb5NJZerSWw0XX8kdSXMpvHB0er2wQey32DZ7Up33+7oUbJL6quVYZB
FsuT668r+c0MapbhjnGL88KrBML3DtC/81SGA7eMQ+uvENAdsV3XpV55P2pD
FYGo53N2xz2SWb17bw+sJNp5vL/5QIaKbcNSai4p/Us0uSeDn7rIJaFceT/X
qVaGm3VLGlaUEthucfeAxy1Zi5+W2ReU73/w/UVm85i+d3qxEqt9rsng/NPZ
0Z5Fyns93f4jw6PH3+sHFxDw6TnKYWSVDN9YPQ+IyyPQQ2/EwW4/K/ltv5xL
ICQk5MS1ciW/yxY5Sr3Hd12UYe01o9URZ5R8HkCxDEurF5W2ZBHQbFqe3FIg
Q0vsqe6rMwkw+LlGn1P6t9swg0DKmq8M+p9V+peak06ApQdHMmVQpY6MJ2nK
PODTdBmeFYw5OP0UgeUl4d5xJ2QodTxkMuYkAYu71yo7jinzdRx5gkDfrBmt
85OU+XpPTiVQrrY3zk6UYe7MgaXBKUp+4V0JMoQd1y05dpzAqUp3eeo+GS53
v7BPfYxA4k+fhUbu1tYbvDeAxQXW0bEFsdp6++jVJSt4Ht+0Q4Y/iu45hCcr
/csxi5bh97ib822SlXy9RkfK0L1335uNRwnYnCGL3P6lnUdOU/lRpT57f0n+
3/6zuOvWht/D1onfVzZ36u5cK76fdK4qKX2VeP8Sw3/NMvH3/xkS8rNOiMhv
a9mV1glBIv+Ii0m14QGivqOWYx6e9xP1L4qvcDOeL/pjUns8dIm36J9RhtX3
ZV6iv+eqIt4P9xD9Z/maH3YT82H1mVtOE/OT+2Z5JE8R892VsLr3uMli/raG
kWeuuwh8sPzWrZ8o8MPwmuXgLPBVaB19utVR4K/31rKic6MEPqsiLg6LdRD4
Zf2bumaYwLe2/YFDBf5ZXLrYRuwHS694hbXYH5bPkehPxX6x9/IzB4j9Y997
P+0n9vPHQ4fKh/cR+zvQb+nsTeZiv9Nf13jWm4n9Z+8b+ZgKfmD1Xr1rJPhj
sklt2ypDwS/HpuXn9tYX/NPSmbamSlfwE5vH2vgPEuev3RVqg9AuifMb0w95
bqfE+c9urNEgL43E+dF30jkI6JA4f7L8Rm9RS5xfWX7j89olzr9tcwpTu15L
nJ8zrPyqF/wmcf7uTHvdcfmlxPmd9S/i7y8kzv8MzwnNzyWuD3/Y+5/c/0zi
+uFolKH2bZW4vtR4Bt0Y2yJx/WHvRX/WLHF9YvNYatskcf2qrq4ugkaJ61t+
e9ct8lTi+vdgqKF+SYPE9THJcsx+KxajfrJ67+yrl7i+Mv3ob1svcf11eeSV
cvWJxPWZrVd13BOJ6zebR10oi1Hflf1/InH9x9/DNfErVjmL72tyFxgP+ly8
b9DcY+WVL8TfZ/iaGeYq8puceHu+2VSR/0uzix4p00V9VQ/G142bJeo/ssWu
othT9IfhI+uLOaJ/PzoMWJA7T/R32eC29YN9Rf931tSV7VhI+Xxqcu+2NgbQ
j+d3alIQ5fN1eLErd2sw5fN/OsGy7FIo5fj42/55UZoVlOOH5Zc/NIxyfLH8
TKcRyvHXVj/BxW8d5fgMcHd78+0GyvG7bmhCZ6CKcnzrN/d4672Jcvyz/qVN
iqR8Pxg+ynpHUb4/9xZHtNdto3y/jmw5oTkcQ/n+GTTH7vCKpXw/2fc+7XGU
769p6OABMXso3+954SlR5vso3/99ad/NiTlAOT+w953bD1LOHwxfDZ6JlPNL
aMfSfocOU84/N3bUbLqVRDk/zU8acedDMuX8xfDzi2UK/Zjf7GxPUM5/TD92
Wp+inB/dD+vkGaZTzp9Ngcl+D09Tzq8sv7HHMinnX5bfq3nZlPNzUfZWd/UZ
yvm78uzot9/lUM7vX79uONuVSzn/s/7ZB+dRrg+sf32L8inXj+xfFztoCijX
F6j0t7Etolx/Vni2Z315nnJ9YvONcS2mXL/YfINHlVCub786h701uEC5/hXf
29lVxWLUx8CI60MjLlKunwx/dmallOsrw1/BrlLK9ZfpR1xHKeX6POFVYeCs
Msr1e8jKDU3RLEZ9Z/tRk1ZG/1//WYz3Af6O9wN+j/cFvo/3B/59vE8wP7xf
MH+8b7A+vH+wfryPsD94P2H/8L7C/uL9hf3H+wzng/cbzg/vO5wv3n84f7wP
ER94PyJ+8L5EfOH9ifjD+xTxifcr4hfvW8Q33r+I/4/uY2U/8H7G/cH7GvcL
72/cP7zPcT/xfsf9xfse9xvvf9x/9AfID+gfkD/QXyC/oP9A/kF/gvyE/gX5
C/0N8hv6H+Q/9EfIj+ifkD/RXyG/ov9C/kV/hvyM/g35G/0d8jv6P+R/9Ieo
Dx/5R0U/0F+ivqD/RP1Bf4r6hP4V9Qv9Leob+l/UP/THqI/on1E/0V+jvqL/
Rv1Ff476jP4d9Rv9Per7X/3/X+M/AQLurk8=
       "]]}}, 
    {FaceForm[RGBColor[1., 1., 1.]], PolygonBox[CompressedData["
1:eJxdV3tUjtka7yYVuU0mQxpymc/9lMsIw2OcVpJErEZXw6hpcob33TtFpzGF
L5ci10GdSlKKCun2Nc2ohk6SGEzpRNR0nYiMT5omzv7eWc/e65y/Wnu13v09
+3l+z+8ydsMWNz8DPT09fX09Pd3fmFKtyns4gSkjjt83nUwhO/45cWXnSp+b
Dm4TKRi5D1JPYufNyfppp20oNKXEZf5mQWC+tMJBa00hy7Fh3lF29nUu/3Ll
KArsun+OY2eDIrVHtiWFbwOLiuLeI+DmFL9xlAWFTz9vdvlzGIFtoRPuRQ2h
EHD4WZgDO5+pnvXc0JyCW4H1yZChBN40NRjsNqXgHVP67MgQAqlTl6wdaEyh
+Y5N5YnBBGpmbbGPN6Cw/ON9EZGDCOTtDnsx5x2BzrBF3uvMdfVG/Lu2l4DK
O+a8zUDlfSaRbwh4xZQW3jEj8H7grb75WqK7r+4rUwLeYxZ39XYRGFfX49HZ
n8BHpcbTyjoJkIDDal9jpb7e2A4CdjNnZhQaKfWlhLYR3XutDA0JrAkaH+LX
TGBHYNG4ufoEGge8p/FqJFDm/PFQz3cy3LS7luvzmH23+le7r/pkWCCtyN/0
kID0iVmNX6+s61//yFoCB0u1zit7dOelXRnVRDePx6puGfy7m354co/AnH2L
G56/klk9OfljfyYQtmh2QspLmc2jSiVVEXgSauG37IXyvVflTaW+3fXPZJj9
fO6pOTeU+pw2dMjwtDFv6sUyAkFHRxhVt8mQkflg3ZxrBPSn7NGf16LcH1ZZ
QmB3x6pDB3+V2XvX35KvEt083t57IsODda/jJv6g9C/OrF4GqWqvXUehcv8V
uzoZ2vNn1F0tILDn/drvlj+Qdfh5cjZP+f7I2l9kNo/hUbE5ylnrfleGZfHh
E5OylfsGLb0tg1bj+WfBJQLug6ZNnlopg6dW496YRWCgwZSThjeU+r4dnUnA
398/teq6Ul9J4AXlvckHSmXYc67GryJdqechXJUhNGVq/oI0Aj07ApPavpfh
rV/Iu5JUAgx+i9QFSv/2eqYQOCt90s8yV+lfvPFZAqw8SLgsw+EdvZFlZ5R5
wKgsGfQOv42JTSIQWBS0+uB5GX4xDTDYdZrhqraqrDtVma8qPJGARZZj+2fJ
ynydjyQQKNGqTC8myhBg8zRPE6/UF9QXJ4M67M6V1/8ikFbmHLrkpAyPn0RF
O7Fz3LUxARHHdO+dFZUdRyDfWh2df0j33oYe2zgFz7NbomUYeDTdpjxW6V+2
+T4ZzALOuG6NVep1na6WYXRHY4U9O4+9RHyWRujmEVE/PFZ5n8r7G/mv/Wfn
vvvbXm3ZLv7/j9Ze/f1bxff2OeWJ52Vx/08M/3e/Fr//pb//db1AUd+u4or2
Of6i/uAfE2uCNoj3nR4541Ghr3i/T0zpUlMv0R+zmuSAzz8T/TPJsIoqXi36
m1Me/HbSStF/Vu+Q+OViPux9Q0Y6ifmFWmQtT3IQ8z1wYvOwmZ+K+U8wjrh0
e6HAB6tva8h8gR+G16zJcwW+CqzVF9pnCfwN21WsybEV+CwP/vGj6OkCv6x/
S6QpAt+69q9XCfyz89V1E8R+sPK+32Qj9ofVk6D+UOwXuy8v00rsH/t+ddMH
Yj9jT50qmWQp9ne058aVOyzEfp/vuuvSOFTsP7vfxH2w4Af23lu1AwV/LDSr
efq1meCXMw55V4aZCP5p602XyvsJfmLzkGMMBX8dKtX2C9AX/Mb0I9TtncT5
b6KtyYeufRLnx7X2OeDbK3H+ZPVND++ROL+y+mbndkucf5+uKkjp00qcnzOs
PCs9Xkmcv3vTu7pvvJQ4v7P+Ba/okjj/MzyfaH0ucX14rfI+d7xT4vrxN5MM
7dpnEteXuy4b7tg+lbj+sPvUYzokrk9sHhsn/CZx/aqsrNRAu8T1Le/3vvuk
TeL693C8sVFRq8T1MXHkjONW7Iz6yd5bfaxF4vrK9MNyQovE9XfeY9ezt5ol
rs9svSoPNktcv9k86gPYGfVd2f9mies//n//Xd8vSqaJ79uiVfrUVtw/qrju
C+vZ4vcZvhb/NFfUtyborOv6BaJ+o9bov79ZJN5Xn2tUvWeJeH+Oh1Yz2FH0
h+EjNWaZ6N8lw9aV/VdQ3t8dvYVbgldR3v+EC5kFD9dQPp+W6LQG+7WUz2/S
iOOnD3hRPt+FZd4Xanwpn3/P4PZ8yw2U42P65nFhLn6U4yfbQ5u5LYByfHk7
LzU8tYly/OkX9bPL2kw5PoPGW77IlynHb1Sf3++5QZTje2RxXde5EMrx3920
PulAKOX78bqpId//G8r3p3OuQ4ddOOX7leOxtatrJ+X7N7LYKzxZTfl+djc1
uDjupXx/GbwHP9pP+X4HutCwjQco3//0naucHsVQzg/s/qmORyjnDx/n8rqk
Y5TzS9idmebPvqOcf1j5wapTlPPTpm1/3FodRzl/tUSrbmyOp5zfJo8Ybr09
kXL+G3A0fSdJopwf1wXfzvBMppw//5gnudmmUM6v2R5bJ71OpZx/WX2taWmU
83PVXrclTucp5+//7O/rqr5AOb+7V2Snr8qknP9Z/8ZosijXB7afA8wvUa4f
1y9Pt3G5TLm+uCdO+WB7NuX6EzGxNPXQFcr1ic03/GgO5frF9sMnIpdyfes0
X/jSI49y/fv5iofWKp9yfQxxTbCqYGfUT7Yfo9cXUK6vbD8uNhRQrr9MPyKd
NZTr8/LyPR4JGsr1297Bsb6WnVHf26LTKvo09H/1v5Byf4D/R/+A36O/wPvR
f+Dvoz/B+tC/YP3ob/B96H/w/eiPsD/on7B/6K+wv+i/sP/oz3A+6N9wfujv
cL7o/3D+6A8RH+gfET/oLxFf6D8Rf+hPEZ/oXxG/6G8R3+h/Ef/oj3E/0D/j
/qC/xv1C/437h/4c9xP9O+4v+nvcb/T/uP+YD5AfMD8gf2C+QH7B/IH8g/kE
+QnzC/IX5hvkN8w/yH+Yj5AfMT8hf2K+Qn7F/IX8i/kM+RnzG/I35jvkd8x/
yP+YD1EfMD+ifmC+RH3B/In6g/kU9QnzK+oX5lvUN8y/qH+Yj1EfMT+jfmK+
Rn3F/I36i/kc9RnzO+o35nvU9//P//8FNQytvQ==
      "]]}, 
    {EdgeForm[Thickness[0.002283871174663832]], 
     {FaceForm[None], PolygonBox[CompressedData["
1:eJxdV3tUjVkb10WqkdtkmiENucxx/8plhOExvlaSRKymm0xGTZMP77t3ir6G
wsmlkuugppKUpEK6naYZ1dAkuQymtCJqpJrcjnHQJL593lnP3r75o9Xa6117
n+fye36/5zdsxVr3AMMePXoYGrA/9j++QqfyHUhg7IcHbpqNoZCX9IS4sXPN
skuO7qMoGHv0UY9m5zVpBplHbCncT0/M+cOSwAxpoaPOhkKuU9P0fezs51L1
9aLBFNhz/x3Ozoalaq88KwqbgktLE98n4O6ctHKwJYXPv2xxfT2AwPrwkTdi
+lEI2vMowpGdj9ZOfmJkQcG92OZQWH8Cr+43GW41o+AbX/Fobz8CGePmevY2
odByzbbmYF8CdZPXOiQZUljw6Y6o6D4ECrdGPJ36lsDjiNm+yy308Ub9Ut9F
QOUbn2XbW8nPNPoVAZ/4ipJr5gQ+CL7cPUNH9O81fGNGwHfoHG2XlsDwhk6v
x70IfFJhMr7yMQEStEftZ6LE15XQQcB+0qTsEmMlvvTwNqLP19rIiMDSkBFh
AS0ENgaXDp9mQKD5vfc1Ps0EKl0+7e/9VoZL9ucLlt1l95b8bv9NtwwzpYVF
q24TkD4zrwvokvX16xVdT2BXhc5lUaf+PE+bXUv0/bireilD4Mv7P967QWDq
jjlNT57LLJ78omG/EoiYPSU5/ZnM+nFFJV0hcC/cMmD+U+W+T80lJb6tjY9k
mPJk2uGpF5X4nFd0yPCwuXDcqUoCIfs+NK5tkyE759byqecJGIzdZjD9gfJ+
RE05ga0di3fv+l1m+fpfls8RfT/e3Lgnw63lLxJH/ajUL9G8UQbpynb7jhLl
/bP2DTK0F01sOFdMYNsH9d8tuCXr8XPvWKFyf6/nbzLrx8CYhHzlrPO4LsP8
pMhRqXnKe33mXZVBp/F+XXyagEef8WPG1cjgrdN4NOcS6G049pDRRSW+TUNy
CAQGBmZcuaDEVx58Usk3La5Chm3H6wKqTyjx3IZzMoSnjyuamUmgc2NwatsP
MrwJCHtbnkGAwW+2ulip33bvdALHpM96WhUo9UsyOUaAhQfJZ2TYs7EruvKo
0g8YnCtDjz1v4hNSCQSXhizZlSXDb2ZBhluOMFzVX6l8maH0VxWZQsAy16n9
izSlvy57kwmU61Rmp1JkCLJ9WKhJUuIL6U6UQR1x7eyL7wlkVrqEzz0kw917
MbHO7Jx4fmhQ1H59vpNj8hIJFNmoY4t26/Nt6rRLVPA85UGsDL33nbCtSlDq
l2exQwbzoKNu6xKUeN0mqGUY0tFc7cDOw06TZfOi9P2IahyYoOSn8v1W/nv+
2bn75vrnazeI7/9p7TLYuU7cd8ivSsmSxfs/M/xfXy1+/+vAwAs9gkV8W8qq
26cGivhDf0qpC1kh8jsyaOKdEj+R/7L4inlmPqI+5nVpQV9+Iepnmm0dU7ZE
1De/KvTN6EWi/izefkkLRH9Yfv0GOYv+hVvmLkh1FP2NO7hmwKTPRf9HmkSd
vjpL4IPFty5shsAPw2vumGkCX8U26pPtkwX+Bmwp0+TbCXxWhf70SewEgV9W
v7nSWIFvffn9VQL/7Hxu+UgxHyy8H1bZivlh8SSrPxbzxd4rzLEW88fuL7n/
kZjPhMOHy0dbifkd4r1y0UZLMd9Z2uuuzf3F/LP3TT36Cn5g+V6u7y34Y5Z5
3cPV5oJfjjoWnh1gKvinreuEVNVT8BPrhxxvJPhrd4WuZ5CB4DemH+HubyXO
f6PsTD9265Y4P3o65INfl8T5k8U3IbJT4vzK4ptS8FLi/PtwcXF6t07i/Jxt
7V3j9Vzi/N11Qvvy4jOJ8zurX+hCrcT5n+H5YOsTievDC5Xv8QOPJa4f/zLN
1nk+kri+XHddcc3uocT1h72nHtohcX1i/Vg58g+J61dNTY0G2iWub4V/dt8k
bRLXv9sjTIxLWyWujymDJh6wZmfUT5Zv7f4HEtdXph9WIx9IXH+n33U7drlF
4vrMxqtmV4vE9Zv1ozGInVHflflvkbj+4/ed1/2+Kh8v7rfFqgyonXh/cFnD
VzZTxO8zfM35eZqIb2nIMTf/mSJ+49bYf7+aLfJrLDCu3TZX5J/vpdP0dRL1
YfjIiJ8v6nfaqHVRr4WU13dTV8na0MWU1//IyZzi20sp709bbGaTgyd9t39H
4nwo7y9U+p6s86O8/3/1bS+yWkE5PiauGR7hGkA5flh8OeuDKMcXi8/o8CrK
8WdY2tM+dw3l+AwZYfW0SKYcvzHdAX8WhFCO70FlDdrjYZTjn9UvNS6c8vlg
+CgK/Jby+Xk6zbHDPpLy+cr3WqfVbqZ8/gaX+USmqSmfT3bf1Wk75fM7bI62
752dlM93sCuNWBlH+fxnbV7sfCeecn5g749z2ks5fzB8NaTup5xfNl6bZPHo
O8r554F/aqjqMOX8tHr9X5eXJFLOXww/F9ck0Xf5zWZDCuX8x/RjM0mlnB/9
Q69me6dRzp+vp0vudumU8yuLb/SLDMr5l8XXmplJOT9f3e4+1zmLcv6+vbNb
W3uScn73rM47sTiHcv5n9RuqyaVcH1j93rM4Tbl+XDgzwdb1DOX64pEy9qMN
eZTrT9SoiozdZynXJ9bfyH35lOsX6++yqALK9e2xxaxnXoWU69+vZ7101kWU
62OYW7J1NTujfjL8DfEvplxfGf5ONRVTrr9MP6JdNJTr84KqbV7JGsr128HR
qbGenVHf2XxUd2vo/+t/CeX7AX7H/QHv436B7+P+gb+P+wnGh/sLxo/7DeaH
+w/mj/sR1gf3J6wf7ldYX9y/sP64n2F/cH/D/uF+h/3F/Q/7j/sh4gP3R8QP
7peIL9w/EX+4nyI+cX9F/OJ+i/jG/Rfx/85+rMwH7s84P7hf43zh/o3zh/s5
zifu7zi/uN/jfOP+j/OP/gD5Af0D8gf6C+QX9B/IP+hPkJ/QvyB/ob9BfkP/
g/yH/gj5Ef0T8if6K+RX9F/Iv+jPkJ/RvyF/o79Dfkf/h/yP/hD14R3/qOgH
+kvUF/SfqD/oT1Gf0L+ifqG/RX1D/4v6h/4Y9RH9M+on+mvUV/TfqL/oz1Gf
0b+jfqO/R33/p///5/l/7fm0Qw==
       "]]}}, 
    {Thickness[0.00195499372551224], 
     LineBox[{{288.835, 307.1274}, {301.667, 307.1274}}]}, 
    {FaceForm[RGBColor[1., 1., 1.]], PolygonBox[CompressedData["
1:eJxdV3lYllUWZ1FD3NJxG8UFVARBFBAVlzxGBIgswsSwapggUurXexGM7ouQ
ggsoKmMqPmwCKgioyB4aYDKfDChjBjm4gJmKO9WnGWLd75vnnLeZv3juw/Pe
79xzfue3mK7e6BNmoKenp6+vp6f9m9qgsQheIYPV2APXBtowKM14JnmJc3PI
v5x9ZjDo5zc00VKcN+Tqn8g2Z3A3/0jxQ28ZFqo8nTVmDEpcuhakifNKd/Va
70kMxHWfTxFng9rEgNLxDLZE1tYe8ZLBxy1jzfixDN798EeP154ybI6d9m3y
SAYR+55wZ3HOaZvzzHA4A5+qiYdiPGR4ebfLYNsQBsGpDU/2L5chz9rJf7Ax
gx9bzZoPusvQNmejY8YABsvn7UxIWiZDxTb+fK4hg6d8SfAqN229Cf+8/rsE
FsGphWauuvcZJb2WICi1oab1fRlGR7b0LXwlae/rWOcsQ9DkpT29GgmmdLwK
eOokg3nDgJmNP0kgRexLXPmuDEfb5vSmP5PAzt6+qAZk+PVuV37sY0n7XhPD
JTL4Rk2NCeuWIC6ydsr8xTJ0DvpLddA9CRrd5w0PXCjDJbtvykN+kOBX3x/s
1jnKsEDlWflxpwSqxcbtYfNkCHFXv5V0U4I9DRp3bwdtP117iv4jaedx28Je
hvCXd891tkswd+fSrmezZchuK6s0/U4CvsQhM99Ge99lC9VVCTpjR4Yts9be
5xrUfEVX37ZbljLMeTb/8NwWXX1uq6fL8PBOhfWpJgmi0sb2a5sqw8ni71fN
VUugb7Vdf4GZ7n7efFGCbY9W7N0zSTuP0JZPL0jaebz51kSG71e9OGJer+vf
EeNxMqgu77B7dF53/1m7MTJ0V87q+LpWgu2jr3+5fKQOP515Nbrv9/sPl2HG
2FHJ6VW6s8ZvqAxuGfHmORW6+4a6DpJBUx34uqpMAr+hM2dYG8kQqKn2u1Mq
wWADq0OG/bXzKNsy4YwE4eHhxy7ra+cRWh95Svfe3N1vOGw/3h7WVKyr5wb0
cojNt65cVCTBq7jInAcvObwJi/m9vlACAb8lib9wgefLOwILJMhTLe4/podr
+58x4IQEojzIfMJhX1xvUuMx3Txg/EMOevvepKbnSxBZG+W75x6H7wZGGGzN
k2D09cuNL+9wWKTytIjPlWBkiUv3329r71O77z8qQb3GYuCpDg4RZo8rqnN0
9UX1tXNI5K1nX2RLcKLRPdbpGofbnckpbuJ85JvJEQmtXIu/5NIsCSonJqZU
NnMt/l7ZZunw7HBPzWFwWoGZOlPXv9IhFzkYRxz12pSpq9fLpp7DhEd3mhzF
2fS0FOJ6jmv349aoTN37LIKr+X/3X5z7rm3+ZWO58v9P7vfq7zqjfO9Yps4q
LFbuvyDwf7VA+f214eEX9Y4p9W2ta+qee1SpP/p8VntUpvK+7HGzbtakK+8P
SW1wHXhQ6Y9xe27Eh2lK/4yKTJLrUpX+lqmj31imKP0X9b6dsUOZj3jf2+MS
lfnFjixZnpOgzHf3wQ0j7OOU+U8bkHD6SqyCD1HfppgYBT8CryUzohR8VU1M
PNmt4oS/EVvrqsvWc8KnOvr89JRITvgV/XNSreWEb237Q9dwwr84f70qlNN+
iPK++nglp/0R9WQmBnHaL3FfRbE/p/0T3/ve/YDTfqYfPlxv6ctpfycErvGO
8+a034U9Vz3ueHDaf3G/kZ87J34Q72257sqJP94xbn+8/n1O/HLUueLsiPc4
8c+D3gKVeiknfhLz+DR1CSf+2tug6R+xmBO/Cf2I9VnIif/MbY0meTly4kd/
xzJYOY8Tf4r6bOIdOPGrqM+h3J4T/z5eUZXfZ8uJn4tMApsDZnPi796CnpeX
bDjxu+hftOdMTvwv8HzwvhUnfXhhEXz8wAxO+jHbqEjjb8lJX656rG61teCk
P+K+xMnTOemTmMeaaeac9Ku5ubkapnHSt4qf+65JUznp342pA/rVTuGkj1nj
Zh0wEWfUT/Hetn+YcdJXoR9jpplx0t8Ft73yWkw56bNYr+Y9ppz0W8zjVoQ4
o77r9t+Uk/7j/3ddXflRva3y/YMUC33moNw/vq7jo4mOyu8L/C+9sEip729R
eV6hoNTf737Ke786Ke+7Vd6vbbuL8v6yAE31MHelPwIfx1I9lf6dNrzv/ZaP
0t8tvTUboz9g1P/sk8VVN/wZzedByokux2D25/ll717FaL7QGHyyfTWj+f82
rLtyTDgjfMzaMIV7rGOEH1Ff8eZPGOFL1Gd4eCMj/BnU9rcrkRjhM2rqmOeV
mxjhN7kv7OfyzYzwPa6uo+f454zwL/qXszuO0X4I/FaGJzDan+fznR/ZbWO0
X2UBm3p6khjt3/i6oPjcnYz2U3zv4ZLCaH9Nl/YMu7mH0X5HejC+Zh+j/S/8
YoXbzTRG/CDut3b5khF/CHx15BxixC9xrfZDnqQz4p97oTnRFhmM+Gn95t9a
fLMY8ZfAz6UNOYz4zWrsqImf5TLiP6EfX0j5jPgxNPpKUeBxRvz5eoHKx7aA
Eb+K+ixfFDLiX1Hf/RNFjPj5yg4fJ7cSRvx9Y1dfT9spRvzu31RasOIMI/4X
/ZtcXcpIH0T/Bg0pY6QfF8/YmHmUM9IXvyyrv35WwUh/Eswbju2tZKRPYr7x
aVWM9EvMNyShmpG+PR3yzk8BNYz0799nAzQmXzHSxxivTJMmcUb9FPibEFrL
SF8F/k511TLS32UZ8Unu5xjp83L19oDMc4z029HZ5dZ1cUZ9F/vR1HeO/a/+
n2fkD/D/6B/we/QXeD/6D/x99CdYH/oXrB/9Db4P/Q++H/0R9gf9E/YP/RX2
F/0X9h/9Gc4H/RvOD/0dzhf9H84f/SHiA/0j4gf9JeIL/SfiD/0p4hP9K+IX
/S3iG/0v4h/9Me4H+mfcH/TXuF/ov3H/0J/jfqJ/x/1Ff4/7jf4f9x/zAfID
5gfkD8wXyC+YP5B/MJ8gP2F+Qf7CfIP8hvkH+Q/zEfIj5ifkT8xXyK+Yv5B/
MZ8hP2N+Q/7GfIf8jvkP+R/zIerDn/KjTj8wX6K+YP5E/cF8ivqE+RX1C/Mt
6hvmX9Q/zMeoj5ifUT8xX6O+Yv5G/cV8jvqM+R31G/M96vv/5/8/AHWJmJM=

      "]]}, 
    {EdgeForm[Thickness[0.002283871174663832]], 
     {FaceForm[None], PolygonBox[CompressedData["
1:eJxdV3tYz2cb14Elp7GGlxwK+UWiWshhbmutkpTaWiUsU9KG9n1S1p5vNMqh
CL2GXJWOlArpvLLK9LZW9JppvTk2Q3NI234OS/Y+v+973ffXuz9cruf6Xd+n
+7nvz/05mK3a4BWk36dPH3098U/8n1in1QQslWHqyAOX+1szKErpkjzEuWn5
905eUxgY+gyOtRTn9Zl6x49aMLidfaTgV08Z5oYtcdKaMyh0vjUnSZxXuDWs
8RzHQFz3xQRx1q+K9SsazWBzaFXVEQ8ZvFxTVo8eyeCdj35xf7FEhk1Rk36I
N2EQsu8hdxLnjCtvdRkMZeBVPvZQpLsMz27f0t82iEFAYt3D/YtlyLFy9B1o
zOCXFvOmg24ytL61wSGlH4PFs3bGxC2SoXQbfzzTgMEjviBgpauu3ph/tf0l
gSYgMc/cRXmfUdwLCZYl1lW2vCfD8NDm3rnPJd197WudZAgYv7C7RyvBhPbn
fo8cZZhc129a/W8SSCH7Yle8o9TXk9wlga2dXX4lKPVlRz2QdO81NVggw/vh
EyODOiWIDq2aMHu+DB0D3qhYdkeCerdZQ/3nyvC97bcly3+W4Jn3z7ZrHWSY
F7ak7JObEoTNN24NmqX077W4axLsqdO6edrrzi7d+f+RdPO4obGTIfjp7eqb
rRLM3LnwVtcMXT3FZWY/SsAX2KdmW+vmcUETdkmCm1EmQYuslO+XNV1U6tt2
3VIG+67Zh2c2K/W5rposw4OOUquTjRKEJ400vDJRhvyCn1bObJBAb+p2vTnm
yv286bwE2+4v3btnnO69gc2fnZN083j5g6kMP618csSiVunfEeNRMoRd2GF7
/6xy/xnbETJ0lk1v/6ZKgu3D275abKLg52ZWpfL9ft+hunm8GZ9crpy1PoNl
WJSyxSK9VLlvsMsAGbQV/i/KiyXwGTxtipWRDP7aCp+OIgkG6k89ZNBXqW/z
mNMSBAcH51zQU+qrDT2pvDdz90sO24+1BjUWKPVchR4OUdlWZfPyJXgeHZp+
7ymHl0GRf9XmSSDgtyD2D67r3w7/XAmywub3HdHNdf1L6XdcAlEepD7ksC+6
J64+R5kHjP6VQ599LxOTsyUIrQr33nOHw4/9Q/S3ZkkwvO1C/dMOrpuvZkum
BCaFzp0f3tDd1+C2P0OCWq2m/8l2DiHmD0or0pX6wntbOcTyljNPjkpwvN4t
yvEyhxs34xNcxfnIt+NDYlq4Dn/xRWkSlI2NTShr4jr8PbdJU/Bsf6eBw8Ck
XPOGVKV/RYPOczAOyfDYmKrU62Fdy2HM/Y5GB3E2OyUtd6nmuv24/maq8j5N
QAX/3/6Lc+/lTX9sKFF///Ruj96u0+r3DsUNaXkF6v3nBP4v5ap/f01w8Pk+
OWp9W2saO2dmqPVHnE1rDU9V33d01PRrlcnq+5cn1rn0P6j2x7g1M+SjJLV/
Rvmm8TWJan+LGyJeWiao/Rf1vp6yQ52PeN/ro2LV+UWZFC5Oj1Hnu/vg+mF2
0er8J/WLOXUxSsWHqG9jZKSKH4HXwinhKr7Kx8ae6AzjhL9hW2sqitdxwmdD
xNnJCaGc8Cv65xi2hhO+de0PXM0J/+L8zcpATvshyvv6kxWc9kfUkxq7jNN+
iftKC3w57Z/43vv2B5z2M/nw4VpLb077O8Z/tWe0J6f9zuu+5N7hzmn/xf1G
Pm6c+EG8t7nNhRN/vG3c+mDde5z4JcOp9Mywdznxz72e3LCGhZz4Sczjs8QF
nPhrb522b8h8Tvwm9CPKay4n/rOwMRrn4cCJH30dimHFLE78Keqz3mLPiV9F
ffYldpz498HS8uxeG078nG/q3+Q3gxN/9+R2P/3OmhO/i/5FLJnGif8Fng/e
ncpJH55oAo4dmMJJP2YY5Wt9LTnpyyX3VS02Gk76I+6LHT+Zkz6JeayeZMFJ
v5qamipgEid9K/2997I0kZP+XZ3Yz7BqAid9TBs1/YCpOKN+ivde+ac5J30V
+jFikjkn/Z1zwyOr2YyTPov1atpjxkm/xTyuh4gz6ruy/2ac9B9/33Vpxce1
Nur39xI0esxevX90TfvHYx3Uvy/wtfDcPLW+98OzPAJBrd/wbsK7zxzV910v
Mbyy3Vl9f7GftmKIm9ofgY+cxCVq/04Z3PV8zUvt7+aeyg0RHzDq/9ETBeVX
fRnN517C8VsOAezV+R3dvZLRfKE+4ETrKkbz/3NIZ9mIYEb4mL5+Andfywg/
or6CTZ8ywpeoz+DwBkb406/qa1soMcJn+MQRj8s2MsJvfG/Q7yWbGOF7VE17
97EvGOFf9C99dzSj/RD4KAuOYbQ/j2c73bfdxmi/iv02dnfHMdq/0TXLtmTu
ZLSf4nt35wRG+2u2sHvItT2M9jvUnfHV+xjtf96XS12vJTHiB3G/lfNXjPhD
4Ks9/RAjfolusRv0MJkR/9wJTI/QpDDip3Wb/mz2TmPEXwI/361PZ6/y29jP
Mxnxn9CPL6VsRvwYGHEx3/8YI/58MSfMyyaXEb+K+iyf5DHiX1Hf3eP5jPj5
4g4vR9dCRvx9dVdv95WTjPjdt7Eod+lpRvwv+je+ooiRPoj+DRhUzEg/zp+2
NncvYaQvPmlT//F5KSP9ibGoy9lbxkifxHy3JJUz0i8x3+UxFYz07dGgt3/z
q2Skf/8+46c1/ZqRPkZ6pJo2ijPqp8DfmMAqRvoq8HfyVhUj/RX6EedWzUif
Fzds90utZqTfDk7O19vEGfVd7EdjbzX7f/0/y8gf4O/oH/B79Bd4P/oP/Pvo
T7A+9C9YP/obfB/6H3w/+iPsD/on7B/6K+wv+i/sP/oznA/6N5wf+jucL/o/
nD/6Q8QH+kfED/pLxBf6T8Qf+lPEJ/pXxC/6W8Q3+l/E/yv+WNkP9M+4P+iv
cb/Qf+P+oT/H/UT/jvuL/h73G/0/7j/mA+QHzA/IH5gvkF8wfyD/YD5BfsL8
gvyF+Qb5DfMP8h/mI+RHzE/In5ivkF8xfyH/Yj5Dfsb8hvyN+Q75HfMf8j/m
Q9SHV/Kjoh+YL1FfMH+i/mA+RX3C/Ir6hfkW9Q3zL+of5mPUR8zPqJ+Yr1Ff
MX+j/mI+R33G/I76jfke9f3v+f/v5/8C8vSfOg==
       "]]}}, 
    {Thickness[0.002283871174663832], PolygonBox[CompressedData["
1:eJxdVn9QzGkYxzhqac5lDZOVE7NWpNvCUdY941QuudUvsaVQySrZd98jVp26
RGR3Ka4itDKHQ84cyZ0ftTpHOlwX23Ej3WhGfp9syMU93+f11+3Mzs4z7/s+
Pz7P5/M8O2LxiojkXj169LDiV/qt9sx7GD6HQW29LWjSMyPIK0NGqCMZvGta
7Vr6xAiOCoOmZC6D4KqO7kGPjZApr+xr0DFQql36Vz00wlp8YItnoHY5ovjm
gREiqj1/kScyeNHdNCS3XZz/mMLgbdPq9tr7RmAaWXFyGoMWrTkjBO3KkFaT
nDEYLTlAu9W03auFM3DPhR1j0N5v0IwvXMWgpt72pxbtabKYoz5rGAzMhYsW
tDtVcceOr2XwQKk+2Ib23ya5iWczOKLQZTe303tZ83rpfk29F+Zrklfebsmn
eM/OPTLCPoNmWcEWynfeAaxXZ7Wrb1sZrK+pX34T8biLD64VUr7FwR1GQHex
+h1SfjXTnjuNENxqOnGwmPBo+OMVxZtkKSX7YNsbI9idqjiPXQwUuqRAr3fk
b9/sMnr/JLcXh6kyR65qN9neH/ThMLAyJOvwbno/r9yVA8Ivc6CNz1u0blyq
9+cqtIOqOnzsAzjIHBXXo8X70N5yDla7M+xEGeFRMmQwBz9/f//GXVTf6p4e
5G/DsZ0M4pICtbUKuj8zrJT6m6UbzqX8v5bquas1p1wbQeeqOqx3jrk43WsU
B6RM2N4i6oczWkn3H0zZRvklpKk4jImz9tluYTCjqsNtqTfHfjkqjhZQP5Jm
jeOw1e6s24D4I53qhozn8FtDQ9rwPAaW4vTCRl/ytycjh0FsUqDvWjUn/KxZ
gn9yfw6ujor7C00M0t1z58RN4BBntZ9My2DQrlTnl0/kgHR+ffwr4mPYvUkc
JH77GinfIO/JHCx2Z03bCsLLY+UUwu+HxuUMbEFV/NcADusfhld/uYyBBLdZ
I/zvRv7e0ZoHbwORz+lkwtfl/ucc8Hr8riRR/4EQ8mfQoI1s1t2bRfmEW5Ko
PvepWg6Pwqs9NyVT/U0lERxmIv0D3uvjRrR4f1Qv+HZ1nrCfol7wWBkfK/z1
Z4IPCQuon98bUC9r2pUffRzPYTieD1gl8juGdj/kx6PVDKa2aH1cEjjqCwWc
KeIpE6i+ieOyCa8z3Xj/JjrsvZ7wrSlAG9MNKtjI4LBCN6MF4zXg58xmkV8f
tFG+UdvNDJBergPiBD5uW4V/11iB/+9FlJ/aZb6Iv7GEwQ0Mz5YQn31nfCv6
tyeFwxL8SPyS/J9bSvkMK0N/Evsv6zk8wIQ0GA/lbDu5jEv6m5C3iepzy0yl
/qoy8kT98jTyd3FQDuk/dCXakpwSM+m+uRhtZNf0RuQP0js9NY3wcK7k5D+n
PZX43iNiBel3xaBU0Q99qsD/uZ78xZzH/gW0aNfkLSX+2+cmEd/armN93mj7
LaL6GpqTOKRgQnPjRf/LF3NorjCcrYsV82LcQi7NR0f2fPL3eN0C8d4cw+B5
d1PYHh3hZX0SLfRYEMPhakND2HdRZHeFRpF+ZNWRpPeSu3NEvcpIwu8f7WyR
nzNCzNuyL7g0318PjaT+/xUZzKX5nWyOFPn5Ib8vOFWfzIwifCImA53nhUaT
7Z6oofwshXPJbjweQPlneM4T+hk5me7rH82nfsysmijy74oV80iPet7wMFwe
Ek947g1UU35e1xeK87G+hPe9ItwnpenuFz71EfG3LmHgKQluLPVvfJ1evC8f
Q3zr54N6VmFBXaPpPPiygc6HpynFPC3G+XAFBd+B86zWqbp3LIP0Of30SA4o
n1cFOF+SA1uurfGi+naOy6J4V/xHCP0WraP9YGvDednfUdFck0P3z5s9OdQ5
VYpTuWKeeQ8T9fbaKPg41YPwGZy9ifShdxss9ByA89EPB0bhQJondwK30P38
sx++n39bBN65/QiPAUO3UD3nb+K+wPXaemGz0Gsp7hM0dYX5hP/TW2/F/rPm
Cb0dEvso055D7z8b+Frat/JlUj14P7HvK7HvJ2aJeKqX0r519D1konmmzOik
fX3rKeLlekRh6nSSv0uylQzs9bb2A076/9DaxQgPrRltaT/VLaf5v/8U2liN
/aBe4K/upPs9K3EeHlXoRr3opP3quL1I6PPlS8rPMiWe/FknvCZ/hqs6mt/1
FV1GSe+XbDGCv5p/RfyfosS+edNthP//v/kP6MsICA==
      "]], 
     PolygonBox[{{457.42499999999995`, 303.623}, {458.505, 303.623}, {458.505,
       307.223}, {461.491875, 307.223}, {461.491875, 308.063}, {458.505, 
      308.063}, {458.505, 310.79112499999997`}, {461.739375, 
      310.79112499999997`}, {461.739375, 311.663}, {457.42499999999995`, 
      311.663}, {457.42499999999995`, 303.623}}], PolygonBox[CompressedData["
1:eJxdV3k411saVymifTU9qlvxS6YFrVrfZkIqab9IoZCrbr7HyDl1n2mlVJbu
yGi5Kl3VVSg7JetN1kjSQoiEMplGv1sSzfn9nvue7535y3Mez/f83vO+n+X9
TNjmtc6tt4aGRq9eGhqqvyG5SiPHlwxGLMmvSV5I4I0i/m+2/Jzi98WmZx6B
yabaAVP42a7I7Naq2QQGTTNLelPPwDD8gE2kKQF3d3fLUH5e7t3p9WUagd+M
agIn8XNbQ4rLVmMCR7KLHp+vY7BQerDrvoJAJfvO60stg22Rm6rnTiKQENF+
zYKfT3a7fbw5nkDDvtOl9AWDl7rDdU30CRg7hkwPrWEQvN7HOU2PwJqg0X86
U80ge/OlpdYjCeg7uFYffc7g0o3YTw1DCWwcFJvn9ExVb0KZ/yAC/HnfTHrK
YOSS/CFmugSmOA5e8rCKgcaPPX1btFT3he/2fMzAwsq785omgZ7KT1/ePWIw
pHXubO9eBD7v95znVMEgsNutj1WPBDpPJnndKWfQoDs8TtEl8fc6tvcpY7Do
/MYDQz9J4Je9Qsu8lEGR2bIcLaUEe1sVfTcXM0i0V97t/x8JLrRPnutZyMAg
/EDW6HYJ0sb5v3W/z4D//GCzNgmCc/dIa++p+rm3065VglaF6QjjPAZrxo3K
D3wtQVD4O4P32QxOdDdllTZKsNS56d9XM1X3fTXRfylBScmq/JUZqvv2bme1
6vo66tIZjBvlGdlQra4vf3sqg8r+LbM2P5NgQZ1t0JMkBmGV/T0aqiR4VX75
nwsS1Pf7sUoJrF7uMzl1UzWP0MdjKyQwchwc/TiGQe7RyVEVZRLYBoWvHnCd
gYMyfX54qQSHs1d4zbrG4FGtc+POYgkCljrbr45S46dlTaH6+80OkSq8WYZa
3ledQ3LtLjCY+Wv8dJt7EqwOGl1rfZ5BXf1JTbc8CbYvqOuadobBMv23W4Nz
JJiaMNazb5hqHk3HCrMkkBbp0PIfVfMILRyVKYHSqEYKCWZAHmjv9s2QVPi7
8peTDFxLtmS13Jag3nag65tjDFoCf9HanS5B+cTqzqN+Kjx/PdUvTYLx/juT
9Q6p+38lIUWCU7nKVxf/zuCHK1NDvJMlFT+q9PcxeJM644xlkgQfuiufhvgy
yDI5qzMjUQKf0DPmnd4MFOEHTKYmSGA2c6aVvZeaH+sXx6vrs721k8E667FZ
brdU/SqK7NnBwOvnXhmXb0oQaTHn5DJXBoVad08r4yQYrbnJ4bCzGn+hW/k5
xsplS5qjGn+9a2PV/Wt4bcfgt/Tnxj6x6v7NG7SRwYfgR99OiFXjJ2b6Wgb9
ho141BQjQYbP8KDlNmp+vM7hZzX/rX/nPz93V7IPXhby/3c1d/U6sVT+3jyp
4OL1RfL9eUoj/Qpz+fd3uLvf05gj18f73zrHTK7fN/PiE5/p8vsujZnx4rax
/P4tIbnL+0+W+6Pz5GcP50ly/7Rj9E9mj5f7m1Tg2zNFX+4/r3dIhJ48H/6+
IWNGyvPbNyJuVeRQeb6c/sNmDpLnb9jv0K0yHRkfvL49VEvGD4drnLGmjC/O
3xutGjL+hh3JTk/qpgKfBb6ZkwM/U4Ff3r+/Sh+pwLeq/S4fqMA/P2c5vaeC
H7y8OzvfUcEfXs8F/7dU8IvflxLbQgX/+PfrXzVRwc9zZ8/mTGmkgr9jHVzX
7K+ngt/X31fYNLyggv/8fu1N1VToA39v6bOnVOjHYp0nbd9XUaEvly1SEodV
UqE/LV3RUsFDKvSJz4OElFGhX5xPfT1KqdC3OC4w64qp0D+FqfZ420Iq9NHO
PAm23qdCP3l90w/eo0JfeX2zk/Oo0N+2tWlXunOo0OcYfYcS+2wq9Lsr+v3H
wkwq9J33z3f1XSr0n+M5vPkOFf7A9fNa2G0q/MNEO0Zpl06Fv1TYbCs3TaPC
f/h9/t+kUuFPfB6uhilU+FdJSUk6JFPhbykd3ZXeSVT4X41BP82MRCr88eKY
GWH6/Iz+yd9bdTqBCn/l+jfaMIEK/51fZxtVGk+FP3N6lQTHU+HffB61HvyM
/q7mfzwV/o//9+4M2fk9yN+XJ9r3H79Mvr9P84BdRVby79frhlp7rZTrW3j+
8bcDbeX62wZmropaJ78vv2Z27cxN8vsjDipy79jL/eH4iluwRe7fOWM9+0Rn
ub8eE9voRFe5/wEVtdkBO+T5lCc+a23ylOc3fEn+L+a75fka/Sso8QiR5984
Z0x2ng8R+NAL2+DXSYnAz08HFSkGPxCBL0vvvboW+4nA39uGOfMdDhGBz60r
l3/a7kcEfvcYhHe5HCMC35rNAz6vP0EE/jk/o82DiOBHve7w7GGniODPUyff
jtp/EMGvCwevdkaEEcE/zebAANszRPCT42tTxzki+KvjMVHveAQR/N7gE+U3
5BIR/A+NPrz2+GUi9IHfP6sjigj94PRotLlGhL64f3QdeTaaCP15EFCxv/IG
Efq08eKfq77GEqFfHD8Px9wif9Q3hWECEfqnTH9+YlwSEfpoHaGR3C+FCP18
5RLp8CKVCH396eBV08vpROivpXdn+4Y7ROhz6s0jK5UZROg3l9fPhzOJ0Hd4
3xjfnUWE/vdpDjRyyyHCH3j/R6TnEuEfsU+djDvziPCXxfmOEwzvEeE/39l0
xC3MJ8KfejcPOL7kPhH+xfnhNq2ACH+rmuX1uW8hEf7Hn99dwM/oj06+ZQa+
RUT4J8efYmAxEf7K8ZcaVEyE/5r9Gh/8sZgIf57VnuayooQI/564i73252f0
d86PiugS8r/+z8+4H+D/cX/A73G/wPtx/8Dfx/0E68P9BevH/Qbfh/sPvh/3
I+wP7k/YP9yvsL+4f2H/cT/D+eD+hvPD/Q7ni/sfzh/3Q8QH7o+IH9wvEV+4
fyL+cD9FfOL+ivjF/Rbxjfsv4v8P+7GaH7g/I39wv0Z+4f6N/MP9HPmJ+zvy
F/d75Dfu/8h/zAeoD5gfUD8wX6C+YP5A/cF8gvqE+QX1C/MN6hvmH9Q/zEeo
j5ifUD8xX6G+Yv5C/cV8hvqM+Q31G/Md6jvmP9R/zIfoD5gf0T8wX6K/YP5E
/8F8iv6E+RX9C/Mt+hvmX/Q/zMfoj5if0T8xX6O/Yv5G/8V8jv6M+R39G/M9
+vv/5///AhXita8=
      "]]}, 
    {EdgeForm[Thickness[0.002283871174663832]], 
     {FaceForm[None], PolygonBox[CompressedData["
1:eJxdV3s01VseVymi99O0VLdCMj3QU89vMyGV9L5IoZCrbn7byN511/SkVB7d
kdHjqnRVV6G8KXFwk2ck6UGIhDKZRueWRLPPWfPdvzv3D8va66yzz3d/v5/H
9zNhm/c6994aGhq9e/E//j80V2ns9JLBiCX5NSkLCbwxSvibHT+n+n+x7ZlH
YLKZduAUfrYvMr+1ajaBQdPMk9/UMzCMOGAbZUbAw8PDKoyfl/t0en+ZRuA3
45qgSfzc1pDqutWEwBFF0ePzdQwWSg923TciUMm+8/5Sy2Bb1KbquZMIJEa2
X7Pk55Pd7h9vjifQsO90KX3B4KXucF1TfQImTqHTw2oYhKz3dUnXI7AmePSf
zlQzUGy+tNRmJAF9R7fqo88ZXLoR96lhKIGNg+LynJ+p6k0sCxhEgD/vm0lP
GYxckj/EXJfAFKfBSx5WMdD4sadvi5bqvojdXo8ZWFr7dF7TJNBT+enLu0cM
hrTOne3Ti8Dn/V7znCsYBHW797HukUDnySTvO+UMGnSHxxt1Sfy9Tu19yhgs
Or/xwNBPEvgrVmhZlDIoMl+Wo6WUYG+rUd/NxQySHJR3+/9Hggvtk+d6FTIw
iDiQPbpdgvRxAW897jPgPz/YvE2CkNw90tp7qn7u7bRvlaDVyGyESR6DNeNG
5Qe9liA44p3BewWDE91N2aWNEix1afr31SzVfV9N9V9KUFKyKn9lpuq+vdtZ
rbq+jroMBuNGeUU1VKvry9+exqCyf8uszc8kWFBnF/wkmUF4ZX/PhioJXpVf
/ueCRPX9/qxSAuuX+0xP3VTNI+zx2AoJjJ0GxzyOZZB7dHJ0RZkEdsERqwdc
Z+CozJgfUSrBYcUK71nXGDyqdWncWSxB4FIXh9XRavy0rClUf3+zY5QKb1Zh
VvdV59Bc+wsMZv6aMN32ngSrg0fX2pxnUFd/UtM9T4LtC+q6pp1hsEz/7daQ
HAmmJo716huumkfTscJsCaRFOrT8R9U8wgpHZUmgNK6RQkMYkAfau/0yJRX+
rvzlJAO3ki3ZLbclqLcb6PbmGIOWoF+0dmdIUD6xuvOovwrPX0/1S5dgfMDO
FL1D6v5fSUyV4FSu8tXFvzP44crUUJ8UScWPKv19DN6kzThjlSzBh+7Kp6F+
DLJNz+rMSJLAN+yMRacPA6OIA6ZTEyUwnznT2sFbzY/1ixPU9dnd2slgnc3Y
bPdbqn4VRfXsYOD9c6/MyzcliLKcc3KZG4NCrbunlfESjNbc5HjYRY2/sK38
HGvtuiXdSY2/3rVx6v41vLZn8FvGcxPfOHX/5g3ayOBDyKNvJ8Sp8RM7fS2D
fsNGPGqKlSDTd3jwcls1P17n8LOa/zb/4z8/d1eyD96W8ue7mrt6nVgqf98i
ueDi9UXy/XlKY/0KC/n3d3h43NOYI9fH+986x1yu3y/r4hPf6fL7Lo2Z8eK2
ifz+LaG5y/tPlvuj8+RnT5dJcv+0Y/VPKsbL/U0u8OuZoi/3n9c7JFJPng9/
35AxI+X57RsRvypqqDxfTv9hMwfJ8zfsd+hWmY6MD17fHqol44fDNd5EU8YX
5++NVg0Zf8OOKDKSu6nAZ4Ff1uSgz1Tgl/fvr9JHKvCtar/rByrwz8/Zzu+p
4Acv787Od1Twh9dzIeAtFfzi96XGtVDBP/799a+aqODnubNnc6Y0UsHfsY5u
a/bXU8Hv6+8rbBteUMF/fr/2pmoq9IG/t/TZUyr0Y7HOk7bvq6jQl8uWqUnD
KqnQn5auGKngIRX6xOdBQsuo0C/Op76epVToWzwXmHXFVOifkZn2eLtCKvTR
3iIZtt6nQj95fdMP3qNCX3l9s1PyqNDftrXpV7pzqNDnWH3HEgcFFfrdFfP+
Y2EWFfrO++e3+i4V+s/xHNF8hwp/4Pp5Lfw2Ff5hqh2rtM+gwl8qbLeVm6VT
4T/8voBv0qjwJz4PN8NUKvyrpKQkA1Ko8LfUju5Kn2Qq/K/GoJ9mZhIV/nhx
zIxwfX5G/+TvrTqdSIW/cv0bbZhIhf/Or7OLLk2gwp85vUpCEqjwbz6PWk9+
Rn9X8z+BCv/Hz306Q3d+D/L3y5Mc+o9fJt/fp3nAriJr+ffrdcNsvFfK9S08
//jbgXZy/W0Ds1ZFr5Pfl18zu3bmJvn9kQeNcu84yP3h+IpfsEXu3zkTPYck
F7m/nhPb6EQ3uf+BFbWKwB3yfMqTnrU2ecnzG74k/xeL3fJ8jf8VnHSEyPNv
nDNGkedLBD70wjf4d1Ii8PPTQaNUgx+IwJeVz15dy/1E4O9tw5z5joeIwOfW
lcs/bfcnAr97DCK6XI8RgW/N5gGf158gAv+cnzEWwUTwo153uGLYKSL489TZ
r6P2H0Tw68LBq52R4UTwT7M5KNDuDBH85Pja1HGOCP7qeE7UOx5JBL83+Eb7
D7lEBP/DYg6vPX6ZCH3g98/qiCZCPzg9Gm2vEaEvHh/dRp6NIUJ/HgRW7K+8
QYQ+bbz456qvcUToF8fPwzG3yO/1zcgwkQj9U2Y8PzEumQh9tInUSOmXSoR+
vnKNcnyRRoS+/nTwqtnlDCL018qns33DHSL0Oe3mkZXKTCL0m8vr58NZROg7
vG9M6M4mQv/7NAcZu+cQ4Q+8/yMyconwj7inziadeUT4y+J8pwmG94jwn+9s
O+IX5hPhT72bBxxfcp8I/+L8cJ9WQIS/Vc3y/ty3kAj/48/vLuBn9EdnvzID
vyIi/JPjz2hgMRH+yvGXFlxMhP+a/5oQ8rGYCH+e1Z7uuqKECP+euIu9DuBn
9HfOj4qYEvL//s/PuB/g57g/4Pdxv8D7cf/A38f9BOvD/QXrx/0G34f7D74f
9yPsD+5P2D/cr7C/uH9h/3E/w/ng/obzw/0O54v7H84f90PEB+6PiB/cLxFf
uH8i/nA/RXzi/or4xf0W8Y37L+L/d/uxmh+4PyN/cL9GfuH+jfzD/Rz5ifs7
8hf3e+Q37v/If8wHqA+YH1A/MF+gvmD+QP3BfIL6hPkF9QvzDeob5h/UP8xH
qI+Yn1A/MV+hvmL+Qv3FfIb6jPkN9RvzHeo75j/Uf8yH6A+YH9E/MF+iv2D+
RP/BfIr+hPkV/QvzLfob5l/0P8zH6I+Yn9E/MV+jv2L+Rv/FfI7+jPkd/Rvz
Pfr7H/P/H8//Bco5vao=
       "]]}}, 
    {Thickness[0.0019915356643068617`], 
     LineBox[{{358.21, 300.43989999999997`}, {378.085, 
      283.93989999999997`}}]}, 
    {Thickness[0.001945858240813585], 
     LineBox[{{396.835, 278.8774}, {414.585, 296.6904}}]}, 
    {Thickness[0.00195499372551224], 
     LineBox[{{301.751, 307.37649999999996`}, {305.417, 
      302.37649999999996`}}]}, 
    {Thickness[0.002251896978218538], 
     LineBox[{{301.751, 307.2095}, {305.251, 312.2095}}]}, 
    {Thickness[0.00195499372551224], 
     LineBox[{{325.085, 307.3774}, {337.917, 307.3774}}]}, 
    {Thickness[0.00195499372551224], 
     LineBox[{{338.001, 307.62649999999996`}, {341.667, 
      302.62649999999996`}}]}, 
    {Thickness[0.002251896978218538], 
     LineBox[{{338.001, 307.4595}, {341.501, 312.4595}}]}, 
    {Thickness[0.00195499372551224], 
     LineBox[{{361.585, 306.71139999999997`}, {374.417, 
      306.71139999999997`}}]}, 
    {Thickness[0.00195499372551224], 
     LineBox[{{374.501, 306.9595}, {378.167, 301.9595}}]}, 
    {Thickness[0.002251896978218538], 
     LineBox[{{374.501, 306.79349999999994`}, {378.001, 
      311.79349999999994`}}]}, 
    {Thickness[0.001891045332621653], 
     LineBox[{{397.5859, 307.21139999999997`}, {409.5849, 
      307.21139999999997`}}]}, 
    {Thickness[0.00195499372551224], 
     LineBox[{{409.6689, 307.4604}, {413.3349, 302.4604}}]}, 
    {Thickness[0.002251896978218538], 
     LineBox[{{409.6689, 307.29349999999994`}, {413.1689, 
      312.29349999999994`}}]}, 
    {Thickness[0.0020120905048788356`], 
     LineBox[{{432.2529, 307.04540000000003`}, {445.8349, 
      307.04540000000003`}}]}, 
    {Thickness[0.00195499372551224], 
     LineBox[{{445.91889999999995`, 307.29349999999994`}, {
      449.58489999999995`, 302.29349999999994`}}]}, 
    {Thickness[0.002251896978218538], 
     LineBox[{{445.91889999999995`, 307.1274}, {449.41889999999995`, 
      312.1274}}]}, 
    {Thickness[0.0019915356643068617`], 
     LineBox[{{377.835, 284.0649}, {377.89799999999997`, 
      278.50190000000003`}}]}, 
    {Thickness[0.0019915356643068617`], 
     LineBox[{{377.8975, 284.1274}, {383.5225, 284.8774}}]}, 
    {Thickness[0.001945858240813585], 
     LineBox[{{414.46, 296.6274}, {419.89799999999997`, 
      296.56440000000003`}}]}, 
    {Thickness[0.002078322768944087], 
     LineBox[{{414.4443, 296.12649999999996`}, {414.1683, 
      301.68949999999995`}}]}, 
    {FaceForm[RGBColor[1., 1., 1.]], PolygonBox[CompressedData["
1:eJxdV3tYzXka78IYSkxLWtu2ZYZNF1Qal+i8anKEIilNNUWTHH1/v4O+P+kx
aZVo5FKJdUlyOyUjJaRIchk8jQ2tWy3WZUZuMaZaZDz222+e9z2z+9d5vs95
zve83/dze1/H2AUz5pqZmJiYmpqYdH0ezUi5clivgE1Tw+uQYAluxSQNLBbn
iDjv5h8DJHC23eSaJs4FL4t3pPlK0Es3KNRXnD9fPaHJ2VuCaz11D57KCqRo
vOzve0rw+FjZoG/E+ZxDuanBVQKDq19cm6RAnPe/BywZLIFukNQRIs4VBS/b
Z9lLsD5E+ayAKWAeZuU2aYAEyUsNmssJCpQl6mZO6itBenDApqfzFbAwc/kQ
3lMCi7wS/lKngN56xemlZhIkvu0z9O48BVwrCoYffMegn+a8+bF4Bba/LL7T
1s4gyN5mxtK56vtipr5gkBYcEOsUp8DzFM3kqhbWdV/66VgFkp8McR99n0FA
wXLTiXMUsHKr2HepmcEWZ1u3yhi1Pv+kawzCO6pDrKPV+rZ5NbCu956NiFJA
l9s6zuIig72ufj9kRyiwoq6+7vVpBs9711YdCldAPO/4uxMM7G0SmuvCFBi1
esLJAZUMNn/IST05U+1f9NRyBpUZKW3FM9Sz+7b9rAuPzOXTFVi3WV9vamAQ
NeXit9ogBbqFWdWuKGSwx7TG//0U9b6dDtsYfDw+33J3gALLNF7dmzaq9bl8
rlXAJdMmrTRbre9V9RcKbNFb79uRxSA/tPA7N18FbMWFpSsZDG3tXZKrUcAs
zGpS03IGB0pvjXo0ToGDibonn6YwyAgOKHIZq8AiXe6qdUsYWOaV+MaOUmCn
f+VhG8668I7MGqnABttu3ev0DEpvxfjsdVfxsMpKYF14ji0fpkC/poa4xfHq
ueCgiwIzHhry02NVPI4WOimw3y5CWxHNQLDz6orBCvA821+7RTLwOHdIEzlI
xSPom1kM1jq1Bg75i4rH1f4zGTw5Vjb5pz8pINg88Pp0BkWufhlbbBWobHtf
Ux3IwGHCq0nQX4EaJS/w3GQGVWXmLbc/Ufk8u0PLoN7j3AG9ldr/1YH+Kh6P
O3op8MCQH/UPXwbNMUmPE3socKp+l34xMNiQ+q7zJ3MFEmqUkIk+DHzyQ/XT
TFQ8CmEcA++FDTllv/Ku+x7FjVXrK//oLYec1pSaw6PVftmFdnCo3+Vf6TaK
QcO3jY75rzikJtTM+6cXg9Orivs0tfIuvOcaRjK4e89iZJ+nHMoTdb57PdX+
3Rn/iIOQb94VD7V/X859wOFa8pNWZw+VP69X3uXQmZrw42F3BtrEt912NvMu
PVtI4qzq/wb/Tf/i/OnmD/kXGo3fbyhJL7nfYPx9TNI0rdkPxvvFe84OvWD8
/3VOrVL4WWN9JenBuetPGevfvnzI3y6dML7v/O2jGdZVxvevCA74efYRY39G
bHXuW1Vu7N8w/R4P21JO/W3Oem9IK+HUf1FvVbuBEz7ifVWLdnPCb+eNke1v
dnDC9/CXHdVZ+Zzwn3KxR/hft3Dih6jP7vJGTvwR/Q5Lz+XEL4FHyIT1nPg3
2l87x3INJ36+GO1/+WEmJ/6K/j27kMGJ30Kf5tVpnPgvzvHHUjnp4+SIrbFn
v+GkH1GP/51kTvoS90V3T+KkP/H7Tm/OSZ91kQ7z0xZy0q+f3bPX12VO+r4i
GjCGcdK/uL+sVMfJH8R7F7vHc/KPuEtfbfz+a07+crHH+MiEOZz8x6p2hK1D
DCd/Enj8sSWKk38JPZWeiuDkbyI/Bu0P5+R/U9vWny8K4+SPqe/GPj46k5N/
ivqu35zByV+7+G8ZzMl/rftpAkOncfLnxrv3+KFATv7tKCUXOk7l5O+if/ZF
kzn5v+CzjyaAUz7YPXsQ1KrllB9h9R4F5RM55cubPk+WrPbnlD/iPrfkLzjl
k8DDYpkfp/z6ZX3InC2+nPJN0D+lfgKn/DNrWfvdH8QZ8/H720eF+3LKT/He
1OcaTvn69w85tSkaTvk7e9eNKYM1nPIZXn2tPPLhlN8Cj1V14oz5rurfh1P+
4/eNgbH9z4Ybf599pmP6kNnG+//jFGWzbJ7x/4Xer57XG+sTeLSaJRnrv5hU
e3PEMuP7lvY72Dktw/j+oVHZZ2LWGPsj+JUfs8HYP8fyxJ+DtkrU39rCgcPc
dkrUfzHK1L0tkgifnDMdnxwplX6PX3bkEYnwBa9ow8vjEuF/RBS44LRE/LBf
+Wzivy5IxB9R3373Bon4JeoLTbwmEf8EHhXbmyXiZ8mrxmHl9yTi7409C70O
PJKI3x1OUR45zyXiv+hfbuQvEulDnGt7v5FIP4UDhw8uei+Rvpyist0/M5dJ
f+K+aZkfy6RPwa+nDb1l0q+pS6a+01omfW/0W6PtaSuT/vsd1N7vtJPJH5yj
sosbHGXyj1SN10cZQ2TylxMBlvMHusjkP2ulFu/c4TL507atW5+2eMrkXwKP
e38eLZO/2TY1ZHmMk8n/mgX9BoNM/pi+yW9fh59M/lltv7Jtt1YmfxV47HKd
IpP/CjzsNwTJ5M/RxwOuNwbL5N9JtYUeL2bK5O8Lx/fa/XCWTP4v+JxdESFT
Poj+x0d8JVN+TLY0y2uOkSlf5JZ3yz1iZcqfMx1O2+fEyZRPAo/p8+Jlyi9x
X08/nUz5tv2cg2f7fJnyL7Zv+JilTKZ8FHBkXpNkyk9RXpaZXqZ8FXovNV8g
U/6GPDRE3lwgUz6HjzliumyhTPnt4elp0S7OmO9Czw+9F8n/m//ijPMBfo/z
A/4e5wu8H+cP/H+cT7A+nF+wfpxv8H04/+D7cT7C/uD8hP3D+Qr7i/MX9h/n
M8QH5zfED+c7xBfnP8Qf50PkB86PyB+cL5FfOH8i/3A+RX7i/Ir8xfkW+Y3z
L/If52PUB87PqB+cr1FfOH+j/nA+R33i/I76xfke9Y3zP+of9wP0B9wf0D9w
v0B/wf0D/Qf3E/Qn3F/Qv3C/QX/D/Qf9D/cj9Efcn9A/cb9Cf8X9C/0X9zP0
Z9zf0L9xv0N/x/0P/R/3Q8yH3+2Pan7gfon5gvsn5g/up5hPuL9ifuF+i/mG
+y/mH+7HmI+4P2N+4n6N+Yr7N+Yv7ueYz7i/Y37jfo/5/v/7/38BJ0xCSA==

      "]]}, 
    {EdgeForm[Thickness[0.002283871174663832]], 
     {FaceForm[None], PolygonBox[CompressedData["
1:eJxdV3tUjekaV7kcIqZDOk6nkRkmXdBO4xL2oyZbKJLSVFM0ydb3fRu9r7RI
R4lGLpXLGSRhbMlMSiVFkstgNU7ouNXBcZmRW4ypfZCxnLdv1vPsOfNHq/Wu
vfa7n/d5fs/v4hSzcOY8y06dOllaiD/x/0h68uUyAwe7xvpXwUEy3IxOHFAg
zuGx3k0/+svgYr/VLVWc814U7Er1kaGHflCIjzh/unZio4u3DFe76+8/UTgk
a70c73nK8Oho8aDl4nx2YImF0U0Go5tvbKvMIdb7P/2XDpZBP0g2BYtzad6L
ttmOMmwM5h/nSRysQm3cJ/eXIWmZUXspnkNxgn7W5D4ypAX5b32ygIO1pev7
sO4yWG8uZC/0HAy2q04ts5Qh4U3voXfmc3ArzRt+6K0EfbXnrI7Gcdj5ouB2
a5sEgY52M5fNU98XPe25BKlB/jHOsRyeJWunVDZLHfelnYrhkPR4iMfoexL4
5620mDSXg4176YGLTRJsc7F3r4hW6/NLvCpBmKkq2DZKrW+HV73U8d4z4ZEc
9Dkt46wvSLDPzfeHrHAOq2rral+dkuBZr5rKw2EcxPOOvT0ugaNdfFNtKIdR
ayee6F8hwT/eZ6ecmKX2L2paiQTl6cmtBTPVs8eOg1LHPDJWzuCw4WtDnYVR
gsipF77SBXLoHGpTsypfgr0W1X7vpqr37R64Q4Ku43N77vXnsELr1aVxi1qf
66c6Dq4ZdqlFWWp9L6s+47DNYHtgV6YEO0Lyv3X34WAvLixaLcEnLb0Kc7Qc
LENtJjeulOBg0c1RD8dxOJSgf/xRstQxj/2uYzks1ues2bBU7Z9PzCgOu/0q
yuyYen9E5kgOm+w7d6k1SFB0M3rCPg91HjaZ8er3x5YM49C3sT52SZx6zjvk
ymHmA2NuWox635F8Zw4HHcJ1pVESCHReWTWYA9ts/2vnCAk0Zw9rIwap8whc
PluC9c4tAUM+VOdxpd8s9b1TfvorB4HmAddmqPWkb7PnUNH6rroqQIIPJ76c
DP04VPPNAWenSHC02Kr51gcqnueYdBLUac5+Z7BR+782wE8CsR+PTD043Dfm
Rv7TR53Ho4RuHE7W7TEsAQmyU962/2TFIb6aB0+aIMG43BDD9E7qPPJhnARj
F9VnF//KOu57GDtWguajxSVd3zDIbkmuLhut1ucQYmJQt8evwn2UBPVfNTjl
vmSQEl89/19eEpxaU9C7sYV1zHuecaQEt+9aj+z9hEFJgt5nn6eK59vjHzIQ
67v5skbt3+fz7jO4mvS4xUWj1vtq9R0G7SnxP5Z5SKBLeNN5dxPr2Gdr2UN9
3+Wy6+y3/Rfnj75+n3u+wfz5psK0wnv15u9HJ07XWf5gvv+xwP/Q8+bf3+Dc
IoedMddXmBaUs/Gkuf6dK4f8/eJx8/vO3TqSbltpfv+qIP+f55Sb+zNiu0uf
yhJz/4YZvtHYFzHqb1PmO2NqIaP+i3or24yM5iPeV7l4L6P57b4+su31Lkbz
LfvcVJWZy2j+Uy90C/tkGyN8iPocLm1hhB+B19C0HEb4unPXOnjiRkb4G+2n
m9tzHSN8Ph/td+lBBiP8iv49PZ/OCN8Cr1ZVqYzwL85xR1MY7ceJEdtjzixn
tD+iHr/bSYz2S9wX1SWR0f6J77d7M0b7WRsxcEHqIkb76+vw9NU1hdF+XxYN
GCMx2n9xf3GRnhE/iPcu8YhjxB+xF7/Y8v2XjPjlQrfxEfFzGfGPTc0I+4HR
jPhJzOMvzZGM+KsiPbnoZDgjfhP6MehgGCP+m9a68dz+UEb8mPJ27KMjsxjx
p6jv2o2ZjPhV1He7ZxAj/rXtqw0Imc6Inxvu3GWHAxjxt5OclO80jRG/i/45
7p/CiP8Fnido/Rnpg8PT+4EtOkb6EVqnySuZxEhfXvd+vHStHyP9Efe5J33G
SJ/EPKxX+DLSr182Bs/d5sNI3wT8k+smMtI/y+b13/5ZnFEfv791RLAvI/0U
7015pmWkr0I/apK1jPR3zp7rUwdrGekzvPySP5zASL/FPNbUijPqu7r/Exjp
P37eEBDT70yY+ftZp00zhswx3/9f50i7FfPNvy/2/co5g7k+MY8Wy0Rz/RcS
a26MWGF+37K+h9qnp5vfPzQy63T0OnN/BL5yozeZ++dUkvBz4HaZ+luTP2CY
+26Z+i+sTO2b/TLNJ/u06YPyIvn388uKKJdpvuAVZXxxTKb5l4sCF56SCR+O
q59O+vd5mfAj6jvoUS8TvkR9IQlXZcKfmEfpziaZ8Fn4smFYyV2Z8Hv9m0Ve
3z2UCd8m50hN9jOZ8C/6lxPxi0z7Ic41vV7LtD/5A4YP3v9Opv1yjszy+NhK
of0T903P+JNC+ynw9aS+l0L7a+GaYWi3VWi/t/iu03W3V2j/+x7S3Wt3UIgf
XCKzCuqdFOKPFK1X1/QhCvHLcf+eCwa4KsQ/6+Vm75zhCvHTju3bnzR7KsRf
Yh53/zZaIX6zb6zP1IxTiP+aBPwGg0L8mLbV94DJVyH+rHJc3bpXpxC/inns
cZuqEP+KeThuClSIn6OO+V9rCFKIvxNr8jXPZynE74vG99j7YLZC/C/wnFUa
rpA+iP7HhX+hkH5M6Wm5uSlaIX1Rmt+u1MQopD+nTc4758YqpE9iHjPmxymk
X+K+7r56hfRt59mBnm0LFNK/mD5hY5ZJCumjGEfGVVkh/RTlZVoaFNJXse9F
VgsV0t/gB8aIGwsV0uewMeUWKxYppN8aT0/rNnFGfRf7/MB7sfL/+i/O6A/w
c/QP+H30F3g/+g/8ffQnWB/6F6wf/Q2+D/0Pvh/9EfYH/RP2D/0V9hf9F/Yf
/RnOB/0bzg/9Hc4X/R/OH/0h4gP9I+IH/SXiC/0n4g/9KeIT/SviF/0t4hv9
L+If/THuB/pn3B/017hf6L9x/9Cf436if8f9RX+P+43+H/cf8wHyA+YH5A/M
F8gvmD+QfzCfID9hfkH+wnyD/Ib5B/kP8xHyI+Yn5E/MV8ivmL+QfzGfIT9j
fkP+xnyH/I75D/kf8yHqw+/yo6ofmC9RXzB/ov5gPkV9wvyK+oX5FvUN8y/q
H+Zj1EfMz6ifmK9RXzF/o/5iPkd9xvyO+o35HvX9j/n/j+f/AY+5SmU=
       "]]}}, 
    {FaceForm[RGBColor[1., 1., 1.]], PolygonBox[CompressedData["
1:eJxdV3s8lnkWd+kyDTHTlDGttS7VyKXhbUwXlSMjqaQyjLCUURnP85hG8vxW
MpFupkKmqwxdkEpEiVlJZdSaRjHdWNlSkySpeKfSts3P89lzntn96/38Pu/n
/b3nd763cyzDvlqwRE9HR0dXV0en//NkcvyV0t8YmDTVP/d1E+FmaOzIfH4O
DHdpvjdJBFvT7faJ/JzVnf99okaEtyOs/Kbz8yeb3Jps7US4OiSi7aGWQbyr
s/kdaxEenCqyWsXPNRbFurlmIuTau4f39DIId/nX+/IIESKsRK0vP5dkdfd+
biTCVt+YUVk9DPT9jRxmDhaBxeW6Xn7GoCg64rOZOiIkzffa/vApAwM9uzcB
LwUwyChY0f2EQdSwtWfjngkQ/dJ4bGs3A/uSrI+OdQow3LVW/9RjBnu782/1
3BNgrrnJgrgu5X2hc1oFSJzvFWbziMGjeNdZ5TeU+5LOPmTAOsY4TWwQwCtr
je6MDgZGDiWHLtUJsMvW1KGsXanPI7ZGgABthe+w+0p9e5yrhP73ng+8xyAi
vWuKQbkAB+3df0ptY7C2uq76+XEBHg2tKj9+mwF/3g+vjghgbhLZXN3KYMIm
t9Pv5wmw801awukWpX8hc3IEKEuO78lvVs5Oe/YI/XhsWHOTwZadUXW62wUI
nn1xo+d1BgP8jarWpgpwQLfS4/Uvyn05FikCvDU103B/A4PVrs4Dm5KV+uw+
uczAboNJYuE3Sn1PKy4x2BU17ND3cQJk+mUfcahjYMovLFwpwNiuoQXpFxjo
+RvNbFouwNHCmxPu1zA4Fh3RYS0KkDzfK8/uHIOvI9LXb1kmgGFGwfSwMwxy
PMpKTb4Q+vEOSqlksM10wMDqEAEKb4ZOO1ih4GGUEij04zm5uIzB8Kb68JX+
yjnrWCmDBXdzM5MWKHiczC5mcNgs0LNkrgCcnQ1rCxmsyDD994DZAmhqjrsG
HVbwmLvKU4DNNl3eY/IVPBpGfCpAx6miWb8eYMDZPPIaCJBn7568K4dBWc/r
yoqpAli4PZ0JWQwqYzK8ayYLUF6k396yW+HzIu0EAeo0NUejdij93+TtrODx
QLuNQVtuZvDPGgGaQ2MfRKcyOFO3L2qlowDbEl71/fotg8jKGN8Z4wSYlukX
5bNRwSMb7AVwWV6fVpSs3Hc/3Fapr3hQIoO0rvjKUhulX2Z+qxnU7fMoc/hQ
gPqNjZaZf2OQEFm57JfRApxdn2/ctFLBe0nuKAFabxt8bBzNoDg6YvpBa6V/
t6ZGMeDyzbhipfRv4ZJIBldZR5etlcKf5+uWMuhLiLxXaimAZ/TLATlhip4N
RH5W9B/yX/3zs/XON5kXAtXvtxUkFdzxV38fGuvjqeer3s/fc36sj/r/W2y6
xIDZan0FSfPTt3qq9e9dM+abS+7q+2pbTiYPA/X9a+d7PVk0Re2P427bd8on
qv0bF3VAY+qs9rc55XVuopPaf15vea+Dig9/X/nXtip+Odc/7n0xRsW3dKG2
IsVaxX/2xcEBH1qo/OD1mV02U/nD++2f9IHKL46Hr5uJyr+JHp6LDd9T+fl4
osflu8Yqf3n/Oi8Yqvzm+tSvGKLyn5+Xnhqk6uO04+6w8/qqfng9Hrd0VH3x
+0IG/kcm/fHf97m8kkmf1UEWXya+kEm/7madz69pZdL3Fd6AST0y6Z/fX1T4
RCZ/4O9d6fRYJv8Iv/TX737slMlfLg6eGhTZIZP/GFU5mlq0y+RPHI8P2u/J
5F9cT4Vn2mTyN54fVodvy+R/c3q21ua1yuSPCa8mPzjZIpN/8vqu3WiWyV/7
+W/YJJP/Dhvu6u13QyZ/bmy9veL4NZn821Jk2ZZXZfJ33j/zvEaZ/J/zeZpr
g0z5YNbZNrfrskz54V+nySqulylfXhh3yJt+lil/+H0O7JJM+cTxMFj9k0z5
9Wyr7+JddTLlG6d/fN0/ZMo/vfbNR97jZ8zHH1tOTom5KFN+8vcmPLogU77u
eJNWFX9BpvxdtO/67NH8jPkMT7+IuV8rU35zPNZX8zPmu6L/WpnyH79v9A4b
cX6m+vvUc9p5Y+ap9/9mE2yy+nP1/7neG2pD1Po4Hl16S9X6L8ZW3XCU1PfF
DT/W5xOjvn9scOq50FUi9YfzKzM0SaT+WRZHP5m7SaT+VmWPHOeQJlL/+ShT
/XKHSPikndO+eyJL/CN+qUEHRcIXnENyuw+LhP8JXuBXx0Xih/m6zhn/PCUS
f3h9h52qROIXr88vukYk/nE8SvbWicTPgqeN44qviMTf6weWOx+9LhK/tTbB
mrQWkfjP+5ce1CaSPvi5augDkfSTPfKj0XldIunLJjjVaVSPSPrj9/lseCGS
Pjm/Hta/Fkm/unYbovr0JNL3d+7feg55SyL9Dz/meafPUCJ/sA1Oza9/VyL/
SHB1HpRsIpG//N3L8MuRf5LIfzaL7S7pf5HIn/bs3v2w3Voi/+J43P6zjUT+
ZtpUn6Kxl8j/mjn9RjtK5I9J290PacdL5J8V5ut69k+QyF85HvvsXSTyX46H
+bZpEvlzyA9e1xrdJPLv2KpszeNPJfL35VPf3n/XUyL/53xOLZklUT7w/i8N
9JYoP2YZ6mU0+0iUL1L7qzWaBRLlzzmtzd7Fn0mUTxyPecv8Jcovft8Q9wCJ
8m1vjcX43oUS5V/YOwGT4oIkykcOx4arwRLlJy8vRS9Eonzlei/UD5Uof33v
5gbdCJUonwMmndBdvUii/NaMH2/Qy8+Y71zPd10WS/+b//yM8wF+j/MD/h7n
C7wf5w/8f5xPsD6cX7B+nG/wfTj/4PtxPsL+4PyE/cP5CvuL8xf2H+czxAfn
N8QP5zvEF+c/xB/nQ+QHzo/IH5wvkV84fyL/cD5FfuL8ivzF+Rb5jfMv8h/n
Y9QHzs+oH5yvUV84f6P+cD5HfeL8jvrF+R71jfM/6h/3A/QH3B/QP3C/QH/B
/QP9B/cT9CfcX9C/cL9Bf8P9B/0P9yP0R9yf0D9xv0J/xf0L/Rf3M/Rn3N/Q
v3G/Q3/H/Q/9H/dDzIc/7I9KfuB+ifmC+yfmD+6nmE+4v2J+4X6L+Yb7L+Yf
7seYj7g/Y37ifo35ivs35i/u55jPuL9jfuN+j/n+//v/7+0wfQY=
      "]]}, 
    {EdgeForm[Thickness[0.002283871174663832]], 
     {FaceForm[None], PolygonBox[CompressedData["
1:eJxdV31cjvcaV3k5VmozWnM6rRcv6cXqseYldKUlIaHVUq1ooXXfd7PE/TtJ
U/LWUDGGtPKSlKUUvWxJaHGeWdS81UknMUkS6hlyHOfn/pzrunf2R58+v8/z
eX7P9buu7/V9sQr/YsES/X79+unr8T/+/2Ry/OWS3xmYNtY99XMX4UbYqhG5
/BwU4dp0Z5IIdmY7HRL5ObM797tEjQhvRFr7T+fnDze7N9rZi3BlcGTbfR2D
eDcXi1s2ItwrK7Rezc81lkV6OeYi5Dh4RPT0Mohw/dc78nARIq1FnR8/F2d2
935iLMI2v9iRmT0MDAKMHWcOEoHF5bhdesKgMCby45n9REia773z/mMGhvr2
rwKfC2C4I29F9yMG0UPXnYl7IkDMc5OxLd0MHIoz3z/WKcAwt1qDsocM9nXn
3uy5I8BcC9MFcV3K+8LmtAiQON873PYBgwfxbrPKryv3JZ25z4B1jHaeWC+A
d+ZavRkdDIwdi49c1Aqw287MsbRdqc9zVY0AgboKv6F3lfr2ulQJr997LugO
g8j0rimG5QIccvD4ObWNwbpqbfXT4wI8GFJVfryVAX/eDy+OCmBhGtVU3cJg
wmb3U+8cFmDXq7SEU81K/0LnZAtwIjm+J7dJOTvv3Su8nsfGtTcYbP02Wqu3
U4CQ2Rc2eV1j0D/AuGpdqgAH9Co9X/6q3JdtmSLAwKkZRgfqGaxxcxnQmKzU
Z//hJQb2G00TC75S6ntccZHB7uihR76LE2Cvf9ZRRy0DM35hwUoBxnQNyUs/
z0A/wHhm43IB8gtuTLhbw+BYTGSHjSi8nsdh+7MMvoxM37B1mdK/6eGnGWR7
lpaYfqbcH5xSyWC7Wf8B1aECFNwIm3aoQpmHcUqQ8v3JRaUMhjXWRawMUM6Z
x0oYLLidk5G0QLnvZFYRg3zzIK/iuQJwdNavK2CwYofZv/vPFkBTc9wtOF+Z
x9zVXgJsse3yGZ2rzKN++EfKe2f9dpABR/OIq6DUk7w7m0Fpz8vKiqkCvOf+
eCZkMqiM3eFTM1mAskKD9uY9Cp4X6SYIoNXUfB+9S+n/Zh8XAfh+3NNtZ9CW
kxHyi0aZx72YVAantfujVzoJkJbwou+3rxlEVcb6zRgnwJQM/2jfTco8ssBB
gMnL69IKk5X77kbYCdBeVlg0MJFBWld8ZYmtUp+5/xoG2v2epY5jBKjb1GCV
8XcGCVGVy34dJcCZDbkmjSuVeS/JGSnAzVbDD0xiGBTFRE4/ZKPg+ebUaAZ8
fXdctlb6t3BJFIMrrKPLzlqp9+n6pQz6EqLulFgJ4BXzvH92uLLPhqKV8r7L
JaH/239+tvn2Vcb5IPXz7XlJebcC1O+HrfL10vdT7+/g+B/rq/7+VtsuMXC2
Wl9e0vz0bV5q/fvWjv7qoof6vtrmk8lDQX3/uvnejxZNUfvjtMfuzfKJav/G
RR/UmLmo/W1KeZmT6Kz2n9db3uuozoe/r/xLO3V+2dc+6H02Wp1vyUJdRYqN
Ov/ZFwYFjrFU8cHrM79kruKH4zUg6V0VXy2thn7upir+Jnp6LTZ6W8Xnw4me
l26bqPjl/es8b6Tim+PVoGKwin9+Xlo2UN2PU057ws8ZqPvD6/G82U/dL35f
6ID/yLR//Pt9ri9k2s/qYMvPE5/JtL8e5p1Pr+pk2u/LvAGTemTaf35/YcEj
mfiBv3el80OZ+CPi4qff/NQpE79cGDQ1OKpDJv4xrnIys2yXiZ/4PN5tvyMT
f5UmxxecbpOJ37h+WOe3ysR/c3q21R5ukYkfE15MvneyWSb+5PVdvd4kE7/y
+m4aNcrEv0OHufn4X5eJnxtaWlccvyoTf1uJLMvqikz8zvtncbhBJv7neJ7m
Vi+TPph3ts3tuiSTfgRoNZlFdTLpyzOTDnnzLzLpD7/PkV2USZ/4PAzX/CyT
fj3Z5rd4t1YmfePwj9f+Qyb902/fcvRtfkZ9/Kn55JTYCzLpJ39vwoPzMukr
14+q+PMy6e+i/ddmj+Jn1Gd4/Fns3VqZ9JvPY0M1P6O+K/tfK5P+4+cNPuHD
z81Uv596Vjdv9Dz1/t9tQ0zXfKL+Pt/3+tpQtT4+jy79pWr9F1ZVXXeS1PfF
DTvW5xurvn9sSOrZsNUi9YfjKyMsSaT+WRXFPJq7WaT+VmWNGOeYJlL/uZWp
fr5LpPmkndW9dSJT/OP8UoMPiTRfcAnN6c4Xaf4neIFfHBcJHxbrO2f8s0wk
/PD68p2rRMIXr88/pkYk/PF5FO/TioTPvMcN44oui4TfaweXu3x/TSR862xD
NGnNIuGf9y89uE2k/eDnqiH3RNqfrBHvjzrcJdJ+2YakOo/sEWn/+H2+G5+J
tJ8cX/frXoq0v3r2G6P79CXa7288vvYa/BeJ9n/YMa9bfUYS8YNdSGpu3VsS
8UeCm8vAZFOJ+OVHb6PPR/xVIv7ZIra7pr8nET/t3bPnfruNRPzF59H6N1uJ
+M2ssS5F4yAR/zVx+I1ykogfk3Z6HNGNl4g/KyzW9xyYIBG/8nnsd3CViH/5
PCy2T5OIn0N/8L7a4C4Rf6+qytI8/Egifl8+9Y0Dt70k4n+O59TiWRLpA+//
0iAfifRjlpH+jiZfifRFan+xVrNAIv05q7Pdt/hjifSJz2PesgCJ9IvfN9gj
UCJ921djOb53oUT6F/5m4KS4YIn0kY9j45UQifSTl5eiHyqRvvJ9LzAIk0h/
/W7nBF8Pk0ifAyed0FuzSCL91owfb9jLz6jvfJ9vuy6W/l//+Rn9AX6O/gG/
j/4C70f/gb+P/gTrQ/+C9aO/wfeh/8H3oz/C/qB/wv6hv8L+ov/C/qM/w/mg
f8P5ob/D+aL/w/mjP0R8oH9E/KC/RHyh/0T8oT9FfKJ/Rfyiv0V8o/9F/KM/
xv1A/4z7g/4a9wv9N+4f+nPcT/TvuL/o73G/0f/j/mM+QH7A/ID8gfkC+QXz
B/IP5hPkJ8wvyF+Yb5DfMP8g/2E+Qn7E/IT8ifkK+RXzF/Iv5jPkZ8xvyN+Y
75DfMf8h/2M+RH34Q35U9APzJeoL5k/UH8ynqE+YX1G/MN+ivmH+Rf3DfIz6
iPkZ9RPzNeor5m/UX8znqM+Y31G/Md+jvv85///5/F8HmIWf
       "]]}}, 
    {Thickness[0.002283871174663832], PolygonBox[CompressedData["
1:eJxdV3tUzfkW78EYU+I2Jt1Wt1VmdNMDnTQeoZ1uEkJSoogmpN/vdxDfL9ek
USLy6MXQS3lUQg+lFGnyGEzj5jFedXHRjLxiTJ2LjOV++62795l7/zrru846
37O/+/Pa2y5i6YyFRgYGBoaGBgbdn1WJsVcqqzlYNDe9DgyQ4XY4tyoS5zmR
Hi0/+8ngaLnTOV6cc18W7YkfL8MnUQODxovzl5u9mh09ZLjeO+rh0yoOsZ7u
Ng/cZHh8vGzg1+J8zrbcsMBZhgJn78iOYxwiPf41YNUgGaIGyrpAca7Ifdk5
y0aG7YErv8it5GAcbOYycYAMq9cUeF6u4FAWEzVzYj8ZEgL8dj49ysHEyOlD
SG8ZTDKKV7ws56A1X396jZEMMW/7Dr5XxsG5Indo6TsJ+nueNz5eyiHnZdHd
jk4JptpYzFhTor4vfMoLCeID/CIcjnB4Hus5qaZN6r4v4fQhDquf2LuOfCCB
X+46wwnFHMxcKg5eapFgt6OlS3WRWp8Pvy5BiK420LxQrS/LvUnqfu/ZOQc4
RKW1jzG5KMEBZ+8fU/ZxWN/Q2PD6tATP+9TXHM3nIJ534t1JCWwsolsa9nAY
sdnr1IBqCXZ9SI07laP2b96UcgmqE2M7irLUs2vWIakbj6R1uzls26VtNCyQ
IGzyxU2+33LoEWxWvz5Pgv2GdT7vM9T78m2zJPh4bLbpvjQOaz3dezbvUOtz
+jKFg1OSRXxJilrfq9qtHHZrzQ/uSZYgOyjvsEsyB0txYckGCQa39ylOS+Jg
FGw2sXmdBEdKbo94lMihNCbqyeexEiQG+BU6JXBYHpW2cdsqCUwzisdHfMMh
36e60mKF1I13aHIsh3TLHj0btBKU3A4fd+DvKh5mydFSN56jyzmH/s1NkWyR
es4tXcFhRmtBdkKEikdV3jIOh6zn+FbMk0Cw8+p6hcOKDMvfe4RKoDl31DM0
WsVj6tezJNjq0O5vv1jF4+pnMyV4crxs0i9fcRBstroxXYJCZ+/E3fM5VHe8
r6v1l8DW69VEmMuhbmWG/7lJEtSUGbfdma3yeb7OV4JGzbkj2mC1/5v9fVQ8
HutmcHhYkB32j/EStITzxzHTOHzXuFfLQIL0uHddv0zmEF23MnDCOAnGZQdp
p01U8ciDMRJ4LGtKLfubet+jyNFqfeUfeXFIbY+tqxyp9ss6aCyHxr0+1S4j
JGjadM0uexSHuOi6xT+5S3B6Y1HfZncV74UFwyW4d99keF8Nh/KYqPEH3NT+
3R07hIOQb8YVjdq/2QsdOVxf/aTdUaPy5/UGew5dcdE/V7pK4Bvztkf+QFXP
JrI4q/q3+a/+xfnzXR+yL1jpv08vTih+YKH/fTif5mv0qf5+8Z6zg/vq/3+b
Q7scYqKvrzghIG17L339Oevsv7lkrH/f+TtVieYG+vevD/D7df7vjPozLNOx
X80bRv0bot2vsdQx6m9L8vuC+FeM+i/qrelsZ4SPeF/N8qeM8Mu/ObzzzSNG
+FbO1tUmtzLCf/LFXiF/vc+IH6I+68t3GPFH9Ds4oZkRvwQegV43GfFvpI/v
AtOfGPHzxUify62XGfFX9O/ZhUuM+C30aVz7AyP+i/Oi4+cZ6ePUsMyIs2cZ
6UfU43O3gZG+xH3zetYz0p/4fZfHSUb6bAi1XRJfw0i/3tbPXt+oYqTvK6IB
oyoZ6V/cX1ZSzsgfxHuZaykj/4i8NHfH94cZ+cvFXmNDo4sZ+Y9Z/TBL2yJG
/iTw+HPbAUb+JfRU8t0+Rv4m8mPgoXxG/jelY/v5wj2M/DHu3ejHVTmM/FPU
d+NWFiN/7ea/aSYj/zXv7+kftIuRP1+7d3/F0Z2M/NtOXp1nt4ORv4v+2RSm
M/J/wedxnmmM8sH62cOp7SmM8iO4UZNbvp1Rvrzp+2TV5m2M8kfc57J6K6N8
EniYrN3CKL9+2x64YHcyo3wT9I9t3Mwo/4zath7+VJwxH7+/UzVm5SZG+Sne
G/c8iVG+fvshtT42iVH+zt97c/KgJEb5DK++WvloI6P8FnhsbBBnzHdV/xsZ
5T9+f80/4rOzIfrfp5zRTbefr7//3w5hFmsX6/9f6P3qea2+PoFHuxHX13+R
198atlb/vjX9S7umJerfPzgs5Uz4Fn1/BL+yw9P1/bMrj/l1aqZM/a3Psxri
ki9T/8Uo0/C2UCZ8Us/o/nSsRP4jfimhx2TCF9znFbw8IRP+x0SBS0/LxA+b
Dc8m/POCTPwR9R1ybZKJX6K+oJjrMvFP4FGR0yITP4tfXRtSfl8m/t7cv8z9
yCOZ+K1zCNOkPpeJ/6J/aaG/yaQPca7v80Ym/eRZDR1U+F4mfTmEpbh+YayQ
/sR905I+Vkifgl9Pm/oopF9DpyRtl7lC+t7hvcW3t6VC+u9f6vugy1ohf3AM
SylqslPIP+I83T9KtFfIX076mS6xclLIf7bKbR5pQxXyp6zMzKdtbgr5l8Dj
/l9GKuRvls1NyZoxCvlfi6DfIFDIHxN2eh/UeSvkn7U2Gzr2+SrkrwKPvc6T
FfJfgYdN+lSF/HneCb8b1wIU8m9en6d5MVMhf1829pN9rbMU8n/B55SKOQrl
g+j/ojlzFcqPSaZGGS3hCuWL0vZunSZCofw5o3PIWRCpUD4JPKYvXqRQfon7
entHKZRvOeds3TqXKJR/Ef1CRq2RFMpHAUfSdVmh/BTlJRtpFcpXofcS46UK
5W9ga0HoraUK5XPIqGOGa5cplN8aNzeTTnHGfBd6bvVYrvxv/oszzgf4Pc4P
+HucL/B+nD/w/3E+wfpwfsH6cb7B9+H8g+/H+Qj7g/MT9g/nK+wvzl/Yf5zP
EB+c3xA/nO8QX5z/EH+cD5EfOD8if3C+RH7h/In8w/kU+YnzK/IX51vkN86/
yH+cj1EfOD+jfnC+Rn3h/I36w/kc9YnzO+oX53vUN87/qH/cD9AfcH9A/8D9
Av0F9w/0H9xP0J9wf0H/wv0G/Q33H/Q/3I/QH3F/Qv/E/Qr9Ffcv9F/cz9Cf
cX9D/8b9Dv0d9z/0f9wPMR/+sD+q+YH7JeYL7p+YP7ifYj7h/or5hfst5hvu
v5h/uB9jPuL+jPmJ+zXmK+7fmL+4n2M+4/6O+Y37Peb7/+///wFHH2a4
      "]]}, 
    {EdgeForm[Thickness[0.002283871174663832]], 
     {FaceForm[None], PolygonBox[CompressedData["
1:eJxdV3tYjmkaVzmsidjGpO1qW5nRpAP60jiEbtpUCEmJIpqQ3vf9EM/DmjRK
ROgghk5Ko1J00EmRJofBtjaHcarFRjNyijH1LTIu+3ivve9vdv7o6nqu7/qe
737u+3f/DtahK+csNezRo4ehgfgT/6vioq5UVHMwa2565ecrw+0QblEgzgvC
XFt+9JbBznyvQ4w4Z70oOBAzRYaPwof6TxHnL7ZPbrZzleF63/AHT6o4RLm5
WN13luHR8dKhX4nzuSFlBnkOMuQ5uId1VnIIc/334HXDZAgfKuv8xLk860XX
PCsZEv3WfpZVwcEowMTRa7AM6zfkuV0u51AaGT7Xa6AMsb7ee58c42BsaP8+
sK8MxqmFa16UcdCabj69wVCGyDcDht8r5eBQnjWy5K0Eg9zOGx0v4ZD5ouBu
Z5cEM63M5mwoVt8XMuO5BDG+3qG2Rzk8i3KbVtMufbgv9nQRh/WPbZzG3pfA
O2uTwdRCDiaO5YcvtUiw387csbpArc+DX5cgUFfrZ5qv1pfu0iR9eO/ZBYc4
hKd0TDC+KMEhB/d/JOVy2NzQ2PDqtATP+tfXHMvhIJ534u1JCazMIloaDnAY
s33yqcHVEnzzPjn6VKbav0UzyiSojIvqLEhXz07pRdKHecRv2s9h1z5to0Ge
BMHTL27z/IZDzwCT+s3ZEuQa1Hm8S1XvyxmSLkHviRn9clM4bHRz6dW8R63P
/oskDvbxZjHFSWp9L2t3ctivNT18IEGCdP/sI44JHMzFhcVbJPi8o39hSjwH
wwATr+ZNEhQV3x7zMI5DSWT440+jpA/zyLeP5bA6PGXrrnVq/6aEfs0hx6O6
wmyNen9QQhSH3eY9ezVoJSi+HTLp0N/UeZgkRKjfH1/GOQxqbgpjy9RzVska
DnPa8jJiQ9X7qrJXcSiyXOBZvkgCgc6rmxUOa1LNf+0ZJIHm3DG3oAh1HjO/
mifBTtsOH5vl6jyufjJXfe+0n77kINBscWO2Wk/c/sUcqjvf1dX6SPCXyS+9
YCGHurWpPuemSXC81Kj9znwVz4t1nhI0as4d1Qao/d/u4yGB2I9HujkcHuRl
BP9zijqPR5GzOHzXeFDLQILk6LfdP03nEFG31m/qJAkmZPhrZ3mp88iGCRKM
X9WUXPpX9b6HYeMlaD9eWtZ7Mofkjqi6irFqfZb+Ezk0HvSodhwjQdO2a9YZ
4zhER9Qt/8FFgtNbCwY0u6jzXpo3WoK7rcajB2g4lEWGTznkrOL57sQRHMT6
pl7RqP2bv9SOw/X1jzvsNGq9r7bYcOiOjvixwkkCz8g3PXOGqvtsLDup77tS
YfW//RfnT/e9z7hgof98d2Fs4X0z/fdD+CxPw4/19z8W+B8+QP/7u2w75EBj
fX2Fsb4piX309Wdusvn6kpH+fefvVMWZ9tC/f7Ov98+Lf2XUn1FpdgNrXjPq
3wjttxpzHaP+tiS8y4t5yaj/ot6arg5G8xHvq1n9hNH8cm6O7nr9kNF8K+br
ahPaGM1/+sU+gZ+3MsKHqM/y8h1G+BF4DYhtZoSve63GfpNvMsLfWA/PJf1+
YITP52M9LrddZoRf0b+nFy4xwrfAq1Ht3xnhX5yXHT/PaD9OjUoLPXuW0f6I
ejzuNjDaL3Hfol71jPZPfL/b9SSj/WwIGrIipobR/rpbPn11o4rRfl8RDRhX
wWj/xf2lxWWM+EG8lzmVMOKPsEsL93x/hBG/XOwzMSiikBH/mNSPMh9SwIif
xDz+1H6IEX9Vx0UVf5fLiN+EfgwtymHEfzM6E8/nH2DEj9Fvxz+qymTEn6K+
G7fSGfGrqO9uvzRG/Gs6yM3Hfx8jfr52r3XNsb2M+NtaXp9tvYcRv4v+WeXv
ZsT/As+T3FIY6YPl0wczO5IY6UdAoyarLJGRvrwe8Hjd9l2M9Efc57h+JyN9
EvMw3riDkX79kui3ZH8CI30T8I9q3M5I/wzbdx75WJxRH7+/UzVh7TZG+ine
G/0snpG+Cv2oj4pnpL+LD96cPiyekT7Dyy/XPtzKSL/FPLY2iDPqu7r/Wxnp
P35+zSf0k7OB+u8nndHNtlmsv/8/tsFmG5frf1/s+9XzWn19Yh4dhlxf/0Ve
f2vURv37Ngwq6Z4Vp3//8OCkMyE79P0R+MoI2a3vn3VZ5M8z02Tqb322xQjH
HJn6L6xMw5t8meaTfEb3x8pi+bfzSwqqlGm+4LIo78UJmeZfKQpceVomfFht
eTr1Xxdkwo+or8ipSSZ8ifr8I6/LhD8xj/LMFpnwWfjy2oiyVpnwe/PbVS5H
H8qEb51tsCb5mUz4F/1LCfpFpv0Q5/r+r2Xan2yLkcPy38m0X7bBSU6fGSm0
f+K+WfF/UGg/Bb6eNPVXaH8N7OO13aYK7fce9x2efc0V2v9BJZ73uy0V4ge7
4KSCJmuF+CPazaV3nI1C/HLSu98KC3uF+Gen3O6aMlIhfkpPS3vS7qwQf4l5
tP55rEL8Zt7clKCZoBD/tQj4DQOF+DF2r/thnbtC/FlrtaUz11MhfhXzOOgw
XSH+FfOw2j1TIX5edML7xjVfhfib12drns9ViN9XTfwot22eQvwv8JxUvkAh
fRD9X7ZgoUL6Ma2fYWpLiEL6orS/3aQJVUh/zuhsM5eEKaRPYh6zly9TSL/E
fX3dwxXSt8xzQ5y7Viikf6EDA8dtkBTSRzGO+OuyQvopyksw1Cqkr2Lfi41W
KqS/fm15QbdWKqTPgeMqDTauUki/Nc7Oxl3ijPou9rnNdbXy//ovzugP8HP0
D/h99Bd4P/oP/H30J1gf+hesH/0Nvg/9D74f/RH2B/0T9g/9FfYX/Rf2H/0Z
zgf9G84P/R3OF/0fzh/9IeID/SPiB/0l4gv9J+IP/SniE/0r4hf9LeIb/S/i
H/0x7gf6Z9wf9Ne4X+i/cf/Qn+N+on/H/UV/j/uN/h/3H/MB8gPmB+QPzBfI
L5g/kH8wnyA/YX5B/sJ8g/yG+Qf5D/MR8iPmJ+RPzFfIr5i/kH8xnyE/Y35D
/sZ8h/yO+Q/5H/Mh6sNv8qOqH5gvUV8wf6L+YD5FfcL8ivqF+Rb1DfMv6h/m
Y9RHzM+on5ivUV8xf6P+Yj5Hfcb8jvqN+R71/ff5//fn/wL51m8f
       "]]}}, 
    {Thickness[0.002283871174663832], PolygonBox[CompressedData["
1:eJxdV3tYjdkar12YlDJNk316Ok25NOmCdiKiXnWSUCTRVFM0Ia3v20jSrC+N
LjRy6ca4JLlVMlKilElTGDwdJ5fjVoNxGRLSmOpExumsvc/zrm/O+Ws/69nP
Xvtd7+/2vjZRK+YtUejo6Ojq6uhoPqvSk66dHCOBeUtzb1CgAHcjEyxK2Dk0
2r31Vz8B7JU7HFPYuaCzZF+KlwCDY4YHe7HzhE3TWuzdBbhpEPP4hZMESZ6u
Vo9cBHh+uny4xM4XrCt0ixwFKHL0ju5ylCDa/Zdha0cJEDNc6Ali58qCzu6F
VgJsC4ofWeAggd4CY6cZwwRIpEWeV+0lKI+LmT9jqACpgX47XoyWwFDh0B9i
IIBhXunqTjsJ1KZpjVQhQNw7k9EPPpfAsbJg7PH3BMw8L+qdtpVgb2fJ/a5u
AgFW5vPoKO37Ime/JpAS6BdlN1KCV0meM2vaiOa+1MbhEiS22zq7PSLgV7Be
d7qNBMZOlUeutBLYZa90qv5MW59Pwk0CIT21QaZW2vr2uDYTzXvPh1pKEJPT
McXwMoHDjt5/z7KQIK2hqaG3kcCrIfU1J5QSsOedef8DASvz2NYGcwkmbpp2
dlg1gZ392clnzbT9i5hdQaA6PamrxFR7dt5zlGjwyFg/VIKtO9VNukUEwmdd
/tbXWAL9Bcb1aYUEDunW+Xww1N6333oPgY+m5hsdNJBgnafrgJbt2vocJgyS
wCHDPKUsS1vfm1p9CXapTY/syySQH1z4vZNCAiW7sGwDgdEdQ0pz+ikoFhjP
aFlP4FjZ3YnP/qBwPC6mfUQSgfRAv2KHPgqrYnI2bl1LwCiv1Cuql8J+n+qT
5quJBu+wzG4KuUr9AQ1qAmV3Iz0Ov6EaPIwzY4kGz8kVrymYtTRHr1mqPRcc
f0lh3pOi/NQoLR5Vhc8pHLUM9a2MIMDYeT3tKYXVeco/9MMIqC6c8Ax7TDV4
BEgLCWyx6/C3/YVq8Lj+6XwC7afLZz79mQJjs8WtuQSKHb3Td92lUN31oa7W
n4D1tDcz4BaFuvg8/wszCdSU67Xdu041fF7U40ugSXXhmLqZavq/yd9Hi8fz
niYKj4vyw//hRaA1MuF53CUKPzYdUK8BArnJ7/uenqcQWxcfNN2DgEd+sHpO
A9XgUQhTCLivbM4ur9Pe9yx6sra+ioG1FLI7kupOumn7ZRlcRaHpgE+100QC
zd/esMk/QSE5tm7ZP10JNG4sMWkpoxq8lxSNJ/DgoeF4k6MUKuJivA67aPt3
f2oxBSbfvGsqbf++WHKQws3E9g57lZY/vRv2UehLjv31pDMB37h3+vv3UI2e
DQV21ur/O/pf/bPziJ39+Zdy5e9zS1NLH22Tfx+ZMMdXsVm+n73n/OgM+f+3
2nUIIWlyfaWpgTnbvpHr37ve9psrkvy+i/eq0k0T5fenBfr9tihe7s+43fZD
a1bK/RujPqRSinJ/WzM/FKUsl/vP6q3pXiLjw95XsypKxm//7fHdbyNkfE9+
0VObGSbjP+vyoJDPQ2R+sPosr86X+cP6vSA1UOYXwyNoWoDMPzcf38VGs2R+
vnbzufrEV+Yv69/LS3+T+c30qVc7TeY/Oy897SHr4+y43VHn3WX9sHp87rvJ
+mL3RQyYIOuP/b7P3UXWZ0OY9fKUcbJ+vS1f9t5ykvV9jTVgkgPl+mf3l5fZ
Ue4P7L1rnG0p94/oK19u/2kE5f5yedDUsFgbyv3HuH6c0vozyv2J4fGXNkvK
/YvpqexHC8r9jeXH8KNKyv1vdte2i8XmlPtj8vvJz6vMKPdPVt+tO6aU+6uG
/0YfU+6/pmae/sEmlPvzjQcPV58YQrl/2wiJhTZGlPs7659V8WDK/Z/x2cPT
gPJ8sHz5OKBjEOX5saBJVVAxkPJ8eWvSvnbTAMrzh93nlKhPeT4xPAzX6VGe
X79vC1q8S0F5vjH6JzXpUp5/irYt33/CzpiPP92rmhKvQ3l+svcmv+r/mufr
d/3Z9UnsjPm76MDtWaPYGfMZ3nwV/+zfX/P8ZnhsbGBnzHet/tkZ8x+/v+Ef
9en5EPn3Wed65touku//l124+bpl8v8zvV+/qJbrY3h0KBLk+i8n1N8Zt05+
HzU73jcnXX7/6PCsc5Gb5f4wfuVH5sr9s6mI+y1gt8D7W19oMcZpv8D7z0aZ
hnfFAscn+1zPx6fKhD/jlxV2SuD4gmtEUecZgeN/ihW4olHg/LDa8HL6z5cE
zh9W31HnZoHzi9UXHHdT4PxjeFTubRU4P0vf3BhT8VDg/L19aKXrsWcC53eP
Xbgq+5XA+c/6lxP2u8D1wc71Q94KXD+FFmNHFX8QuL7swrOcR+qJXH/svjkZ
H4lcn4xfL5qHiFy/ug4Z6j5Tket7u/dmXwOlyPVvdtz3UZ+lyP3BPjyrpNlG
5P6R7Ok6MN1W5P7yg5/RcgsHkfvPFqHNPWesyP1pz+7dL9pcRO5fDI+Hf3UT
ub8pW5ozVVNE7n+tjH6jQOT+mLrD+0iPt8j9s9ZqQ9dBX5H7K8PjgOMskfsv
w8MqN0Dk/hxxxu/WjUCR+3dCfaHq9XyR+/vKqYMPPlkocv9nfM6qDBV5PrD+
Lw39UuT5MdNIkdcaKfJ8Edver1dFiTx/zvXY7V0cLfJ8YnjMXbZU5PnF7jPw
jhF5vu29YO3SvVzk+Rc1NGQSJSLPRwZHxk1B5PnJystUqEWer0zvZXorRJ6/
QU+Kwu6sEHk+h0w6pbtupcjzW+XiYtjNzpjvTM9P3FeJ/5v/7IzzAX6P8wP+
HucLvB/nD/x/nE+wPpxfsH6cb/B9OP/g+3E+wv7g/IT9w/kK+4vzF/Yf5zPE
B+c3xA/nO8QX5z/EH+dD5AfOj8gfnC+RXzh/Iv9wPkV+4vyK/MX5FvmN8y/y
H+dj1AfOz6gfnK9RXzh/o/5wPkd94vyO+sX5HvWN8z/qH/cD9AfcH9A/cL9A
f8H9A/0H9xP0J9xf0L9wv0F/w/0H/Q/3I/RH3J/QP3G/Qn/F/Qv9F/cz9Gfc
39C/cb9Df8f9D/0f90PMhz/tj9r8wP0S8wX3T8wf3E8xn3B/xfzC/RbzDfdf
zD/cjzEfcX/G/MT9GvMV92/MX9zPMZ9xf8f8xv0e8/3/9///AH2kPdo=
      "]]}, 
    {EdgeForm[Thickness[0.002283871174663832]], 
     {FaceForm[None], PolygonBox[CompressedData["
1:eJxdV3s0lekaz6Y6IjWO0T6WIyqSS2VLKcqDI6koiUwM5ajk+75dSTLvh3Er
ky7oMlMkZULMuESURoZqynI6KqcbU02XKanUNDiK6XTe/Z31vN+c+cOynrXX
fvdz+T2/3++xiNiwbI1i2LBhCi36R//Xpidcq5kqgnFH20CAPw93wuNMSmi8
MtKl82cfHmyUB+xSaJz/uuRIigcPo6ImBHrQeOYO9w4bFx5u6EY9em4vQoKb
k9lDRx6ena6cINL4onmVVpEdD0V2npG9diJEuvw0bqslD1ET+P4AGlfnv+5b
YcbDnoDYSfm2ImgHGdgvGMdDPClyu2ojQmVM1PIFY3lI9fc58HyKCHoK2w/B
ujzo7Svd/NpaBLVhWjNR8BDzbsyU+5NFsKvOn1YxxIGR2yXt01YiHH5dcq+3
jwM/M+NlxFKqL3zxKw5S/H0irCeJ8DLBbeGZLk7zXmrzBBHiu60cnB9y4JOf
rDXfQgQD++oTVzo5OGijtK8bL+XnFXeDg+D++gBDMym/XKc2TlPvhZWmIkTl
9LjqtXBw3M7zH1kmIqQ1tTYNNHPwcnTjmZNKEWh5Z4e+48DMOLqzyViEWTvc
z42r4+DLD9lJ54yk/oUtruLgVHpCb4mhFDvklnGaeWQkjxVh91fqVq0iDkIX
tXzhbSCCTpBBY1oBB4VaDV7v9aT3jprncjBibp5+oa4IiW5Owzv2S/nZzhwp
gm2GcUp5lpTfm3odEQ6qDU8cyeQgN7DgG3uFCEr6YPk2Dib3jC7N+UBAEWSw
oCOZg7LyO7Oe/kagIiaqe2ICp5lHse0ggU1ROdt3b5X65xExQOCoV12N8Wbp
/ZDMPgJ7lTrDm9QclN8Jn3f8DdHMwyAzWvr+nKpXBIw62iK3rJXi/IoXBJY9
LspLjZDeqy14RqDMdKV3dRgHFJ3X054Q2LxP+ZtOCAeqiyfdQh4RzTz8xBUc
7LLu8bX6iWjmcf3j5VK9C5/8SICi2eTmUimf9IN3CNT1vm+o9+VgvPubBXCT
QEPsPt+LCzk4Xanddfc60eB5Vb83B62qi9+q24im/zt8vTig+/Gsv5XAo6K8
0H96SPN4FnOZwPetx9RbgIPspKHBJxcIRDfEBsyfx4FrXqB6SRPRzKMAXDmY
s7Etu7JBeu9p5BwOuk5XVo2oJ5Ddk9BQ4yzlZxpYS6D1mFed/SwO2r5ot8g7
SSApumHdv5w4aN5eMqajnGjmvaZoBgf3HujNGFNGoComyuO4o4Tne3OLCdD1
3XdNJfXvkzWFBG7Ed/fYqKR8B7YdITCYFP1zjQMH3jHvdI7mEs0+6/EOUn3X
ar4k/9t/Gk/86kPe5b3y53tLU0sf7pG/Hx63xFuxU36/m+J/Sob8+7ute/jg
NDm/0lT/nD2fy/kfTrb6/Ioo13fpbm26Ybxcf5q/zy+rYuX+TD9kM/bMRrl/
U9Vfq5SC3N/OzPdFKevl/tN8z/StkedD6zuzKUKe39FbM/rehsnzrfmkvz4z
RJ7/opaRwZODZXzQ/EyvLpfxQ/EalOov4+v+A70Adz8Zf85e3qv1F8n4fOXs
dfWxt4xf2r8Xl/8m45viVbveXcY/jdeenifvx7nphyIuuMj7Q/Pxuucs7xd9
L2z4THn/6PcHXRzl/WwKMV+fMl3eX0/TFwM37eX9vkYbMNuWsP2n71eWWxPG
D7TeLQ5WhPFH5JVP9/8wkTB+aRk5NyTagjD+MWicrjQfTxg/0Xn8pcuUMP6q
S08o/96EMH6j+jGhTEkY/y3u3XOp2JgwfkwamvOs1ogw/qT53bxtSBi/0vzu
6X9EGP8aGrn5Bo4hjJ/b7z/YfHI0YfxtwccXWOgTxu+0f2bFowjjf4rneW66
hOmD6YtHfj0jCdOPoFZVftUIwvTl7ZjurTuGE6Y/9D37eB3C9InOQy9RmzD9
+nVPwOqDCsL0jcI/oVWLMP1TdO365s80Rn384W6ta+wwwvST1pv08sNnTF+p
fjQm0Bj1d9WxW4ssaYz6DG/+Hvv0P58x/abz2N5EY9R3af9pjPqPn7f7Rnx8
IVj+ftb5/qVWq+T3/20dapy4Tv59uu/XL6nl/Og8ehRxcv4tcY23pyfK9RGj
isEl6XL9U0KzzofvlPtD8ZUXvlfun0VVzC9+h3jW38YCk6n2R3nWf2plmt4V
82w+2ef7PzpVzv9+flkhp3g2X3AKK3p9lmfzP0UT3NDMM3yYbXsx/8fLPMMP
za/MoY1n+KL5Bcbc4Bn+6DyqD3fyDJ+lb9qnVj3gGX5vfb3R6dunPMN3v3Wo
Kvslz/BP+5cT8ivP9oPGjaPf8mx/CkymWRa/59l+WYdmOUzSFtj+0feWZPxJ
YPtJ8fW8bbTA9lfLNkM9aCiw/d7vudNbVymw/Teq8H44aCowfrAJzSppsxAY
fyS5OY1ItxIYv3zno7/exFZg/LOL73LJmSYwfso9dOh5l6PA+IvO48FfnQXG
b8qOtkyVq8D4r5PCzxIExo+pBzxP9HsKjD/rzbb1FnoLjF/pPI7ZLRIY/9J5
mO31Exg/h531udnuLzD+jmssUL1aLjB+3zh3VOHjFQLjf4rnrOqVAtMH2v+1
Kz8VmH4s1Ffs6wwXmL4IXUPJqgiB6c/5fuvDqyMFpk90HkvXrRWYftH3dD2j
BKZvhy+aO/atF5j+RYwNnk04gekjHUfGDV5g+knTy1SoBaavdN/LtTcITH8D
HheF3N4gMH0Onn1KK3GjwPRb5eio10dj1He6z49dNgn/r/80Rn+An6N/wO+j
v8D30X/g76M/wfzQv2D+6G+wPvQ/WD/6I+wP+ifsH/or7C/6L+w/+jOcD/o3
nB/6O5wv+j+cP/pDxAf6R8QP+kvEF/pPxB/6U8Qn+lfEL/pbxDf6X8Q/+mPc
D/TPuD/or3G/0H/j/qE/x/1E/477i/4e9xv9P+4/3gfID3g/IH/gfYH8gvcH
8g/eJ8hPeL8gf+F9g/yG9w/yH95HyI94PyF/4n2F/Ir3F/Iv3mfIz3i/IX/j
fYf8jvcf8j/eh6gPv7sfJf3A+xL1Be9P1B+8T1Gf8H5F/cL7FvUN71/UP7yP
UR/xfkb9xPsa9RXvb9RfvM9Rn/F+R/3G+x71/Y/3/x/j/wKct0W+
       "]]}}, 
    {FaceForm[RGBColor[1., 1., 1.]], PolygonBox[CompressedData["
1:eJxdV2tUVdUWBpGHokCGXCRCOAIib0hFUThTkUi4qEAYoPEKu+jaG11bOxEX
QRG1xHwbInBVFOggD00RcCRhEiChko8CFKUcimKoXOSacrndxR5jrj1Gv85Y
Y5+99pzz++b3zWmXuDZ81RgdHR1dXR2d0d9z2entZ7wlCMgReocDBOiM01iV
snNuyqTVO+cL4Gx50HUzO7do6q85zRJgfLIqciE7S8l7q35yE+DmuOTf+rwk
8DQqL9juKMCjmirVP9n5iJWHS8hUAUpcA5IGPSWISZr3zNpSgGSVMBTBzsPa
gfQRMwF2R2ywL/SQwPaUlNw/ToDUtGL1NXcJkubdC+wfI0BW2OKDfW4SJJpF
aUeGCUzYr13/zFWCc4MjjlOHCEivTGfcdZHgv9qB8PCnBMzVTXo1zhJcfRlx
MbeXwDIbi/C0GRK0Hgs0eN5DYEvY4kQnJwlYutUruuT7si46SlBuHZN0+waB
4MJNuu86SHBZU1+89gqBw86WbuemSbBRPctkSjOBmKG6iEkqOT6vjgYCj2uq
LsXYSvCWR/eJivMEil0DftxtI8H8e0uH884SeDqxvva0tRz/5cJKArYWa7oa
rCRw3m5xvO5rAof+3JNxwVKun/XTIgIMj8FSCwnMoua2zisk0BWn2b7JXP6e
+ngugdiQls+DJsl4vOGwj8AJ3W8DR0wl6Lj68sbFnQSM/PInFE2U77NK206g
r6bKZbaxBAzdz5ZkkVE8BuqMJJjuZbRNvZFAQeSRk24GMh7XQ1MJzOifqN2r
J8E2i84Xn60nUF7R4fNQR/5+ZmMKgeywxSUu/6Pg3m1v5L5Grt/CxGEKWQ2t
djWr5PxX7PiDwmvtQHx8AoGKjjj/E0MUZsaej3b+kIzi6Xvq3xQuHws8Ojla
PhdWPqPwwdyzLapIAsb7tdVHfqeQ+tjxH+FhBBg7f9rymI7ma1ocSsC78bR6
xUMK94vzl78VTGCnU3+o4306Gt+16ndlPIIf3KPwcFhr+kmAnG/2oTsUDMut
y6KB1X/BwHvQSSHBLOqdJD8CtVV6vXduUdjTn64+6Eug1buxPOU6Ha1fYr+P
jMejoasU7tgbeImzZDweST/Kz/0nv0NgX8bw6wfNcnxTH3oS8M+PTFnaSMF/
VmxyjzuB+euu7qlqkP9fPtZNju+UwQUKc862bIpwkeOzjqyjMDhyM/XKDALt
n1+3y6+mo3x2Wu9E4NK2UtPO0xSepqsdAqcTuNdjPNO0Us5Xd5GjzOduvzL5
/+HrHGQ8oleVUFj2ZW55qz2BjjjNy61F8vOiCHYOkl6NPfovCvmNtq3G9nJ+
7WcO09H+ODc4jYBD7p/5zV8pzw9os7S/7lPej9csDRqzW7l/lP8zcpTvf+nU
L0RtV+LTZoXt3bVFib9gk2NmW6aSX9Od6uxJ6Ur+LJ/n8alKfTzznM1qNyj1
c0857m1Jlfp27Rgp3iwq9d+nzap9sVrBpzo7vZZ+rOB39OeZL/5IVPA9Ez1U
tyNOwT+kxTBq+kqFHyw+62tRCn8YX5dnRSr8uttjHLEgXOHfnMCghAlLFX4+
nRN47X6Iwt84zdInze8p/GZ6qVcXqPCfnT+uWaj0xwXPvMRLaqV/WDyB3fOV
/mL3xer7Kv3H3n89z0fpz4YVtqs3z6S8fwOsn7y85UV5f7ezAsz1oLz/2f1V
Fa6U6wPL9xMvZ8r1I6ntwwM/TKdcX1oM/VascaBcf0zqPS1tp1GuTwyPKb22
lOsX41vFdzaU6xvzD1WZNeX69/fBXU0lVpTrY8aw76NqS8r1s/lO9a1fLCjX
11H+T5hMuf5OMleHRr5JuT5fv9uz/vQblOu3Skg9YmdGub4zPtuUmFCu/4zP
/uqJlPuD9ZPflvQbU+4fUa3ehafGU+4vr00ff/rFOMr9h93nlmpEuT8x/TXe
aEi5f73YFZFwyIByf+tmBG3Vp9z/xvbuPPmmPuX+yPCYv2Es5f7J9Dfjdz3K
/ZX5R326HuX+m3js5xAHdkZ/Xjjw0YaHYyj3b2Z32xrYGf1d7n92Rv/H52w0
0CchyvvfbtgPV8OV+1W3X+k7xCjfZ/11MSVBie9AQE53WbIS/wunlc0da5X8
SppC+l5qlPwjTdy+McwQeH0YHXcYbhV4/UITzXr+kyPw+vaF1b59a5/A6+/6
TWHVsTyB48Pi1V15VOD4LcwRMvVKBY4vy/ZAboXA8e9JM6/821mB8yPY54vZ
W84LnD8svsOdDQLnF4tvkVWzwPnHuqdo0RWB8/OX4+tsom4InL9jl5s4vN8p
cH5Pu/3Kbs49gfO/295gs94DgfcHq2dldZ/A+6etrc18yXOB99dyEze7tiGB
9x/Dw99jWOD9yd7v0uiIvH89uu1ji/RF3t/fDzn5nB4v8v5fEP+gvchU5PrA
7s/VmItcP8oGrg+5TBG5vvQOa6O+f1vk+lNrs9Vlrkrk+tQU4tO121Hk+sXw
aP/BWeT6tihHSOtyF7n+GWw+GHDFW+T6WBn0a27hbJHr54N21f1gX5HrK8Nj
700/kesvw2Oi7wKR6/MOobcxbZHI9btonZ/qqyCR63vBs9K9OcEi139Wv4yY
UJH7A6vf8jHLRO4fmvojWVnhIveXw3l567reF7n/PC9tyhn3gcj9ieGrNo0W
uX8xfF/1xYjc31g/qgpWitz/djNAVLEi90cWzqfpcSL3T4ZHWlm8yP2V5Vtw
MkHk/rvpYEBIZqLI/Tn7SdiA/Uci928G7+t8dkZ/Z3jcuM/O6P9y/7Mzzgf4
HOcHfB/nC7wf5w/8Ps4nGB/OLxg/zjeYH84/mD/OR1gfnJ+wfjhfYX1x/sL6
43yG+OD8hvjhfIf44vyH+ON8iPzA+RH5g/Ml8gvnT+QfzqfIT5xfkb843yK/
cf5F/uN8jP2B8zP2D87X2F84f2P/4XyO/YnzO/YvzvfY3zj/Y//jfoD6gPsD
6gfuF6gvuH+g/uB+gvqE+wvqF+43qG+4/6D+4X6E+oj7E+on7leor7h/of7i
fob6jPsb6jfud6jvuP+h/uN+iP6A+yP6B+6X6C+4f6L/4H6K/oT7K/oX7rfo
b7j/ov/hfoz+iPsz+ifu1+ivuH+j/+J+jv6M+zv6N+736O9/3f//DxboQvM=

      "]]}, 
    {EdgeForm[Thickness[0.002283871174663832]], 
     {FaceForm[None], PolygonBox[CompressedData["
1:eJxdV2tUVmUWVpCLokCGDDKE8AmI3CGVRIGtSCSECoQBGjexQc856Hs0IoZQ
EbXEvBsikIoC8yEXTRFwlWESEKGSlwKUoFyKYqgMMqYM07yctfY+a/WDxXrX
+c579t7P3s/zbNvEdeGrdcaMGaMzlv/x/+ezM9rOeskQkCP2DgeI0BGXalnK
z7kpk9fsmi+Ck8Uhly383Jx68ZrjbBEmJGsiF/KznLyv6kdXEW6OT/6tz1MG
D8Pygh0OIjyoqdL8k5+PWro7h0wTocQlIGnQQ4aYpHlPrCxESNaIQxH8PKwd
yBgxFWFPxEa7QncZbE7Lyf3jRUhLL/a/5iZD0rzuwH4dEbLCFh/qc5Uh0TRK
OzIswMQD2g1PXGSoHhxxmDYkgPzCZOYvzsp94eGPBTDzb9StcZLh6vOIS7m9
AiyzNg9PnylDy/FA/ac9AmwNW5zo6CjDTrG3ekWncl/WJQcZTlnFJN2+IUBw
4eaxb9or+RavuyLAEScL1/PTZcjwn208tUmAmKG6iMkaHs+8bs/2egEe1lRd
jrGRYap718mKCwIUuwT8sMdaBp/upcN55wR4POli7RkrGRJMo74vrBTAxnxt
Z72lDE47zE/U/UuAw3/uzfzaQqmf1eMiATgeg6XmMphGzW2ZVyhAZ1zqjs1m
Sj38T+QKEBvS/EnQZCW+V+z3C3By7FeBIyYytF99fuPSLgEMffMnFk1S7rNM
3yFAX02V8xwjGTi6Hy3JEkbxGKgzlGGGp+F2/48FKIg8espVX6nf9dA0AWb2
T9Lu05Vhu3nHs482CFBe0e59f4zy/U0NKQJkhy0ucf4fA7cuO0O3tUr9FiYO
M8iqb7GtWa3kv2LnHwxeagfi4xMEqGiP8zs5xGBW7IVop/eEUTx9Tv+bwffH
A49NiVbOhZVPGLw791yzJlIAowPa6qO/M0h76PCP8DABeHf+uPUhG83XpDhU
AK+GM/4r7jO4W5y//O/BAuxy7A91uMtG47tW/aaCR/C9bgb3h7UmHwQo+WYf
vsPAoNyqLBp4/RcMvAUdbBSP15N8Bait0u29c4vB3v4M/0M+ArR4NZSnXGej
9Uvs91bweDB0lcEdO31PabaCxwP5B+W535TXBdifOfzyXpMS37T7HgL45Uem
LG1g4Dc7NrnHTYD566/urapXfl8+zlWJ77T+1wzeONe8OcJZic8qso7B4MjN
tCszBWj75LptfjWD/2oHHDc4CnB5e6lJxxkGjzP87QNnCNDdYzTLpFLJd+wi
B6Wfu3zLlN+Hr7dX8IheXcJg2We55S12ArTHpT7fVqQ8L4rg5yD5xbhjXzDI
b7BpMbJT8ms7e4SNzsf5wekC2Of+md/0ufr8oDZL++t+9f341KVBOnvU+0f7
f2aO+v3PHPvFqB1qfNqssH27t6rxF2x22NS6Sc2v8U519uQMNX+ez9P4NLU+
HnlOprUb1fq5pZzwsmBqfTt3jhRvkdT679dm1T5bo+LD86tl76v4Ff0069kf
iSq+56KH6nbGqfi/3WwQNWOl2h88PqtrUWr/8PiWZ0Wq/dXTYxSxIFztP5/A
oISJS9X+fPpG4LW7IWr/JqQufdT0ltrffD516wLV/ufn92sWqvPxjUde4mV/
dX6a7lQHds1X54vjEavno84f59+X87zV+axfYbNmyyxG8xtg9ej5LU9G8912
Nnporjuj+ef5VlW4MOIHPp8feDox4o+k1vcOfjeDEb80G/iuWGvPiH+ML3pY
2ExnxE8cj6m9Noz4i+NR8Y01I37j+qEps2LEf28P7m4ssWTEj5nDPg+qLRjx
J8//1s/mjPh1tP8nTmHEv5PN/EMjX2XEz9d/6dlw5hVG/K0R047amjLid14/
6xJjRvzP+9nPfxIjfbB69NuSfiNG+hHV4lV4egIjfXlp8vDDT8cz0h9+n2ua
ISN94ngafWzASL+e7Y5IOKzPSN+6qrMzWvQY6d+43l2nXtVjpI8cj/kbxzHS
T86/mb/rMtJXrh8XM3QZ6W/i8Z9C7PkZ9XnhwKqN93UY6TeXu+31/Iz6rsw/
P6P+43NuDfSEEPX9rzYegKvh6v2a2y/07GPU7/P5upSSoMZ3MCCnqyxZjf+Z
48qm9nVqfiWNIX3PU9X8I41dvzTIFKk+vB13GmwTqX6hiaY9/8kRqb59YbWv
3dovUv1dviysOp4nEj483rErj4mE38IccZNuqUj48mwP5laIhH9Pulnl386J
1B/B3p/O2XpBpP7h8R3pqBepv3h8iyybROo/Pj1Fi66I1J8/n1hvHXVDpP4d
t9zY/p0Okfp7+u0Xtm90i9T/XXb6W3TviTQfvJ6V1X0izU9ra6vZkqcizddy
Y1fb1iGR5o/j4ec+LNJ88vc7U8dINL/uXXaxRXoSzfe3Q47eZyZINP8L4u+1
FZlIxA/8/txUM4n4o2zg+pDzVIn4pXdYG/XtaxLxT631Nue5Gon4qTHEu3OP
g0T8xfFo+85JIn5blCOmd7pJxH/6Ww4FXPGSiB8rg37NLZwjEX/ea9PcDfaR
iF85Hvtu+krEvxyPST4LJOJnPr8N6Ysk4u+i9b6az4Mk4veCJ6X7coIl4n9e
v8yYUIn0gddvuc4yifQj9eLRrKxwifTlSF7e+s53JNKfp6WNOePflUifOL7+
JtES6RfH90VfjET6xudRU7BSIv3bwwHRxEqkjzycDzPiJNJPjkd6WbxE+srz
LTiVIJH+bj4UELIpUSJ9zn4UNmC3SiL95vC+zOdn1HeOx427qyTSf2X++Rn9
AT5H/4Dvo7/A+9F/4PfRn2B86F8wfvQ3mB/6H8wf/RHWB/0T1g/9FdYX/RfW
H/0Z4oP+DfFDf4f4ov9D/NEfYn+gf8T+QX+J/YX+E/sP/Sn2J/pX7F/0t9jf
6H+x/9Ef43ygf8b5QX+N84X+G+cP/TnOJ/p3nF/09zjf6P9x/nE/QH7A/QH5
A/cL5BfcP5B/cD9BfsL9BfkL9xvkN9x/kP9wP0J+xP0J+RP3K+RX3L+Qf3E/
Q37G/Q35G/c75Hfc/5D/cT9EfcD9EfUD90vUF9w/UX9wP0V9wv0V9Qv3W9Q3
3H9R/3A/Rn3E/Rn1E/dr1Ffcv1F/cT9Hfcb9HfUb93vU97/u/389/x/J+0su

       "]]}}, 
    {Thickness[0.00195499372551224], 
     LineBox[{{290.6689, 226.62449999999998`}, {303.5009, 
      226.62449999999998`}}]}, 
    {FaceForm[RGBColor[1., 1., 1.]], PolygonBox[CompressedData["
1:eJxdV31YjmcbLyHzURjW6KVakb7IfKeeU/WsJbJKvY80qYVy3XfrjaXlulMJ
W/lqWEhvROxJKZvI+1rzmdZamWGJzMdBZKGlkdbhvZ77OM7zOY73r+e4jvu5
r/s8z9/5+/3O0zb60+ClvUxMTExNTUwMvxWZ/PJ38Qr4ZEst3QESNEYmjTws
zrnxQ+M2+UrgZLXTJV2ca5KqGhw9JegfaxfqLc6JsTllv0yR4OpbsfdaZQUm
9ivZu9FNgkcny+zWiHPByAnOAeMkKHLxiemQFAiP8XhmbSNBrJ3UGSLO3fp2
3mMlwZaQVfb5TAGb8sTYtiESJKcUaRpWKBDj8bu2rb8EGUH+O1vjFIgerNP3
mEkwYLt+5bNYBU509Iwd08Mgscty/O3lCvytbw8O/ovBME212cllCtS/DDmb
+4xB4OgRwSlLFajdr+37/BGD9CD/aMcYBUS6FYvuMcN9GWejFSixDo+5eZOB
f36a6QdRCvyYVFX06TUGu5ysXE9EKqBopli828BA13kqZOhiNT73xhpmyPd8
eIQCoyY0Hyw9x+Cgi89PW8MVmPX7/O7dpxn8Maiq8phOjf/H/BMMRo9Y0XQm
TAGnjSMOnCpnkPtmW+r3C9T6WT8tZnAik3ccDlZgsG5GrUcRM+CxMe0j9Xua
AwUMIgJqvvALVPEY4rCHwQHT09qeAAUa61/+enYHg36eeQML/dX7RqZsVeNz
nuqngED388AsNb72U74KjHPvt0GznkFeaMERV28Vjyvz0hiMbxukz9EosGHE
jRefr2FQUto47eEs9ftrLyQxyAzyP+Q8UwG3Zvt+bokMBm7Xe0dPUyDjTK3t
SZkZ8F6UNVmB1/r2JUviGJQ2RnoddFdg8uL/LHRaygx4zix3E/Xdr903PEo9
5x91VuCfM47X2H2s4lFR4KhA8uOxy4MXMhDd+cs6BzVfy6JQBpMuHNMsslPg
flFe2KhgBpsc2+aNHaPG11ARyODxybI5D0Yp8LBbb/lZAINDLj6Zu6wUMC+x
Ll74IQOb2e0fwnAFogbr3o/RMqgsM2u5NUSBbW1cs9ObQe2kCyXxFmr9ots0
Kh6POvsrcMu+r7vsyaApMulRorn63Gu4B4OvUrtfPzBT4xvzcDoDr7zQ+Pkm
CnhNWRx7ZyoDj4T6bWV/c8P/S3pPUeMr79vFYfrxmrSQ99V6WYd2cujouZr8
szuD+i+u2Oa1c0M/O66cyODshsOWN9o4POUaB+0EBrfvDJhs2coN+Zr6uqn1
a/Z8qP4/OMFVrd/Cpfc4fLQ5t6TWRe2fl+tvq88LQ8TZL7Gr974mDnkXbGoH
iLPK/+vcwI8THc4M3st9k3fpivH5V/oM/d164/uRSfP9ev1kvF/kc378JeP3
Nzu2Sbrzxvj0GUE5W34wxr83bezauv8a86u+VZE5tNKY/7og/+dLjhvrM3G3
0+DKcmP93OIPTLIq5VTfpqyeonQ9p/qLeCtfFHHCR+RX+a9CTvjtuz75xat/
c8L3u4Wdp7LyOOEfUGOuG7eLU3+I+KwbdnDqH1HvsIwcTv0l8AiZvYVT/03X
+kUNzObUn0+naxvub+TUv6J+Ty5lcupvwU+zU+mc+l+cl51M5cSP7yfujj6/
hhN/RDza5mRO/BL3Le6TxIl/4v3XHis58fPMIpu49ARO/PWxfvLymsyJ35dF
AWYwTvwX95eVxnLSB5HvZ+7LOOlHTN3HOy5+wklfasw9F62I4qQ/FlUTrWwi
OemTwOPdlghO+iX4VPpDOCd9E/5hV6zjpH9zO7ZUHwrjpI+p3TMfVSzgpJ8i
vmu/BXPSV0P/DwzipL9Dh2nmhc7npM9Xbt9ZeWweJ/22lZILbOdy0ndRv9GH
5nDSf9HPXhp/Tv5g/eReYJsfJ/8Iq52UX/4BJ395Zfl49ZdaTv4j7nNN9uXk
TwKPAYoPJ//6c0tI1C5vTv4m2p/Xzubkf71aNh15ezYnf7x4q2LWKuDknyLf
1D80nPz16zfbqriGk/8u2X89wEGc0Z+h/ZNVD704+bfAY8MZcUZ/V/kvzuj/
+FyMBn1YiPH906u2Q3248X67m119HKKN3xf8OhsfZ4xvh092c3GCMf4XjhGX
Glcb8ztUHdD6MtWYf6iF67fmG4z1Ee2YZb5ZovrNix5856/tEtW3NajyH9f2
SFR/l2/zy/bvlwgfEa9pxDcS4eedLa01K5MIX5HtjtwKifC/kzLs6DunJeqP
OdO+nLrunET9I+Lbc6NGov4S8fmObJCo/wR7Cn2vSdSfvx1IGK27KVH/9g6z
cFhwV6L+fu9ml+30Fon6v9m+b7pZm0T8EPU8WvGnRPypq6sbFvhKIn6FWbja
1vVIxD+Bh9cEM5n4Kd5vSuonE38nNNsvLhwkE7/PdTpOOzZUJv7PXvLgcuE7
MumDuD83yVom/Shuv9LpbCuTvrR063XnHGTSn8rR651nOMmkT9UB05q2usmk
XwKPyxcnyaRvvtlSStNUmfSvb/pOn59nyqSPR/3u5uZ7yaSfDy7b3Z/jLZO+
Cjxyrmpl0l+Bx6CZ/jLpc5bUciFlrkz6XZjgaff1fJn0fe+zwznZwTLpv6hf
anioTP4g6hfWSyeTfyRVFWRkhMvkL3t2705oipDJf54frs5+K1ImfxL4aiyj
ZPIvgW9Xa7RM/ib4aLc3Rib/2yoAsVsmkz+KcFbz5TL5p8AjpThWJn8V+e49
EieT/6bt9AlYu0Imf858EtRuz2TybwHv6zxxRn8XePx6n8nk/yr/xRnnA3yO
8wO+j/MF3o/zB34f5xOMD+cXjB/nG8wP5x/MH+cjrA/OT1g/nK+wvjh/Yf1x
PkN8cH5D/HC+Q3xx/kP8cT7E/sD5EfsH50vsL5w/sf9wPsX+xPkV+xfnW+xv
nH+x/3E+Rn7g/Iz8wfka+YXzN/IP53PkJ87vyF+c75HfOP8j/3E/QH3A/QH1
A/cL1BfcP1B/cD9BfcL9BfUL9xvUN9x/UP9wP0J9xP0J9RP3K9RX3L9Qf3E/
Q33G/Q31G/c71Hfc/1D/cT9Ef8D9Ef0D90v0F9w/0X9wP0V/wv0V/Qv3W/Q3
3H/R/3A/Rn/E/Rn9E/dr9Ffcv9F/cT9Hf8b9Hf0b93v09//f//8Hv65n2Q==

      "]]}, 
    {EdgeForm[Thickness[0.002283871174663832]], 
     {FaceForm[None], PolygonBox[CompressedData["
1:eJxdV31UjncfR5R5KQyL9aB7ReuNzGup+6u61xJZpZ5bmtRC+V1X64ml5Xel
Erby1oOF9ETE7kgZKc9j5jWttWqGJSIcIgstjbTOnl/XOd/vfc7+6HR+57qv
3/V9/bxYR34WuLRPr169+vQWf+J/aTqvOxGrgFem1NzlJ0F9eMLow+KcHTss
ZpO3BPaWOx1Txbky4WytnbsEA6I1wZ7iHB+dVfzzVAmuvRV9v0VWYFL/o3s3
OkvwuKxYs0ac80ZPdPCbIEGBo1dUu6RAaJTbc6txEkRrpI4gce4ytPFuSwm2
BK2yyWUKjCuJj24dKkFiUoG2doUCUW53da0DJEgL8N3ZEqNA5BC9odtEgoHb
DSufRytQ2t49fmw3g/hOi/fvLFfvCwz8g8FwbYVJ2TIFal4Fnc9+zsB/zMjA
pKUKVO3Xmb54zCA1wDfSLkqBDKm5dNF91nNf2vlIBY5YhUbdusXANzel94cR
ar4Fn11nsMve0ulUuAJcO9V8VC0DfcfpoGGLRTxud13qK1lPvhdDwxQYNbHx
YNEFBgcdvX7cGqqA6935XbvPMPht8Nny43oFIobof8g9xWDMyBUN50IUsN84
8sDpEgZf/7Ut+bsFav2snhUyOJnO2w8HKjBEP7PKrYD19GNjysdqPbQH8hiE
+VV+6eOvxjfUdg+D/N5ndN1+CtTXvPrl/A4Gpu45g/J91ftGJ21V43OY5qOA
6O4X/hlqfG2nvRWY4NJ/g3Y9gz3BeUecPNX6XZ2XwmBC62BDllaBDSNvvvxi
DYPCovrpj2ap3197KYH19OOQg6sCzo02/Z3j1fp5Rk5XIO1clXWZrN6/KGOK
Am8MbUuWxDAoqg/3OOiiwJTF/11ov1R937XEWYEf9uv2jYhQz7nHHBT458yT
lZpP1PtK8+wUSHwyfnngQgZiOn9eZ6vma1EQzGDypePaRRoFHhTkhLwbyGCT
Xeu88WPV+GpL/dV85zx8V4FHXQaLz/3UeNJ3WSpgdtSqcOFHDMbObvsIRqj9
+CBKx6Cs2KT59lAFtrVy7U5PBlWTLx2NNVfrF9mqZSD243HHAAVu25i6yO5q
Px7Hm6nPPUa4MdiW3PXmoYka39hHMxjMygmOnd9LAY+pi6ObpjFwjavZVvwn
7/n90b5TGTSXFZeYdnKYcbIyJegDNT6r4A4O7d3XEn9yYVDz5VXrnDYOfxra
7FZOYnB+w2GLm60cnnGtrW4ig8amgVMsWnhPvr29ndV5bnR/pP4+MM5Jrd/C
pfc5fLw5+2iVoxrvq/V31Of5QeLsE9/Zd18Dh5xL46oGOqr51Z24wXv241S7
A4P3sv/KuXLV+PzfhjTDvRrj++EJ8336/Gi8/4mY//evGL+/2a5V0l80xmdI
C8ja8r0x/r0p49dW/8+YX8Xt0vRh5cb81wX4vlhy0lifSbvth5SXGOvnHHtg
smURp/o2ZHQXpBo41V/EW/6ygFN/RH7l/8rn1L99N6a8fP0fTv09sbDjdEYO
p/77VZrpJ+ziNB8iPqvaHZzmR8xrSFoWp/m60zQwaPYWTvM3Q+cTMSiT03w+
m6GrfbCR0/yK+j29ks5pvsW8mpxO5TT/4rysLJnTfnw3aXfkxTWc9kfEo2tM
5LRf4r7F/RI47Z94/43bSk77eW7RuJjUOE7762X19NV1mdN+14kCzGSc9l/c
X1wUzQkfRL6fuyzjhB9R1Z/suPwpJ3ypNHNftCKCE/6Yn51kOS6cEz6Jfoxq
DuOEX6fSedH3oZzwTfCHplDPCf/mtm+pOBTCCR+Tu1wfly7ghJ8ivuu/BnLC
VxFf46AATvg7bLh2XvB8Tvh89U7TyuPzOOG3tZSYZz2XE76L+o05NIcT/ot5
9tD6cuIHq6f3/Vt9OPFHSNXk3JIPOfHLa4snq7/SceIfcZ9TojcnfhL9GKh4
ceKv37cERezy5MRvYvx51WxO/NenedORt2dz4sfLt0tnrQJO/CnyTf5Ny4lf
BX+c5VpO/Ltk/w0/W3FGfoa2T1c98uDE36IfG86JM/K7uv/ijPyPz4U06MeC
jO+fWbUdakKN92tudfazjTR+X+zX+dgYY3w7vDIbC+OM8b+0C7tSv9qY36EK
v5ZXycb8g82dvjXbYKyPGMcMs80S1W9e5JCmP7ZLVN+WgPJ/XN8jUf0dv80t
3r9fov6IeHuHfSNR/zwzpbUmxRL1V2S7I7tUov43JQ0/9s4ZieZjzvSvpq27
INH8iPj23KyUaL5EfN6jayWaP7E9+d7XJZrPXw/EjdHfkmh++4aY2y64J9F8
v3er03pGs0Tz32hjmmrSKtF+iHoeK/1dov2prq4e7v9aov0KMXeyru6WaP9E
Pzwmmsi0n+L9hoT+Mu3vxEabxfmDZdrvCx12048Pk2n/Zy95WJf/jkz4IO7P
TrCSCT8K2652OFjLhC/NXQb9BVuZ8Kd8zHqHmfYy4VOF3/SGrc4y4ZfoR93l
yTLhm3emlNQwTSb8M03d6fWTq0z4eMznXnauh0z4+bBO82COp0z4KvqRdU0n
E/6Kfgx29ZUJn8X+XkqaKxN+58e5a76eLxO+731+OCszUCb8F/VLDg2WiR9E
/UL66GXij4SzeWlpoTLxy57du+MawmTinxeHKzLfCpeJn0R/tRYRMvGX6G9n
S6RM/Cb2UbM3Sib+2yoaolkmEz+KcFbz5TLxp+hHUmG0TPwq8t17JEYm/k3Z
6eW3doVM/Jz+NKDNhsnE36K9b3LEGfld9OOXB0wm/lf3X5xRH+Bz1A/4PuoL
vB/1B34f9QnGh/oF40d9g/mh/sH8UR9hfVA/Yf1QX2F9UX9h/VGfYX9Qv2H/
UN9hf1H/Yf9RH+J8oH7E+UF9ifOF+hPnD/UpzifqV5xf1Lc436h/cf5RH+N+
oH7G/UF9jfuF+hv3D/U57ifqd9xf1Pe436j/cf/RHyA+oH9A/EB/gfiC/gPx
B/0J4hP6F8Qv9DeIb+h/EP/QHyE+on9C/ER/hfiK/gvxF/0Z4jP6N8Rv9HeI
7+j/EP/RHyI/oH9E/kB/ifyC/hP5B/0p8hP6V+Qv9LfIb+h/kf/QHyM/on9G
/kR/jfyK/hv5F/058jP6d+Rv9PfI73/3/38//x9Ga2/0
       "]]}}, 
    {Thickness[0.002283871174663832], PolygonBox[CompressedData["
1:eJxdVn1UzXcYbwpn12S2pmSL8hZH3m6JzctT8zYxYeIo3NOObPf3xf1yvZbr
JamwbnWZhaKkF3SX11PJiWsuWZEzY3PDiS7R1MYamZc9v+fx1zqn03l8v7/P
9/O8fD4P3+gl0xe0cXFxMeOv+nfA0czm/EUSzLYW/6gaBZJCdL0TDRI0N/YX
+1YrEBacHNK0TEIG/nS7pMCf+fYO9pUSosy2E5EXFGjOt4c9i5VgGKW58fQn
BexhwZX69RL+8Y+60mLj83cTCM+w7KwCzhq/3aeSJVRXVW0znVHAz9Fq0qcQ
Xos/xjPdi/oEpUnQarUXQzH2cosY2mAhfuFmjI9mLjkS/72EoVpt/46Ipy83
HmufIaFujUdTGcYR7gGmykwJMTExWfvO0ffuA3PovjbIrkBTvv1OUB69t3ZR
pQJd3CIW1xVKwOynjsZ8L/s5goYUSfCwTli956oCX7kHHO1dLKEKf+KuK1Bf
4ze/4ijx63bNoUCZ0VLy+jjhBe2so/c+rT9J8eOyBwoMSw7RGUokTESCgU2E
l7e/VEKgVhv77G8FijObE01lFD9t/VeBxBDdhndOSZhrtk0Z7CrAE/kHYHwO
CZo1Qs234j2Md2VktC7rLMCkL792iL/XPvcU4BrhPk2D8d01Hpd7+AjIw4b4
l1I/zE96Et6WtiWEN3JpP7o/Jeck4WXkDhQq/41qPperqkSKls4DvI9JsE6o
WxM4XIDR4hXegvVItbUk7R5J95vMVuZ3EQTgNGkeHSK80oqxAtTxci2kfsRs
nigA06msPSAhzsPa13eygBCd07Ac+9MfC7Z9KuHlVGdJwGl46ZwuqH7OXcyv
a4SAtfryP07ulNA4rWR0wWwBNX6OUtt2ytc6OFJAupfb6/bpEuQoTXDJXAHq
fCeYia//WJ2ANhHu5z/7jur1y+/RVL/j/lslzCjxSTAtEPAc/yE3UcJv+3Gi
FcZ/uonqUdVZMp9O8fxexUoB85010X9tIL5Ro9cRntGCcfcEZJhIfCLqMe6H
+S1MEaBDAdzZKCEWB8x3hwC87ZW6ifWxezd/75rI87Ytm+NxWyQgvcZDeYwX
ncLv/XiQ+mm1p0pAKZ8ZdFiABc9jLKQH65QiAetwPkJRL0jn+RuMZ+I8z83g
90ZZKb8RGzNJv56NeD4J9T4nm+rr0x7j82HBX9TlUv/6WA8JUBP4oID5vSwU
cMpomf3oIPtFpwKuz9dFjO+ax/Xve4T4ubjk8Pu3TnA+V8tpnrW7jnE9B1QI
uIl2oM4X+kOVOEt8fJ8g3mYktOGcgHlYP8tB0mfdnPNC1d9wRx6fP7BTfwOq
cxjP8yLhXVKyWB83Ma5XG5pB9SjxqRSwpzl/vP8O6s8a+0WqR+vPqYSfbbtA
8+5WsI30G+dt535UJHH9fz1HeJEfJRBe6oszNP/2wxvIr75JOy0gC+MkE/Vj
WHapANXuDqNfIr0JQ04ImBycfNZ7tYRI9IuJxUL1R8f1FRI2NU5b1XyQv79n
JH8KHnCA6mUZi35chHpst1dAqM4Z/lJSnJ7wA+nH3V3S/SvFaZxvnIH4rTdv
YX5hhrd+Gy9Uf38lDdT/WTvjhOrf394zML+ZKwTgOARmIR7aR6jOQOfJ+5ZS
bDuhJ37pDcv4fMYC4h9rXC7hOo7XMB3dXxS6kvIfGBXJ/MNXsx/ZUM8vTHqv
zFiqZ23MdOLXp4+Jz8d/SfVueIj7ZLTmRs/5k/j9+/Hsp9bx1L+h3onkP7WD
P6d56xS/hfOrH0Pnk7qzXmovjGQ/fYz7JVddWCMEBCWHNLTdQfz9ooMFYHte
1qG/qPK4F0j5ZW1E/1Htb9ZQ1u/DPTx/ZYMErNeX13bZS/c/6RAgYHhySI+O
2az3sf0539m5rMeFvag+3a7nsT40Pqzn1ALenx96kp/cTSvk+dV3eut/hYzX
0o7q4SELKZ+PM1/RvnZ2LWC99myhfTqv4QDVf+2Bx7z/nDmstxDeR+u99vL3
Xe6q+zZgsZoP3l/w+g7v+627uL9jbqv7trnDG6wHfv7wVi3h3x63g+K0Wgfh
VenSyV8NYxzMJ9zM9dNgrO4n763kH/fnYYz9sL/ezPWfUUv327rF8/mNW7Rf
HUPWsT5v3yF+6eZY8uPTs+8SnrHXKtZzsFNR9V79zMjzqzTw++8v5X1zv1GB
////5j9vcihq
      "]], 
     PolygonBox[{{459.2584999999999, 223.121}, {460.33849999999995`, 
      223.121}, {460.33849999999995`, 226.721}, {463.32537499999995`, 
      226.721}, {463.32537499999995`, 227.561}, {460.33849999999995`, 
      227.561}, {460.33849999999995`, 230.289125}, {463.57287499999995`, 
      230.289125}, {463.57287499999995`, 231.161}, {459.2584999999999, 
      231.161}, {459.2584999999999, 223.121}}], PolygonBox[CompressedData["
1:eJxdV3tUjtka74IZSoxJOo3TKoOTLi6RYZr00CRJQmqaakQT77tbnZjQu1eT
RhelBpU4LpXckpAS3WbShFxWY4pcv8adqaQ0qc+lxji7d82z95zz17f2+ta3
v2c/v9vzWAavXLRcT0dHR1dXR6fvsyQh+srJPymYaOpeeRMZbgdFmuWxs3+I
Y+OTZTJYm263jWXn7I68PbH+MgySR/nMYuepyTM11t4yXB8oP2p9SyHa2cH8
oYcMLWWFo75l5xqLIt3cz2XItXUJ6fqDQojj/RGKkwzyqDCtNzsXZ3d0fzFV
hi3ea0Zn91LQ9zWymzNBBhqV61zfQ6EwQl48x0qGuIXu21vfUDDQs3nnZymD
QUb+6o7XFMKHxZ+JMpMh4s2QcfdeUbAtzp5w/EMZjJ0v6Je9pJDVkXe3y1CG
+eYmi6K06vuC5g2QIXahe7BVN4W2aOe55e+kvvvizrygQJ+OnTTtjQTu2et1
Z3dSMLIrPnz5hQQ7rU3tSjvU+lwj2yTw01Z4D3uu1rfboUnqe+85/zYKcnr7
ZwYPJDho6/JzaiuF+Ora6lcaCdoGV5WfaKHAnvdD7zUJzE1CG6ubKHySPPP0
iDoJdrxLizn9RO3fknmXJChNiO7Ke6SeJ+0+K/XhkbT+AYXNO8JrdU9LEOhx
aaPbPQr9fI2q4sskOKBb6fr2V/W+vRbFErzvlGm4X0NhnbNDf80xtT6bqbco
2CSZxBbkqfV1VlynsDN82OE9+yXI9Mk5atdAwZRdWJAtwbj2wfnp9RT0fI3m
aHZKcKzg9idNlykcj5CffrxNgoSF7odsail8I6cnbk6VwDAjf1bwRQp7XUtP
mnwv9eEdkFJDYatpv/7ViRIU3A6acfCMiodRSpzUh+enRVUUjDV1IWtj1HP2
8R8pLHqcmxkXpeJRklNO4chIf7fiSAkYO6/Gl1BYnWH6R7/VEtjXnHAOKFbx
mP/tSgk2WbV7ji1U8bg6PEyCp2WFc387SoGx2eyGLMEhW5eEnYcplHa9raxY
LoHFzM45kEuhck2GZ02wBOWF+s139ql8XqoNkqDWvuZY+B61/8meX6l4tGh3
U3iUmxn4i78EjUGRLRE7KPxUuy98rZ8EW2N6e37LoBBaucZ7tq8EMzJ9wr3S
VDxyYLEEjqvq0go3qfc1hSxS6ysakEwhrT268uQCtV8jfTZQqN3nWmrnJUHd
xgbLzFgKMaGV0jVPCc4k5g3RrFPxXp47T4J7DwymDImiUBQhzzroofbvrlMk
BSbfjCtz1f59uTyCwnX6tN16rsqfVxvCKfTEhD456S6BW8SbfntDVT0bhLGz
qv8Vf+mfnT/e8S7zYrD4fmt+XP7DJeL3QZFebnoB4n72nnPjvhD/v9mqPczP
W9SXH7cwfYuXqD9r/djvLnuI9124U5IwbI54f/xC99+Xfi76M3GX9dByEP0b
H37A3tRJ9Lcx5W1u7HTRf1ZvebeDwIe9r/wbe4Hf3ptTul+PF/ie/FJbkWIj
8Pe49J7fv6wEP1h9I+tHC/6wfvvGWQp+MTy8Z5oL/k1zdVtm+JHg5/NprvWP
Rwj+sv49u2gs+M30qV/xgeA/O68oMxL6OD1xV/A5A6EfVo/r3feFvth9S/oP
EPpjv+9x1Bf6rA6wILE6Qr8uI5+9uvFW4fq+whowvVfh+mf3Fxa8Vrg/sPeu
nfRS4f4Rcvmrbee7FO4vl95zCgjtVLj/GFVNNLXoULg/MTz+0dymcP9ieir4
qVXh/sbyY9SRFoX737yuLRcONSncH2N6P20peaJw/2T13bj1SOH+2sd/w4cK
999hxs6ePvcV7s8N9x6sPnFX4f5tGUZzLO8o3N9Z/8wPNSrc/xmfZzhrFJ4P
I589mt9+S+H54Vtrn110U+H58nrIUyX5hsLzh91nR68rPJ8YHgbrrik8v15s
8V62s0Hh+cboH117VeH5p9e86eiH7Iz5eP5OyWdrrig8P9l7Y9rqFZ6v/3mX
VhVdr/D8XbrvpscYdsZ8hs6v1zTVKTy/GR6J1eyM+a7qv07h+Y/fN3gGDz+3
Svw+9ax2wVgq7n9pFWiy7jvx/0zvVy8kivoYHu16W0T9lyKrbk3cLt4XZXy8
xytLvH9cYOrZoAOiP4xfmUFHRP8siyJ+n39C9Lcqx2y8XbnoPxtlqt9UCXzS
zmo/OHVe/jt+qQGXZY4vOCzJ7WiQOf6nWIErNTLnh/mGZ7N/vS9z/rD6jkxq
kjm/WH0+EW0y5x/Dozjrhcz5md/ZML7otcz5e/PAKodjf8qc31qrQPu0foTz
n/UvPWAQ4fpg56rBQwnXT47ZhDGHhhOuL6vA1EmjPyJcf+w+ryQLwvXJ+NVa
N4Zw/eraJIX3WBOu720u37sNnEi4/o2Puz3smUK4P1gHpubVTSfcP2KcHQYk
zCDcX350NyRmLoT7z6awZsd0N8L9afeuXa3NHoT7F8PjwT8XEO5vppq6FPvF
hPtfI6PfGD/C/TFuu8thbQDh/llhvqFrfxDh/srw2Gf7NeH+y/Aw37qCcH9e
8oP7jQZCuH9HVuXYPw8j3N9XOQ3a/3gl4f7P+JxaHEF4PrD+r/BfS3h+zDXU
y2hUCM+Xfzf3rrePIjx/zmqtspZFE55PDI8FUgzh+cXuG+iynvB8y6qxmNwd
S3j+BQ/1mx4VT3g+MjiSricQnp+svBS9RMLzlem9QD+J8Pz1fpwbcCuJ8Hz2
m35Kd91GwvPbfvJkg252xnxnen7smEz+N//ZGecD/B7nB/w9zhd4P84f+P84
n2B9OL9g/Tjf4Ptw/sH343yE/cH5CfuH8xX2F+cv7D/OZ4gPzm+IH853iC/O
f4g/zofID5wfkT84XyK/cP5E/uF8ivzE+RX5i/Mt8hvnX+Q/zseoD5yfUT84
X6O+cP5G/eF8jvrE+R31i/M96hvnf9Q/7gfoD7g/oH/gfoH+gvsH+g/uJ+hP
uL+gf+F+g/6G+w/6H+5H6I+4P6F/4n6F/or7F/ov7mfoz7i/oX/jfof+jvsf
+j/uh5gPf9sf1fzA/RLzBfdPzB/cTzGfcH/F/ML9FvMN91/MP9yPMR9xf8b8
xP0a8xX3b8xf3M8xn3F/x/zG/R7z/f/3//8CdBGLUA==
      "]]}, 
    {EdgeForm[Thickness[0.002283871174663832]], 
     {FaceForm[None], PolygonBox[CompressedData["
1:eJxdV3s0ltkaD9WcIjWN5JiOQ1ONSBel6SZPGUmSSozBpIx63205alTevYxM
LhFTIXW6IN0klYiEGRmVLsvpULp+JqXLIJERXxem6WzvmmfvOfOHZe31rW9/
z36e3/O7WASsWbpKt0+fPro67I/9L4qNuF74OwVjTfVrDyLDPf8w02x29gmc
Wfd0pQxWJrvGRbFzRnv2/igfGQbKIz3nsvPUhDkaKw8Zbg2QH7e8oxDhYGf2
yFWG5uK8kd+yc6V5vk7W5zJkjXMM7PyNQuDMh8MVexnkkcFaD3YuyGjv+mKq
DNs91o/K6KGg52VoM3+CDDQ8y6Gmm0JeqLxsvqUM0UtcdrW8paCva/3e20IG
/dScde1vKIQMjTkfbipD6NvBYx+8pjCuIGPCqY9kMHK4rFf8ikJ6e3Z9p4EM
i8yMl4Zr1ff5L+wvQ9QSlwDLLgqtEQ4LSt5LvfdFn39JgT4bM2naWwlcMjbp
zOugYGhTcOzaSwn2WJnYnG1X63MKa5XAW1vqMfSFWt8+u0ap970XfVopyClt
s/QbJDgyzvE/SS0UYiqqKl5rJGgdVF5yupkCe94PPTclMDMOqqtopPBZwpxz
w6sl+Pf75MhzT9X+LV94VYIzsRGd2Y/V86R9F6TeecRvaqCwbXdIlc45Cfxc
r25xfkChr5dheUyxBId0ypze/azed8C8QIL+9mkGhzQUNjrY9dOcVOuznnqX
gnW8cVRutlpfR+ktCntChh7bf0iCfZ6ZJ2xqKZiwC3MzJPi0bVBOSg0FXS/D
+Zo9EhzPvfdZ4zUKp0LlZ5/slHrncdS6isI3ckrctiS1f3MDrlA44HS20Ph7
9X7fxEoKO0z69quIkyD3nv/sI+fVeRgmRqvfn5FfTsFIUx24IVI9Z5z6kcLS
J1lp0eHqfUWZJRSOj/BxLgiTgKHzRkwRhXWpJr/1XSeBbeVpB98CdR6Lvl0j
wVbLNrcxeeo8bgwLVt+74JcTFBiaTW/Laj2xe45RONv5rqx0lQT/nNMxH7Io
lK1PdasMkKA4T6/p/kEVzyu0/hJU2VaeDNmv9j/B7SsJ2H40a/dReJyV5vdf
H3UezaG7KfxUdTBkg7cEyZE93b+kUggqW+8xz0uCWWmeIe7J6jwyYZkEM9ZW
J+dtVe9rDFwqQVNxXn7/BArJbRFlhYvV+kZ4bqZQddDprI27BNVbai3SoihE
BpVJN90kOB+XPVizUZ33qqyFEtQ36E8ZHE4hP1See8RV6sVzvX0YBba+qdcX
qP37clUohVv0WZvVArXe15tDKHRHBj0tdJHAOfRt3wNB6j7rB7uo77teuPqP
/WfnT3a/T7sSID7fkROd82i5+L5/mLuzrq+4/xnD/9gvxO9vs2wL9vYQ9eVE
L0nZ7i7qT9805rtrruJ9l+8XxQ6dL94fs8Tl1xWfi/5M3Gs1pARE/8aHHLY1
sRf9rUt8lxU1XfSf1VvSZSfmw95X8o2tmN+BO1O63owX8y38UluaaC3m73r1
A+9PLQU+WH0jakYJ/DC8ekVbCHw9aND3mGMm8DfNyXmlwccCny+mOdU8GS7w
y/r3/IqRwDfDq17phwL/7Ly62FDsx7mJewMu6ov9YfU41f9N7Be7b3m//mL/
2Pe7Z+qJ/azwNSdRfcT+Oo54/vr2O4Xv93XWgOk9Ct9/dn9e7huF8wN774ZJ
rxTOH4HXvtp5qVPh/HL1A3vfoA6F849h+UQT83aF8xObx9+bWhXOX2djI3J/
alE4vzH9GHm8WeH8t7Bz++WjjQrnx8ieGc1FTxXOn6y+23cfK5xfWX31Bo8U
zr9DjRzcPB8qnJ9rHzSsO12vcP62CKaZFvcVzu+sf2ZH6xTO/wzPsx00CteH
Ec8fL2q7q3D98Kqyzci/o3B9eTP4mZJwW+H6w+6zobcUrk9sHvobbypcv15u
91i5p1bh+sbgH1F1Q+H6p9u09cRH7Iz6eOl+0az11xWun+y9ka01CtdXph/l
ETUK198VB++4jmZn1Gfo+Hp9Y7XC9ZvNI66CnVHf1f2vVrj+4+e1bgHDLq4V
30+6oF08hor7X1n6GW/8Tvw+2/cbl+NEfWwebbrbRf1Xw8rvTtwl3hdudKrb
PV28f6xf0gX/w6I/DF9p/sdF/yzyQ39ddFr0tzzTdLxNieg/szIVb8vFfJIv
aD88c0n+8/ySfK/JfL5gtzyrvVbm8z/DClyjkTk+zDY/n/fzQ5njh9V3fFKj
zPHF6vMMbZU5/tg8CtJfyhyfOR214/PfyBy/dw6vtTv5u8zxrbX0s03uSzj+
Wf9SfAcSvh/sXD5oCOH7k2k6YfTRYYTvl6Vf0qRRHxO+f+w+93hzwveT4aul
ejTh+6tjHR/SbUX4fu90/N55wETC99/olPOj7imE84OVX1J29XTC+SPSwa5/
7GzC+eVHFwNi6kg4/2wNbpqZ4kw4P+3bu7elyZVw/mLzaPjHYsL5zURTnWi7
jHD+q2PwG+1NOD9G73I8pvUlnD9LzTZ3HvInnF/ZPA6O+5pw/mXzMNuxmnB+
Xv6Dy+1aQjh/h5Vn2r4IJpzf19oPPPRkDeH8z/CcVBBKuD6w/q/22UC4fiww
0E2tUwjXl3819WyyDSdcfy5oLdNXRhCuT2wei6VIwvWL3TfAcRPh+pZeaT65
K4pw/QsY4j09PIZwfWTjiL8VS7h+svISdeMI11e277l68YTrr8eTLN+78YTr
s/f0MzobtxCu37aTJ+t3sTPqO9vnJzMTyP/rPzujP8DP0T/g99Ff4P3oP/D3
0Z9gfehfsH70N/g+9D/4fvRH2B/0T9g/9FfYX/Rf2H/0Zzgf9G84P/R3OF/0
fzh/9IeID/SPiB/0l4gv9J+IP/SniE/0r4hf9LeIb/S/iH/0x7gf6J9xf9Bf
436h/8b9Q3+O+4n+HfcX/T3uN/p/3H/MB8gPmB+QPzBfIL9g/kD+wXyC/IT5
BfkL8w3yG+Yf5D/MR8iPmJ+QPzFfIb9i/kL+xXyG/Iz5Dfkb8x3yO+Y/5H/M
h6gPf8qPqn5gvkR9wfyJ+oP5FPUJ8yvqF+Zb1DfMv6h/mI9RHzE/o35ivkZ9
xfyN+ov5HPUZ8zvqN+Z71Pe/5v+/nv8Hc+GUFQ==
       "]]}}, 
    {Thickness[0.0019915356643068617`], 
     LineBox[{{360.0439, 219.936}, {379.9189, 203.436}}]}, 
    {Thickness[0.001945858240813585], 
     LineBox[{{398.6689, 198.37349999999998`}, {416.4189, 
      216.18649999999997`}}]}, 
    {Thickness[0.00195499372551224], 
     LineBox[{{303.585, 226.87349999999998`}, {307.251, 
      221.87349999999998`}}]}, 
    {Thickness[0.002251896978218538], 
     LineBox[{{303.585, 226.70749999999998`}, {307.085, 
      231.70749999999998`}}]}, 
    {Thickness[0.00195499372551224], 
     LineBox[{{326.91889999999995`, 226.87449999999998`}, {
      339.75089999999994`, 226.87449999999998`}}]}, 
    {Thickness[0.00195499372551224], 
     LineBox[{{339.835, 227.12349999999998`}, {343.501, 
      222.12349999999998`}}]}, 
    {Thickness[0.002251896978218538], 
     LineBox[{{339.835, 226.9575}, {343.335, 231.9575}}]}, 
    {Thickness[0.00195499372551224], 
     LineBox[{{363.41889999999995`, 226.20749999999998`}, {
      376.25089999999994`, 226.20749999999998`}}]}, 
    {Thickness[0.00195499372551224], 
     LineBox[{{376.335, 226.4575}, {380.001, 221.4575}}]}, 
    {Thickness[0.002251896978218538], 
     LineBox[{{376.335, 226.29049999999998`}, {379.835, 
      231.29049999999998`}}]}, 
    {Thickness[0.001891045332621653], 
     LineBox[{{399.41889999999995`, 226.7085}, {411.41889999999995`, 
      226.7085}}]}, 
    {Thickness[0.00195499372551224], 
     LineBox[{{411.5029, 226.9575}, {415.1689, 221.9575}}]}, 
    {Thickness[0.002251896978218538], 
     LineBox[{{411.5029, 226.79149999999998`}, {415.0029, 
      231.79149999999998`}}]}, 
    {Thickness[0.0020120905048788356`], 
     LineBox[{{434.08689999999996`, 226.54149999999998`}, {
      447.66889999999995`, 226.54149999999998`}}]}, 
    {Thickness[0.00195499372551224], 
     LineBox[{{447.7529, 226.79149999999998`}, {451.4189, 
      221.79149999999998`}}]}, 
    {Thickness[0.002251896978218538], 
     LineBox[{{447.7529, 226.62449999999998`}, {451.2529, 
      231.62449999999998`}}]}, 
    {Thickness[0.0019915356643068617`], 
     LineBox[{{379.6689, 203.561}, {379.7319, 197.99800000000002`}}]}, 
    {Thickness[0.0019915356643068617`], 
     LineBox[{{379.73139999999995`, 203.62349999999998`}, {
      385.35639999999995`, 204.37349999999998`}}]}, 
    {Thickness[0.001945858240813585], 
     LineBox[{{416.29389999999995`, 216.12349999999998`}, {
      421.73189999999994`, 216.0605}}]}, 
    {Thickness[0.002078322768944087], 
     LineBox[{{416.27829999999994`, 215.62349999999998`}, {
      416.00129999999996`, 221.18749999999997`}}]}, 
    {FaceForm[RGBColor[1., 1., 1.]], PolygonBox[CompressedData["
1:eJxdVXtQlFUUJwbloRWL4QtE1wxQs01ENLA8A4aAxEMQvr0JCMQEKN1LSD5I
MgXWARVBXhWD0MSWhjKB0kQI2QwSOcBADWIlIik2iBsW8jKob5c5B+yPnZ07
9/vOd87v/B7KKL49xtjIyOhD+af/N9k/Z4VjuIDcax94NZSpIevkne/N5fP2
AqVuOFsNu0xbP6oMm7qPT1VDlNOOZTby+ZL2wD27BDWICNPWN3YKWBatY4t3
qiG+O3Gx95sCXDZddorapgbVv8pDzzABYQmNk49d1VCiKE84IwkYXdvn92CV
GvJjjkVPhAiQr6vcbNTwyEfduXKHgKXRutqBOWooVpS/ah8kIMkzb3jWhAS7
zccshwIEtJxre3RcJwEc6W3K85vqT9Mjwfg13Q1zXwH2d46mjndIcNDly/pg
bwEDqm8dBholfb0H73kK8Ok3+TnyGwk8zsd1J3oI+MwP5kWel8BXnWG2FQSE
F/km/1kmQUHMsd9HNgm4aWyeaVUogdHyib70VwSkNQffbjsu6efN/Gu9gFqH
Z+esOSrBxf6k1zc7CeiVFhSqDkpQV3AqO+ElQz3rm4mSHr+e1FUC8pUnrd3i
JUh/2r9yr/1Uf/7REsj72BuwXMDVyapf7cIkqL+yQDvPTkBGc/CVylAJTrs+
dblhkWHeWNMgQ72XQ6wF6Ntf7S+BxVjpvi5LAXbROlelr6E/C6+5AmL5YLrO
2/D8Lq2pgFOlo+1FXhK0b+kaHDI27OPCC/LZqqnWTPMPp3s/rcVVj785vb9n
9bDp8/2c6mvYT3UOtzl9v2bDaEdwF6f+5Hobz7dx6v/i3MTf1jVxmk8+V9yv
5zT/qmuWhddrOOGz1lebOX6BE363TmuSQz/nhK/cn+fDM5zwz9ek9/9YxGk/
rW5+gfdyOO1P7ifWO4vTfvevUS4dSuO0/8VJ16P6Uznxw7J43XLVAU78ebci
a1tjEid+sS/Wt1S+w4l/3ac1+Q/jOPFTrpd7IoYTf1f4pFRnRHLi9/wlzXdv
hXHiv9ng/IXFjJM+9PjVh3LSj6/WwsV7Byd9deTsnNwcxEl/tSdmHy4P5KRP
25Lws+8HcNKvQp7/B39O+q6W8c/y56R/vO8w6v5UU/3k+881TteX6XA2onP6
+ybOCpe37k33p2Pu4baj0/03rXTNPWLGaL4XYxa55yxkNP/X7Ubd7o6M8Jnl
rOjM2cAIv68Cdn+835MRvqEDqk8eBrMn8B+JYrSfyaoUqzTBaH8b394Sl3uI
0X5/qRivs81ktP/DXg2HlhQw4ofMT5vsMkb82Zo3PHtPBSN+lbacq7xQw4h/
8TIggd8x4qf7a3+M+TUz4q9cL6WsnRG/s5MTUzxuMOK/vj9VDyN9yPy8FNHH
SD8lMqFa77OZ+nLcN8hIf50hA6qgIUb6nO2sCAkbYaTfOlkfp8YY6Vsep+Hu
OCP9y/volR4z8ge8R//A99FfsD76D35/hj8Z+kP/wv7R33A+9D+cH/0R8UH/
RPzQXxFf9F/EH/0Z94P+jftDf8f9ov/j/jEfkB+YH8gfzBfk18z80fMP8wn5
ifmF/MV8Q35j/iH/MR9RH5ifqB/MV9QX5i/qD/MZ9Tkzv/X6xXxHff8///8D
C2iciQ==
      "]]}, 
    {EdgeForm[Thickness[0.001370322704798299]], 
     {FaceForm[None], PolygonBox[CompressedData["
1:eJxdVXlQlVUUJwZZrUBzA0QhQ9TspSIaWJ4BQ0AClO17NxaBmAClewlNlCAH
geeAyr5UDEITlMYyodJECNkMEjnCQA1qJSIpNIgvKGQzqO895hzQP968uXO/
73zn/M5vsQ7n+yJ1dXR0UuSf5l8vwWSNXYiA3GsfuTWXKyHzzL0fjOTzvkJr
9ViWEvYbtH9cGzx7H5OshPDN/qst5POlyqMDVrFKEKEG7W8FCVgdoWbmQUqI
6Ykzd39bgMOOy5vD9yhB8Z910nNMQHBsy8xjRyWUmlXEnpUETGzq93q4XgkF
kScjpgMEyNd1ThZKeOSh7F7nL2BVhLphyEQJJWYVr9v6Coh3zR9bMC3BAaNJ
01EfAdfPdzw6pZYAUvpa871m+1P1SjB1TX3LyFOA7b0TyVNdEhxz+KrJz13A
kOK7tUMtkqbeww9cBXgM6v0S9q0ELtXRPXEuAj73gsVh1RJ4KtMNd4OAkGLP
w3+VS1AYefKP8R0CbusaZSwqkkDHZro/7TUBqW1+dztOSZp5M/7eKqBh7fMm
G09IcHEw/s2dmwX0ScuKFMckaCzMzop9RVtvye04SYNfb/J6AQXWZ5Y4xUiQ
9qx37SHb2f68IySQ93HIx0bA1Zm636yCJWi6sqxysZWA9Da/K7WBEuQ5PnO5
eYV23igDX229VwOWCNC0v8FbAuPJsiM3TQVYRagdrT21/Rm7LRQQxYfT1O7a
5/dXGgjILpvoLHaToHPXzeFRXe0+al6Sz4taGwxV/3K696o0vuryD6f3D24Y
M3hxkFN9Ffu5ce1dTt+v3zbR5XeTU39yve3VHZz6v7gw7vctrZzmk89VD5o4
zb/+mmnRjXpO+GzyrMyYquGE35081eHALzjhK/fnOnKWE/4FqrTBn4o57afd
yWvvQA6n/cn9RLlnctpvwkbrVaOpnPZvHn8jfDCZEz9MS7bYKI5y4s/7VZl7
WuI58Yt9ufV67Xuc+NeTpyoYiebET7le7ulITvxd45F4IT2ME7+Xrmy7fyeY
E/8Nh5cuL2Gc9KHBrymQk37keR3c/TnpqysnaGanLyf9NZzWP16xl5M+LUtD
zn3ow0m/mvl/9Oakbw3+md6c9I/3XTo9n6kuPPn+Cy1z9WU6nAvtnvu+nr2Z
wzsDc/2pmXOI5cRc/63rHHNTDBnN93LkCuec5Yzm/6ZTp8fZjhE+C+zNunO2
McLva58DnyS4MsI3cEjx6YgfewL/8XBG+5mpS1yUKhjtb/u7u6Jzkxjt99eq
qUbLDEb7P+7WnLSykBE/ZH5aZJUz4s/u/DH9g1WM+FV2/XxtTT0j/sXIgOz9
nhE/nd/4c9KrjRF/5XqJ5Z2M+J11OC7R5RYj/mv6U/Qy0ofMz0uh/Yz0UyoT
qv0Bm68vuyPDjPTXHTCk8B1lpE99e7OA4HFG+m2U9ZE9yUjf8jjN96cY6V/e
R5/0mJE/4D36B76P/oL10X/w+/P8Sdsf+hf2j/6G86H/4fzoj4gP+ifih/6K
+KL/Iv7oz7gf9G/cH/o77hf9H/eP+YD8wPxA/mC+IL/m54+Gf5hPyE/ML+Qv
5hvyG/MP+Y/5iPrA/ET9YL6ivjB/UX+Yz6jP+fmt0S/mO+r76fx/+vw/JCai
jw==
       "]]}}, 
    {FaceForm[RGBColor[1., 1., 1.]], PolygonBox[CompressedData["
1:eJxdVQ1MlVUYhuKfgRChBLOCAVGr0cSUS5gvgxIkRBLx+04Il4v4w094z3cD
ZYj8R7ABE66GVmAFIY2cxZg14E5ogCkM0SkK3gHxF0iBwRQJ69y7vedr3e3u
7uzc7/2e9/l5X3dV+gdJz5iYmOSxr+HX7Jitp896CbqWfWIrykUoK5/otGbn
psVBu55sEZSW/TUXnSXI0waXBaSIoNq092U3dlZODqj+FEU4Gm/ZH/G8BAmT
Ax5zoSIk69WuYU4SnK2pEf38RfD9x/2E/XMSeFvkafteEeFLx/q0WgcJXH3v
H9BtEEGbVJK4Zi9BtYtZjL2VCMs7xduv2knQ2B3+SPdYgM8d67d520qg3mZz
5+7vAqRYrzgsWUlgmactSBgWAPLHe6otJMhn+GL7BHhy7Y+71mYSrOYkZw/o
BMja8l1HtKkEpUHKyc4fjPXmM55SCB3LilY0CBDcfESvXqWwS+UgKM4K8L5Y
bLXjMYXW3oyc3nIBTieV/PZoiRrxPSgQwMRjbapokQJDm9Z0XDD0W/pwnsKL
RXNRVkcFaJmV3t0+S+HvC4unbA8J0Ha6siJtikJLb0bHT3GCgb/RnHFq5M9l
nwBFdpEXNXoKhvbf2C0A00Oz+x6FJZ/YyLUwATqubGhwuk1hnaBoKQ8RoCrA
tF13g8JJbfC1qe3Gem/G9FGIZ/zbBgpgs1KXOdRLoTt8a5ipwojPJvQXCtfZ
p3+L8f/KBh2F0tTpt4+/JcCNkKGFpZ+pQQ9PC3a26n/BK7hVvk/Rq187f0l+
3i3qXqZDs1w/0DSi8FSj/P6Fq13dPt/I+Eixf+utWhk/0//qmXNyf/r3nj0m
nZH7Z/X8j1TJ/Iy4ZedlVcj8japLf20sk/ll+EqXP5H5rwt83V9VKOvz1aEf
dy7kyvpVB5gqzp+Q9f2scl1WRpasP+OjUJ0p+4PxNVClodw/H23OvalXU+4v
F+895tHplPuvYLxnZCmVcn+yegOdyZT718snR9AdptzfDN/s3EHK/c/0ehqW
RHk+2L3NcCLl+WH9FtepKM/XzMZvZ84lUJ4/xl9jv5LyfJYk7g8MYGfM718v
DbqNxlOe7y8c69uvsDPmH+9HVnKa9tXJz5szeSYuyfUZnr2+XfL7vRg+v1sy
vgdRl+PmJmT8DI9H1LLcX2qbZk+8OeH9PxyMUDk4E86P3tPiSpwn4fw5f79j
LMSPcH5PJrdtbg8inH+DfTojCdenjPl3137C9WN+GfwwmXB937G5kziZQbj+
/p8ygfMJ98eAx7Aippxw/xjwbaoh3F+52uBwzdeE++8g+6xvJtyfJUFKL6dW
wv3L6q0c6CDc356MP4tuwv2fOr16YfE64fmo7Fw+7H6T8Px8XOViVjlEeL6Y
HvNb7xOePwP/TmOE57Oj1jV94wTh+b3MAhI5RXi+nzD/1k8Tnv/kNk2Vywzh
8wHvcX7g8zhfsD7OH3w/zifEh/ML8eN8w/5w/mH/OB+RH5yfyB/OV+QX5y/y
j/MZ9cH5jfrhfEd9cf6j/rgf0B+4P9A/uF/QX7h/0H+4n9CfuL/Qv7jf0N+4
/9D/uB8xH7g//5Mf437FfOH+xfzhfsZ84v7G/OJ+x3z/f///C2NOlZo=
      "]]}, 
    {EdgeForm[Thickness[0.001370322704798299]], 
     {FaceForm[None], PolygonBox[CompressedData["
1:eJxdVX1MVWUYh+KbQRChfMwKBkStRhNTLmE+DkqQEEnEc94QLhdB5CO877mB
MiRBIIMGTEBDW2AFIY2cxVg24A5ogAkM0SkK3AHxFUiBgxQJ6713e97T/IOx
d+ee9/ye39fjpkr/IOEZIyOjPPan/29yzNrDe4MEnSve0aUlIhSXTHZYsnPD
0qBNd7YISvP+qsuOEuRWBhb7p4ig2rz/ZVd2Vk4NqP4SRTgaa94f9oIEcVMD
7vPBIiTr1C4hDhKcr6oSff1E8PnX7YTt8xJ4meVW9r0iwlf2tWnVdhK4+Iwe
0m4UoTLhdPy6rQQVTiZRthYirOwWb79qI0F9V+hD7SMBvrSv3e5lLYF6u9Wd
u38IkGK5ardsIYF5buWpuGEBIG+iu8JMgjyGL7pPgMfX/7xraSLBWk5y9oBW
gKyt37dFGktQtFM51fGj4b6FjCcUgsezIhV1AgQ2HtGp1yjsUdkJivMCvC8W
Wux6RKG5JyOnp0SAswmnf3+4TA347p8SwMh9fbpgiQJDm9ZwXNDPW/RggcKL
BfMRFkcFaJqT3t0xR+GfS0tnrA8L0HK2rDRtmkJTT0bb1RhBz99YzgQ18Od0
QIACm/DLGh0FZ3bhG3sFYHpo9t6j8Ld3dPh6iABt7RvrHG5TsBcUTSVBApT7
G7dqb1C9HtendxjuezOqjxr4tw4QwGq1JnOoh0J36LYQY4UBn1XwrxT6ent7
+7cafq+s01L4PHXm7eNvCXAjaGhx+RcKrj6jHmbsbNHv7BnYLD9P0alfu3hF
ft814l6mXaN8f4BxWP6Zevn7i9c6u7y/lfGRQr/mW9Uyfqb/tXMX5Pl07z17
TDonz8/u8ztSLvMz4pqdm1Uq8zemLvqtvljml+ErWvlU5r8m4HU/Vb6sz9eH
f9q9eFLWr8LfWHHxhKzvF2XPZWVkyfozPvLVmbI/GF8D5RrK/fPRlpM3dWrK
/eXstc80Mp1y/+VPdI8sp1Luz8GgoYGOZMr96+mdI2iTKPc3wzc3n0i5/5le
T0ISKM8He241HE95fti8hTUqyvM1u+m72QtxlOeP8Vffr6Q8n0XxBwP8lZTn
d/mlQdexWMrzzfRobWdnzD8+H1nNaThQI79vyuSZvCLfz/Ds9+mUv+/J8Pne
kvHdj/g5Zn5Sxs/wuEesyPOltmj2xZoSPv+DwTCVnSPh/Og8zNpjPAjnz/GH
XeNBvoTz+0lyy5bWnYTzr7dPRzjh+hQz/+45SLh+zC+DHyYTru87VnfipzII
19/vMyZwHuH+GHAfVkSVEO4fPb7NVYT7i+kdqvmGcP8lJSYmbmgk3J/ML54O
zYT7d9B9ePVQG+H+1vNn1kW4/9Nm1i4t9RKej7KOlSS3m4Tn5+NyJ5OyIcLz
xfRY2DZKeP70/DuME55PbbVL+qZJwvN7lQUkfJrwfD9m/q2dITz/KS2acqdZ
wvsBn2N/4PvYL3g/9g9+H/sJ8WF/IX7sN5wP+w/nx35EfrA/kT/sV+QX+xf5
x35GfbC/UT/sd9QX+x/1x/2A/sD9gf7B/YL+wv2D/sP9hP7E/YX+xf2G/sb9
h/7H/Yj5wP35v/wY9ivmC/cv5g/3M+YT9zfmF/c75vvp/f/0+T8AEJts
       "]]}}, 
    {Thickness[0.001370322704798299], PolygonBox[CompressedData["
1:eJxdVX1M1GUcv4meECNCZKkogotOoEAcYSG1b2depAwIbvjcM14GRBjG8ImR
EPnCS9GQ8TYCps7AOVzIOyFyYOgfxKjZhQGO14wZuDovc4Z4IPXc2fd5sD9u
t9/vefl9v5/v58UjMT0yeZVCocjlP8t/fE2oS3Evg4ofjof01elgR4+qK40/
R1Z5mOZLdXDRMFLl/N966jEdTN7M9Tnew6CzPnvOLU0HhpFoY5uegXuSiW6K
0Vn2RTR1MwgMvrIzcb/1PsNHlxnEpvUvLwbpLOd+selisOA/G3bXWwe+ZbUL
CZ0M+HL7blcdXMgeKC/pYLA1yaQ32uvgpeSN2062McjQVM6veUxgUHvNXdfC
4HqD4e9iE4Hifb+vNjc+qa/wFoETIX170xsYvHg7/5j5BoHWiENUf4GB0a9H
Zewn4JO8UT95ngE/NpzQTWCp8MHEzToG58PAOaGJAN+2q+ksg7ia0Mw/6wgM
KabVcacZTK2yK1pXTeAuVX9srGZQMKj91VBMoJx/V1fJQK9ytH85n8CA9tqO
+jIGM+T5ar9PCHy14F8/XGy9z2WKEdjWvbR19gsGX3qUuOxOJdb3kwVP6gtP
sj4/7jrB4Lvl9gm3WGs94TmfMvicN95ygFjqyFNlWfs9uDaKQCZzdfg2g4Gl
fJ9wAjZ2RSmQzsAtyRTkEUos+2xbUxkcTL/3mekdYplHyrPvM+CwD9WEELgz
1miOSbDOo9mTP3PcfS/GyPXcDE2AHZHn+bbcrCh5P+dJiTlMfl8ZX/NT2T5Z
32FXh6vBGln/N/XZP//zpuyPo5878brsn9+nHnpN4nO/NeLkzCsSv3ll/PBz
OyW+vL7KWF+J/6Uhhfp7bzmfy0uFWqKS82swjKjtXpDzbfa8nT/tLuc/N9ZY
MrZF8iNrwGt8cZPkD793SrNB8ou/dux1kfw7deTMbIyz5CfHd9zbSfI3+Epk
ospR8rubEzDKQfI/L0Nj224v9aFfKly/5xmpn/wMTZmtndSXoiPnvo2t1J+2
yqM9cK3UZ+2Cv+acUurXvrPeM0Qp9c33DXgppf5x/YZi+lxhx9Pn1/fL+zkd
vo4fld9fHeAU+N6crM9E1XGbF2T9A15BFXm2VPTHda0u30BF/10WoW2nAp81
AU6j5buowK8t4tCpLA0V+B4w+p3+S0ufwv9hIhXzWW7PWVdwmIr5vZry1gcV
R6mY73ijuXdzERXz575xdEsVFfzg/HQtraOCP29Xzis/bKSCX7XXG1qaL1HB
v1QOyLtXqeCn+o07j8IGqeAvvy+nbogKfpdmspw9Y1Tw31Kf3y0q9MH52Rk/
S4V+znJC/fgHXamv7UfuUaG/0WijX9QDKvSpDHCKjn1IhX57uT7KHlGhb95O
329mKvTP5zFDFqnwB1xH/8Dz6C94P/oPfn+FP1nrQ//C+tHfsD/0P+wf/RHx
Qf9E/NBfEV/0X8Qf/Rnng/6N80N/x/mi/+P8MR+QH5gfyB/MF+TXyvyx8A/z
CfmJ+YX8xXxDfmP+If8xH1EfmJ+oH8xX1BfmL+oP8xn1uTK/LfrFfEd9/z//
/wVcQq7P
      "]]}, 
    {EdgeForm[Thickness[0.001370322704798299]], 
     {FaceForm[None], PolygonBox[CompressedData["
1:eJxdVXtQlFUU3wFd2RgjRCYVRShpBQrUISzU5rTWhsYAAYP3u8NjgAjDGLox
Kkg+eBQNMryGgInGAcfBCUFeIbJg2B/EUGMbBjg8M8bQat3MMcQFqbtr5170
j52db+53z3fO7/wenonpEcl2KpUql/+s//HVIa5FPQzKfzge3FunwJZubWca
f46o9DTPlihwzjhc6fL/eeoxBSau5fge72bQUZ910z1NAeNwtKnVwMAjyUzX
xSjW98KbuhgE7ry0LfFtWz3jRxcZxKb1Lc4HKdZ7v9h3MpjbOhN620cBv9La
uYQOBvy4bYebAmez+suK2xlsTDIbTI4KvJi89rmTrQwy9BWzyx8SGIj61kNp
ZnClwfhPkZlA0d4/llkaH/VXcJ3AieDeN9MbGLxwI++Y5SqBlvAD1HCWgcm/
W2vqI+CbvNYwcYYBvzaU0EVgoeDe+LU6BmdCwSWhiQB/bXvTKQZx1SEH/6oj
MKia0sXVMJi00xSuqiJwm+oOmaoY5A9E/WosIrbvKhUMDFonx5fybP1tqS9l
ME2erfI/QqB2bmv9UJGtnuskI/B818LGmc8YfO5Z7LojlYAV/4n8R/2FJdme
H3aeYPDdYtu4eyyx4heW/TGDT3nh5n0Epuw0udpM27z7V0QSOMTcVn6TwcDa
vm8YAXtNYQqkM3BPMgd5htj6c2hJZbA//c4n5j22eilPv8eAwz5YHUzg1mij
JSbBto/zXvyZ79HvXIw8z83QB2iIvM9fy8mMlPU5T4otofL76vjqn0r3yv54
e5d36mX/X9dn/fzv63I+jn7O+C45P6+nG3xV4nO3Jfzk9MsSv1l1/NAz2yS+
OZwYsX4S/wuDKt33PnI/FxcKoohW7q/BOKzTbJL7bfa6kTflIffP8Sge3SD5
caTfe2x+neQPn2NSv0byi+Pp1OMq+Vdz+MuZGBfJz99HG8d8nCV/d12KSNQ6
SX4bOAEjV0r+c7wd2hylPvj56t1PSf3kZehLHTRSX6r27Lv2DlJ/UZWebYEr
pD45//Sn1VK/jh31XsFqqW/+Xr+3Wuofz6+qpk4XtD9+f3WfrM/p8FX8iPz+
sgDnwHdvyv7MVBe3fk723+8dVJ7rQMV8XNe6sjVUzN9pFdpmKvBZHuA8Urad
Cvxaww98kamnAt99Jv+av6PoY/jfT6RiP4tt2avyP6Rif6+kvPF++VEq9jvW
aOlZX0jF/rlvHN1QSQU/OD/dSuqo4M9bFbPqDxqp4FftlYbm8xeo4F8qB+Sd
y1TwU/farQehA1Twl9fLrhukgt8lB1n27lEq+G/tz/86Ffrg/OyIn6FCP6c4
oX78ky7V1+bDd6jQ30i0yT/yHhX6VAc4R8fep0K/PVwfpQ+o0Dcfp/c3CxX6
5/uYJvNU+AOeo3/gffQXrI/+g99f4k+2/tC/sH/0N5wP/Q/nR39EfNA/ET/0
V8QX/RfxR3/G/aB/4/7Q33G/6P+4f8wH5AfmB/IH8wX5tTR/rPzDfEJ+Yn4h
fzHfkN+Yf8h/zEfUB+Yn6gfzFfWF+Yv6w3xGfS7Nb6t+Md9R30/m/5PP/wFV
vbZu
       "]]}}, 
    {Thickness[0.001370322704798299], PolygonBox[CompressedData["
1:eJxdlX1QlFUUxjdUIqwERIoQcGsUv5hNBT/A8rg6m5ghAeG7VxH5UIF0iO5l
UEmKkCiDUFJxsGnAISsiTAQkPlwwgRgihIRBDQJHRXPbtEFEHJnuQucs9sfO
zjt33vuec57fcx51RFzgViuVSpUif+b/XZ5q94FYAdnN768x5OthQq5NVYd8
DjyiNg1m6SHII++TpP/OY5P1YKxdNqE/RkDZid39bjv18FagR56zfJ4RaWIv
bNKDQ2Nll2O0gMXLaxZGvK6Hb2x1My9vExC6s37koY8evrBxGYndKmBowQ3/
v+bq4d2iT6/8HClAHpf4uujhVN8t73vhAtwjTZXGyXro+Tw97W6YAK47NDjp
kQLJxeVaQ6iAlsLWexkmBZxcm66HbRyrL71XgXnNdv0XFQGzrqUmD7crAAV/
nHUPEWDUVHkY6xXzfddXBglY++fEi+E/KvBxGvtteYCAAn+YGv69Aj9FFaoc
3hCw+ei6hL/zFXCU95/zE9Bt9dR+hxwFrHJtHgboBOxrCu5rzVDArrGyokYr
oNJjymTPVAXOZy3IsV0h4KryXI5mj2L+/LPLfEfvm9Ydr8Ci46U5a5cIOKz+
bJpvrAJD56IKYdFYfesjFUj0VBumawQ0jJRccQtVwLvF1793roCPmoLrTm5Q
oCLT+kLGrNF+o58MUkCWX/3SiwLM5c9br8AM94GME64C3CJNPup1Y/U5OQuI
jruTZvJToOuV3RUJjgIO5A21HV2jgCouZWL9lFE9imfKZ9PtWu+pky3n320J
XhhvbXl//mBOfO8Tlvu3d/THRjzi9H2Jw+GhIU71XXN0jSkY4FS/5GPT9juc
+ruwraNfa+TUv9QzZelNTvPpcvgn3+8ap/k9E19kSOzlNN/CLcGB53/nNP+v
bHVtL1/ipM9gTvfpsx2c9DuwIDE+rp2TvjFyAKtbOekv579xxS+c+JA8JoQ3
ceLnad1Mv6IGTny9l6pZpz7PiT+p52BdHSc+pb8MWQZO/Mr5umbUcOLb7K+K
Kk78H7Nx2eNUyckf1RWZ276u4OQfqUfDjjOc/BU2p9kuupyT/yQuNbllnPwp
/brKuoyTf3/ou+VcVMrJ3/aSj8xSTv7H83ZVz/H004+/71hvuV/i8G1Yp+X7
E73sF0f1W+ozMe3m6UOW+hvn+GR/aMOov/lbnbUHn2fU/5k2VY92NqP5TPKy
7zy4hNH8TgW8nbtLx2i+G4yaY3eD2WPzvx/BSJ+RkiSHfe8w0m/p9tUx2XsZ
6Xu5aLh6+n5G+n+wxrDX9QgjPiSfLln5jPh57dCg9Y4iRnzltRSeLC5nxF+s
HMibtYz41L5684F/EyN+5X1J+W2M+M5KiE9adYkR/+b6NL2M/CH5LAu7wcg/
X0qgfr3NxvtrduIdRv7rDDFqggYY+dPayz4k9D4j/1ZLfxx4wMjfsh3D9WFG
/pd6XFUeMtoPeI77A9/H/YL34/7B74/bT6P14f7C+nG/YX+4/7B/3I84H9yf
OD/crzhf3L84f9zPqA/ub9QP9zvqi/sf9cd8QD4wP5AfzBfka3z+mPnDfEI+
Mb+QX8w35BvzD/nHfER/YH6ifzBf0V+Yv+g/zGf05/j8NvsX8x39/f/8/xde
UbYI
      "]]}, 
    {EdgeForm[Thickness[0.001370322704798299]], 
     {FaceForm[None], PolygonBox[CompressedData["
1:eJxdVXtQVFUYXxWJoFFBtIiXa6P4YjYMUcDya3UIzJCA9O5R5P3adIjOYRRJ
ChUZDUJIxcGmAYe0aNMRRRHBBQcwhghBYXyEggOiuW7YIKCOTHeh71v0j52d
O2fuud/3eyqjkoJjJyoUip3yz/S/zV3pOqAVkN/0tb++WAOTCq0utMvPwYeU
xsFcDYS4Fe1N+/9cm64BQ433pL5EAeXHUvtctmjgs2C3Igf5eVa0kb29UQN2
lyuv2ycI8FpevTjqYw38bO0352acgLAt9SPPfTTwg5XjiDZWwLDHvcBHCzTw
pe7bW79HC5CPy3wdNXCq+8GSJ5ECXKONlQYbDdz+PivzcbgA7ndgcPILCdJP
nFXrwwQ0l7Y8yTZKMNO5sTd8w9h8WV0SLGya1ndNEjC3Z1f6szYJoOTORdd1
AgyqC26Gesl0X++HIQJW/21xLfK8BHsz2dXlQQJKAmF65G8S1MWUKuw+EbDp
8JqUf4rH7r8UIKBz4uv77AoksCi0eh7kJ2B3Y2h3S7Zk2reiWi2g0m2qjfsu
CRpyPQqsVwi4K71ZoNouwU93Lk7x9h29b0ZnsgSeR88UrF4q4KDyuxm+Wgme
XoophffG5lsbLYHMh95JJaBhpOyWS5gEXs2+gV0LBOxpDK09uV6C8zmWV7Ln
ju6b8FqIBHvY1ap3Zgswjb9wrQSzXQeyjzkLcIk2+ijXjM0300FAQlJ/pjFA
gpvvp1ak2AvYXzTcethfgglJGRb1U0f5ODFHfjY+rFky3cZ8/mtE6OJkS/P7
iwYLkrsmmO+Pb+/TRr3g9H1ZDgeHhznN12PvnFgywGl+eZ6N8f2c9rsS196n
NnDaX8Y7Y9l9Tvhct/u3OKCHE35TknX6rV2c8NVFhAbX/cUJ/+PWfq3v3uDE
z1BB5+mL7Zz4y/PYmpzUxolfrSIpY1ULJ/5T3ZUbVvzBSR9l3Q9SIhs56ecN
vzkBugZO+vpql2qNso6T/oYvxQzW1nLSp4nPXD0n/cr4OmdXc9K3yV8VFzjp
/4iV4/aZlZz8UVWRE3e8gpN/5H0bNp/j5K+I+U3TEs5y8l+Lb2B1YTknfz6q
8V5pWc7Jv/I+DroznPxt0kfOGU7+x/M2xe2jWadfft++3ny/LIdfwjvM37fw
tPWK6TPPZ2TqTU7D5vkvz/fJ32nFaL9FsQ7qvLcY7X+uVXFbPY8RPpM9bTvy
ljLC71TQ54Xb/Bjhu96gOvI4lL2E/1AUI35GytLsdn/BiL9l8asS83cw4vem
7lmV0z5G/H/jr9/hfIiRPmR9OuYWM9LPRwcGLTfrGOmrqLn05ImzjPSnlQH5
tIaRPtUf3H8a2MhIv/J9acWtjPSdm5KctvIGI/2b5lN1MfKHrM/y8HuM/POj
LKg/H7Lx/pq3tZ+R/zrWGVQhA4z8aelpuy5siJF/q2R/7H/KyN/yOvreZ4z8
L/NxV3rOKB/wHPMD38d8wfsxf/D74/JpdD7ML5wf8w33w/zD/TEfER/MT8QP
8xXxxfxF/DGfkR/Mb+QP8x35xfxH/rEfUB/YH6gf7BfU1/j+MekP+wn1if2F
+sV+Q31j/6H+sR/RH9if6B/sV/QX9i/6D/sZ/Tm+v03+xX5Hf7/a/68+/wde
9r1y
       "]]}}, 
    {FaceForm[RGBColor[1., 1., 1.]], PolygonBox[CompressedData["
1:eJxdVX1MlVUYv5EQBY6wWCAK3ZYSot2lxBScPgMWjgEWkp57FiIgE+Gca8TI
EoEIL5Qj9JIaU3OAjAE5SAyZHwzwg0bEhxhgoayAEuF6kT6AoFHnvew5L/bH
3d27877P+T3P7+PRxu2LTLDRaDTZ4qf8W2jgppHFBihsy9rSaNLDIl/n978S
z5EntJbJLD2URcBzU47z50kGPdzJTrXrcDBAXfmH9z2i9VAhXlj3jAFejLfQ
pWF6eKkg7by3vQH8NjasjQvQQ7hLfug3tgaI5jfnZlfpwdfZ758eGwNMv/Zb
xMOlehgkL9Sb/uUgjmsDHPQQd/128ugsB894y2XzLIGrXk4OQ1McUt84Nmn7
kMDMO9yY+QeH9qrOv/IHCKzyL2xrtHArvrwuouDuqHzAYeVwTubMNQKiq4zN
wxzMuite5joCl72c2nIGOISOLvohtpKAk4Po5A639hn7JYHc1qgnXu7msLMo
LG3cNF/f2Mbhns3Th5fkEbDzdZ4sucHhUGvUL50HidJvSnoDV+o6rEklcNgz
/lWXi1zp6wtdEoHQxozl71Vb67nciyWQGLxXd7ycw3FtgUsAJTBhbI3KPjOP
b+s2AuM0MHPDCQ4tc7X9HuEE2Mn9p5s+4wqu5poQAqnui4vdjNZ+E58KIuAo
4Icc5KDA99lMIGjTiFt4KgePeIu/duM8vjVJHBL3PTJaNhC4kP77u2O7OBwt
nr5VtJ6AZkA0toMrfFSvEM93+7KTV0ao51HNFbsHg9Xvt5t1Q00Bav3vqzp7
bqxV7xdz9JnwVvG1ePt3b9Gq+LUFaZc6XNX+zggijc+q/Xv7Fz6ZYq/Op3rF
cNDnGnV+boMka3yayfkKfGWfTDA5/zCX/NLYUSb5EXX3ZAwxyZ/APThwl0l+
b4kBfNrLJP/CDxczu5jUR+z122PXvmNSP0LOheQmk/qatIspCmxiUn+PjK3m
nCtM6lPUy/SsZ1K//X3ZAa4XmNS3cm9KDZP6F/74c/U5Jv2RluLeHlHJpH/e
bq7I/7GcSX81CMF3lTHpPyGXA6+fZdKfwq+5jqVM+lf0s46UMOlvwUeKewmT
/sfzbs1Aad7Zx79/vk6tL+RQGdOi3i9yw293n4pP9L1z2YiK/1tB7MfTan+r
E9wCTfZU9l8viAh0pXI+tr7OvSYvKud3/s3kkx/4UTnfHWbdqYlg+tj8pyKp
5GeuNn3JoV1U8rd+T/DeQk4lvz+dm7m67ACV/H8kcmJ5LpX6EPp0P2KiUj8h
xybt2Gkq9VXcXlVTXU6l/pLEQN76mkp9ilT9O+ISlfoV9dJLmqnU9xERG0Gt
VOpfwafrotIfQp91Mb1U+kd5r6OfLvTXK/t/ptJ/PcKY24ap9KfgY3v0fSr9
q/jj6AMq/S3aafx1lEr/+yQI5GNU5gOeY37g95gvWB/zB+9fkE9WfJhfiB/z
DfvD/MP+MR9xPpifOD/MV5wv5i/OH/MZ+cH8Rv4w35FfzH/kH/cD6gP3B+oH
9wvqa+H+UfSH+wn1ifsL9Yv7DfWN+w/1j/sR/YH7E/2D+xX9hfsX/Yf7Gf25
cH8r/sX9jv7+//7/DwBuqg4=
      "]]}, 
    {EdgeForm[Thickness[0.001370322704798299]], 
     {FaceForm[None], PolygonBox[CompressedData["
1:eJxdVXtMlWUYP5kQiWZYLBADT0sRL52lxBScPgEL54AKSd/zLkRAU+F7j50Y
WaIQ4gFrhB5SY2YOkDEgB0kh88IALzQiLmKChbICSuRykC5A0Kj3gz3Ph/5x
dvbt/b7nfZ7nd9NH7wnbMUOn0x2UP/Xfxv3X9cwxQVZ98oYqqxFmeju9/5V8
Djuhtw0nGyE/FJ4ZmT11Hmsywu2UePtGRxOUF3x4zz3CCIXyhVWzTLAwxsbn
BxvhhcyEc14OJvBZW7ky2s8IIc4ZG7+1M0GEuD4xvtQI3k4+/96aYYLRl38P
HZhvhE72XIX1PwHyuMzP0QjRV2/G9Y4L8IixXewfZ3DZc65j14iA+NeODdsN
MBh7W1iS/hTQUNz0d0YHg6W+WfVVNjHZX3ozU/tuLLovYHF3atLYFQZyqgPr
uwX0Gy559pczuOg5tz61Q8DG3pk/RhUxeMpRTnJbTM4Z9SWDQ3Xhj73YImBr
dnDCoJXBElnfUi/g7ownP5mXztT9DOdeE+p7vzbtZ7AwM8GcWCnUuo4r4hkc
9oh5yfm8UOf63BDLQF7//Hslk/Wc70YxeCdwt+F4gYDj+kxnP85g0FIXnnJ6
qr/XNzEY4P5Ja04IqJ0oa3cPYRB7cu+p6k8FpNWF15QGMTC7zclxtUzOu+uJ
AAazZPtB+wWo7S9bz+DVdT2uIfEC3GNsvvq1U/2tiBWwa88Di20Ng7LEP97t
2ybgaM7ojezVDHQdcrAtQsWjZJF8vtOWErc4VDsPrync3hmofb+539BV7afV
/6G46da1ldr9co/Lhry0/mq9fFs26LX+9ZkJFxpdtPlOSyAtT2vze/lmPW52
0PZTsqg74DOdtj/XTpY8OKrQfmV/+YeHFNp/sHNGXlSvQvjIujsPdCmEn+y7
s+OOQvjekAv4uFUh/KUezic1K8SPqKs3+658rxB/JJ2z2HWF+DVsH5ntX60Q
/x5Y6vpTLynET1kvyaNCIf62t6X4uXyjEL/Ve82lCvFf6uOv5WcV0keC2a0h
tEgh/bxVU5jxU4FC+qqUhG/OV0h/ki77XjmjkD6lXtNm5ymkXznPKparkL4l
Hma3XIX0j+ctuo689DMPf/9suVZf0qEosla7X+rCZ3ub1p+ce+uCHq3/7ySw
B0e1+ZbvcPW3OnCav0IC4e/CaT923k6tVk9O+zv3RtzJD3w47XdLv+GLoUD+
0P5HwjjhM1GWOO/QNk74rd4ZuDtLcML357Njlxfs44T/R6pQ0zjxQ/LT7YiV
E3+Cjg3bK6c48Sunobi0pIAT/2LlQt78mhM/pav+E3qBE39lvcTcGk78PiJt
I6COE//V/gzNnPQh+Vke2cpJP+p7je18ur6W7P2Fk/5apTA3dXPSp7230+aI
e5z0q/ro0fuc9C3Hqfqtl5P+JR6drI+TP+A5+gd+j/6C9dF/8P5p/jTZH/oX
9o/+hvOh/+H86I+4H/RP3B/6K+4X/Rf3j/6M+KB/I37o74gv+j/ij/mA/MD8
QP5gviC/puePyj/MJ+Qn5hfyF/MN+Y35h/zHfER9YH6ifjBfUV+Yv6g/zGfU
5/T8VvWL+Y76fjT/H33+HwqXsVY=
       "]]}}, 
    {Thickness[0.0011739097837772095`], 
     LineBox[{{240.13479999999998`, 102.5771}, {247.8338, 102.5771}}]}, 
    {FaceForm[RGBColor[1., 1., 1.]], PolygonBox[CompressedData["
1:eJxdVX1M1GUcP2ESWHfI28joxHO8KCKIQ0aO8isKI4aQiPC7BxKFyMgFxu0J
EFi8Dah4uTkiBrdqmcdIEDxABORNIoZWBCIJLCO1izEgxBuhEPTjtu/zbP1x
u/327Hme7/N5VcQlhyeYSCSSHPG38R9bGWJX/D2Fp44jybHVSpBO7W3+QPzW
zajsvvhECYuNb31mI34viutb0pRwP0dl/XEfBbuVO7Lud5VQMBjRe+0WhexW
yG0/qYQf1nSW9b0UKtSWxCRACacqQ2hKD4WuXnsXjbcSXpFOJZp2U1AW+H5U
4qSEvrt7Es50Uvh52/GJSVsl7Iiff1DSYTzvYfFmJTzz0od+2kZhtEov1y4J
8HLrsLvQSsFzXSHfOy1AQGLywnIzBYM4n+uEAMHdWVZJOgpFvmOXq34UYM6z
44W2Bgqh+dKw4m4Blr30wZN1FOreiFrZ1CSAj19n+FgtBbNLFw9uqhEgqX+t
4oqWQs/sl5qyagHOHk0si7lE4VBU9DWdWoBZz46mma8o6OU15ucLBOhf02VE
aSi8mnlm/0+ZArS7WsZ+W0nBvz6xa0glwOeK0nsj5cbz/LLOCbA9fj7ysZrC
P3TKbzJeAMf4eTJRTCFEnO/vGAFEPpTXiyi4nNhs2h0pQE36wGB6vvG+6bDj
AvRkyZ1cso18lNWECPChg3TqZgaFhvKEojtBwgYf9FCqEb+43gDjfNENKRRu
9/nXlx4xvn+LLInCgiH4ma+/ANPjdc9jEo18jPUfNs7jceUdvp6jCvS2OM33
e+mv5qRF8/PDKxSlzyP5/Waxlb+ow/l85x2kPX6hfP5mbfrd9Tf5+wyTv+ZM
BvD3i+f5Dx/m+Gzo7+HrHL8ls9jRrQc5vuJ85W/7cPyvD0v8b+/n/NxYLYwQ
PDl/3w3d87dw5/xedX6c92AX5/+v8brScWeuj7SB3RMrO7l+8gcjfgvcwfXl
2eFqeVPO9VeVqtHHOHB9ivhOuG3j+hXlFudqz/XdtlpoOGHH9Z+rCjTX2XB/
tK8W2h6x5v7JUwWqza24vyRNGYumW7n/IioUOh9L7s+vl70Cv5Fx/77YonUO
knF/t2jTB3bLuP9x/SWnXV2u9Xz/AfGC5i5+fuQ+t8T1IX7/yX1utaZ/8PlE
PlI6nvD51ZYXfBQmhL1Po5ef9bQm7P07/12iUwrC8JGFNYx6eBGGX8D9BYMt
EIavqLegklDC8PcW57sYQxg/HRXqsO3vE8afu0jAnlTC+E3yzk5tySOM//ea
ZlQtZYTpQ3Is/5hLNWH62ZjPREuYvhq7Z08dbSRMfyIfF/RthOnzxjmL1x7d
Iky/4nnSA3cI03eEiN/YCGH611hd7uwdJ8wfoj4zn/xOmH/EVfvTfxLmL5EP
ifkMYf7bwP/RHGH+nB/sy51bIMy/00Ee645PCfO3W62NmhoI83/VhkHFb8wH
XMf8wP2YL3g+5g/ej/mE82F+4fyYb/g+zD98P+Yj4oP5ifhhviK+mL+IP+Yz
8oP5jfxhviO/mP/IP/YD6gP7A/WD/YL6wv5B/WE/oT6xv1C/2G+ob+w/1D/2
I/oD+xP9g/2K/sL+Rf9hP6M/sb/Rv9jv6O//9/9/kHiv3g==
      "]]}, 
    {EdgeForm[Thickness[0.001370322704798299]], 
     {FaceForm[None], PolygonBox[CompressedData["
1:eJxdVX1M1GUcP2ESWBzyNjI78RwvisiLQ0YO8+spjBgviQi/eyBRiIxcUNye
EMHF25CSl5sjYkIvy4SREHqABCccSMSQikAkgWWkdkMGiHgjFIN+d9v3eZZ/
3G7Pnv2e5/t8XuWJaVHJZhKJJE/8Gf8TKsMci3+k8Nh5OC2hSgnWkzua3xfX
mmmV4+efKGHh8ptn7cX1gri/7qQSbueq7D7uoeC4PCDVvaOEwv7o7ivXKeS0
Ql77YSX8tKKxaeimUKG2IWZBSjhSGUbTuyh0dju5Vfsp4RXryRRzHQVlYcBH
JS5K6Lm5PflYB4VfNxwcn3BQwuakuTslWtN5d4vXKuGJrz7i0zYKI+f1sppF
AV5uHfIUWil4r8plO6YECEpJm19qpmAQ53MfFyBUd9o2VUOhKGD04vmfBZj1
1r7Q1kghosA6slgnwJKvPnSinkL967HLa5oE8A/siBqto2Bx4dzuNbUCpPau
VFyqodA182V1WZUAxw+klMVfoLA3Nu6KRi3AjLe2aforCnpZreUHhQL0rmiy
YqspvJp9bOcv2QK0u9skfFtJQdGQ0jmoEuAzeemt4XLTeYGnTwiwKWku5r6a
wj90MnAiSQDnpDkyXkwhTJzvYbwAIh/Kq0UU3A6tNdfFCFCb2defWWC6byry
oABdp2UubjkmPspqwwT4cKP15LUsCo3lyUUDIYKRD7o3w4RfYneQab64xnQK
N3oUDaX7Te9fJ02lMG8IfRKgEGBqrP5pfIqJj9HefYIRf69Lb/P9PFWwn9VR
/r2v/vvck3H8/KgKeenTGH6/RULlb+qo/83XFRjB52+uyby5+gZ/n2Hi99yJ
IP5+8TzF0D6Oj1F/d/dw/BYtEkbW7+b45qqCy9/y5/hfHZIobuzk/Pzw7Ey0
4M35+27wlsLKk/Pb6Ho//85Wzr+IR+mYK9fHqb5t48tbuH5EfP8I3sz15aN1
t7km4/qryqjWx2/k+nwwVj/usYHrd09HVKK7E9d3+7MzhkOOXP8i3pYae+4P
cd9hvx33T74qWG1py/0lacpaMF/P/RddIdf423B/fr3kG/yNlPv3xZYa1xAp
93dLTWbfNin3P+6/5LK1072Bf79LvKC5k58f4+ORsjrI7z/s41Fn/hefT+Qj
XfuIz6+2OeUvNyPsfdV62XFvO8Lev+XfRTopJwwfaWTjiJcvYfgF3Z43OABh
+Ip6CymJIAx/P3G+c/GE8aOtUEdueo8w/jxFArZnEMZvql9ORks+Yfy/2zSt
aikjTB+S8IJwtyrC9GOcz6yGMH1pdDNHDlwmTH+V4gP1bYTps/2E1Wv3rhOm
X7PwAutdA4Tp24jf6DBh+v/C9mJH9xhh/hD1mf3oT8L8I+46Hf2bMH+JfEgs
pwnznxH/e7OE+fNhf0/e7Dxh/n0Q4rXq/Jgwf3vU2aupgTD/VxkNKq4xH3Af
8wO/x3zB8zF/8H7MJ5wP8wvnx3zD92H+4fsxHxEfzE/ED/MV8cX8Rfwxn5Ef
zG/kD/Md+cX8R/6xH1Af2B+oH+wX1Bf2D+oP+wn1if2F+sV+Q31j/6H+sR/R
H9if6B/sV/QX9i/6D/sZ/Yn9jf7Ffkd/P9//z6//A4Dit1k=
       "]]}}, 
    {Thickness[0.001370322704798299], PolygonBox[CompressedData["
1:eJxNlHtUjWkUxo9C6ILEuBRO6ji6nRoqkjkPcq2RSXHer5ZQTBlbHEmtmjCI
TOMypIUpJUPTIMIws2i1GpeM5DIRQk3jrDJpIrm1ktnnfP6YP771rfd7v3e/
ez/Pb2/loriQxWYKhULHj/HdMnbKNL2SEKuIW9/VQsBOe/nhOzVh0o0ldzZ8
0EH/rnfsHnfC27JoF98OHe5FJgTnfEpIcFcOC32nw5F5fxS/8iWc+Otp/+ev
deDjZ9ZNIOwptlo5/JUOip2pySMmEwauqv6+/aUOM7LXqcqmE1xfZz3axev8
Luff64IJMYq4kzZtOtx+XHctNYxwrc8VvwQ+/9uDrc5jwgm3d0bYXHijw2f7
ww4kLSC0NzeV3mnXAZcfXg9eTLi43auhuFOHQ13OTzkbSyjifKaZCygnvojy
X0kwaA/VzrcRqNxyO8d6DWFnROfvJ4cIlFtM2K9JJhz9tiamykVA3Wzdefhr
gptyWHz4eIFeMY7LElMJViv5jyCBpnof6ZG839YaIWDPH6xSTPVnhnwl0BpV
4dAtiVDgfX28OlGgxHOvS3k8QZ2bfiJvg0D1mJbEsDgCDtWWPPtOYMeceKdj
MYSul7Z7+WYJ+K+onH6D69u8Sfrz+AGBu2NaZi+LIBzuNdXwU76AZjkrNo9Q
w4KtPyJwWrwaFzmb4LXGXZl9TMDo54CZJj3Xnz4l8E+9z777AYSQkbnp7b8K
FHssz88DocTmh9EHS+X6leMJ0YULQutvCGxKuXlKjCNwOcVWfwu09356tsGP
YH/VoHV6KfCs3mdwnZbA9h61NJNwrsi8oZz9NeLj1UOC7+DS8HPsr77atrWL
tQTzhgz1hVlyfFUfyejnewP7qwniivpKOM5AJUcSPkvSFdzqLeFOzxjHjC/l
+K5WEjr8VlQ+I0IHA7TEQjLVp9cT0o2C8/3N1iWegxLl+y85SlCVpR3x1svn
A9USrjw8szFjKeHgad+3Zu4SnLM+7Bi7kNA5ub050NP0f8Nr5ms3C+7tJWGv
y8DM0LkEI56beZ0QPHTAfdY3NGTkCQdeM71p2YGEHkNyHhs0EmrrLHf9OJXA
6Rsa3WU92ibKvGhc5fOJrCfjUFk4QkLbtjnxAdw/vyxaez97kIQlb54sXONG
KIsurJvFenW3tdN6cP9t6/58QNcPMn9pzoSZyRuKzFsECr/5Yka208f+eSQQ
75SlncP7s1kgTaVAzdb3i2NHErYwP/7sL8dXVroQBAOZzzzk/nzsXpzGFE8T
VCDQ9+nZFn9vwhM7h6sOOQKTXkRVjPCX+0GRKXC+m22VLfPjxvfVZMj5vA0i
NC7lDDYJGBbmzR0aSlCtNtt3eK2A22T7JpVEuNuw1DUhSSCzqmfjUPZ3+LC2
ZY16Yexvy35RMq+13C/GceDI/AdwQ9eFf+Q71qR3bvp0gY0pN1d58jq+2lYf
MkGA5crbzXz0muq8WjVagOWuaI0m6Aq8Px/lYuqvsWHs7z42KNVRYE9VT/Xl
CJMfljPt5fkWzP3zb1PpuKJPBBj3vR3sL8tRcctOjn93BqF1Ig/AfgJpKTdf
lgeY5k+nH+8/PrMx5YFWrj+yv8Doiyc9Un0IO7igvEGmfE9ZeBB2MU+WwwXm
B5ZbXFARcuaPutZHLffn/+ftfw78atI=
      "]], 
     PolygonBox[{{341.2882, 100.4755}, {341.9362, 100.4755}, {341.9362, 
      102.6355}, {343.728325, 102.6355}, {343.728325, 103.1395}, {341.9362, 
      103.1395}, {341.9362, 104.776375}, {343.876825, 104.776375}, {
      343.876825, 105.2995}, {341.2882, 105.2995}, {341.2882, 100.4755}}], 
     PolygonBox[CompressedData["
1:eJxdVXtQVGUU3+GlCIk8luIhuM74GmJAR8Ek8LQ4SqSU3EeMJu/NlYcM31WB
UBCTGIniESkhg6jkgxCTEGkFeZgROehAgAMGjPhYJ3ARRwhIqbtb57vYHzs7
d757z3fO+b0UkQnBKiOZTJYh/vT/ye4K1+eOAhTcTA9oHGPhb//phm7xOfio
QjcxyEJX/f3C1P/OY26x0KONcdI6CHD5TIrWpYGFB3YL2xzE50VRum2OlSwM
fJUll78hgNfbDasij7NwusY7uc9egB3xN2b+ymbBplWjjpULMLnyUdCTT1gw
dyoNbbMVQDyu9ollYZcsoWPcWgDXKJ1mZDsLC1o1a59ZCSBsLJww3cLC4LX5
lk2vCdBecXs8x4+FGu/JlnCLf/vL8mRhd4ZJd/dcAZY++DRtejELuuGmHxeZ
CTDicXXZiNxQ77HSWIDAP0y6IsxZuBKZ3usrE6A8CGwjXjLQNL/E2PYlgdCi
zXtHxxiY51Q6cH2KQL+RebaNloE9d2yGtk4QONzG3rv9O6OfN/PaMwKaZVYW
7r8xsLzsCFiMEhgKef2Yx68MeG4+k/3WsKGevL+Z0e/vbqCWwNeKL+U+Ggam
WqIr4D4x9Pf+DwyIeCQ4DxL4eab6rssFBlYluZ8c7CPwWRvbfPEsA3Oe2td9
3kP086rnnDbUc1vcSUDfvtsJBtKqakl5OwGXKN06RYmhP1O7NgLqhKeZum8M
728nPxHIK5vsKCpiYMP0k+GmRqLHo2qJ+Fxtmbjf6qp0XhHOdsbXSt/P27hE
1X9Jqi++Xxl2Qbo/w+SG68Q5qT/+QJXXqXKpf3H/alWZNF/uyiT3d0qk+cV6
L7yKpP2EnFuzJaBQ2l84G3xsX560X7G/4Os50v5FOo57HJHwSev1nWrIlPD7
5eH6rt2HJHw78j+a8U8nFH9x/6N++wnlR/FcJ5eIFEL54yjcMarcRyi/RH3Y
KfYQyr/za9pvNicSyk+x3oncBEL56/o8ziwnnlB+H+z1TamLJZT/evztYwjV
h3Z9edhZNaH6+S6cbYnbSai+vhUFof6YUP3VWCbWF6sI1Wet96TSTEWofrO/
v+dQGU2ovq1bNXVfRBOqfzzvlA2cyjLmXvneTs7R+iIdzoct5ej9JqutvaK9
Odqfbpsy1DmAo/23rlhXcCiEo/O9qXJQ5qs5Ov+VDtmAMpmj+zFdbd2Tn8XR
/V36ILY4+ShH9/vhiMfxsXLulf3/Wc1RfGaqU20ON3EUv7U7N+wqaOcovn2V
0/XOfRzF/2BA44GFjzjKD5GfTrljHOXPpsIJs7gXHOVXWXvFxSoznvIvRlzI
1gU85afS7/FUkANP+SvWSz2p4Cm/c/cmpvqv4Cn/9f15ePJUHyI/L4d58VQ/
pSKhbvnws/W1PAl4qr9ufsSD2cBTfYp48Ds28VS/en3kvctTfYvjND4M5Kn+
3VQOQyHv8dQf8Bz9A79Hf8H66D94/yx/MvSH/oX9o7/hfOh/OD/6I+4H/RP3
h/6K+0X/xf2jPyM+6N+IH/o74ov+j/hjPiA/MD+QP5gvyK/Z+aPnH+YT8hPz
C/mL+Yb8xvxD/mM+oj4wP1E/mK+oL8xf1B/mM+pzdn7r9Yv5jvr+f/7/A70L
qDI=
      "]]}, 
    {EdgeForm[Thickness[0.001370322704798299]], 
     {FaceForm[None], PolygonBox[CompressedData["
1:eJxdVWlMVFcUnrCMUqjKMrTsjolbLAENgpWKp2CVUqWVt5RgBdnqyCLhPhUo
KhalRKRlKVWKBFEJKkGsFJEiyGItQYMGChixQMQFU3AQIxSo0t6Z9tyH/phM
bu57551zvk0dFhcQaaBQKFLpT/ef6Kx2emErQe7NFN+GUR7+8Zmq76LngKNq
7Xg/D511D/KS/7+PusVD92CU3aCNBJdKkwYd63l4aOXQakPP88O1QbblPPR9
n65SvSuB+wf1K8KO83C6yiOxx1qCrbHXp//O4MGipVYTrZJgYvlj/6df8WBi
VxTcaikBva70jOZhhyKufcxcAqdwbe3wFh7mtdSuej5XAml93rjxJh76r84x
a3xbgray22OZXjxUeUw0bzP9r790Vx52fm3U1TVbgkUPD+6fWsCDdqjxl/lK
CYZdriweVunrPfE2lMDvT6POUBMeLoel3F2jkKDEHyxDX3HQOKfQ0PIVgeD8
jbtHRjl4y66o79okgV4DkwyLQQ523bEY2DxO4FArf//2H5xu3rSrzwnULp5r
6vw7B0uKD4PpCIGBwHeOudzgwHVjacb7Q/p6qt4mTre/e36DBH5Qf6fyrOVg
sjmiDB4QfX+f/swBxSPOvp/Ab9OV9xzPc7Aiwflkfw+Bb1r5pgtnOJj1zLrm
SDfRzauZdVpfb9mCDgK69ped4GB/RTUpaSPgGK5drS7U92ds1UpAE/csTfuj
/vkt5FcC2cUT7fn5HHw09XSosYHo8KhYSM9VZvF7516R78u38R2x1fL7ZusX
RvZelOvT58tDzsvfP2h03Wn8rNxf4L4K91Mlcv86/COL5flylic4f1goz0/r
vXTPl/cTdHblJt88eX9hfMCxPdnyfml/Adcy5f1bO7SOuRyW8Tlwd81kfZqM
341Hazt3psr4duR8Me2TQhj+dP8jXnsJ40fBbDvH0CTC+GMr3TEo30MYv6g+
rNS7COPfuZVtN5viCeMnrXciK44w/jq9iFFmxhLGb9pfUk00YfzX4W8dRZg+
BteWhJzREKYfOm9zzHbC9FVKBaH5kjD90f3VFUQSps9qjwlvZSRh+j3y032b
8gjC9E3xqPk2gjD9432Hou9UuqHw2vtWKoHVp3Q4F7JIYN83cjN3j/AQWH/a
IO9ge1+B9d+ydHVuaqDA5nsv0sY7RyOw+S+3K/q8EwW2H2M38+6cdIHt7+Jn
0QWJRwW238+HXY6Plgiv7f+vSoHhM12ZbHGoUWD4rdq+bkdum8Dw7SmfqrPv
ERj+B3wb9jk8Fhg/KD/tskYFxp8NeePKmJcC41dxW9mFCqXI+BdFF7J5nsj4
6e31ZNLfRmT8pfWST6pFxu+s3fHJPktFxn9dfy6uItMH5eelEHeR6aeIEuqW
pzhTX0sSQGT66xaHXbh1ItOn0s1c3LpBZPqto/rI/lhk+qbjNDzyE5n+KR4D
gZ+IzB/wHv0D30d/wfroP/j9Gf6k7w/9C/tHf8P50P9wfvRH3A/6J+4P/RX3
i/6L+0d/RnzQvxE/9HfEF/0f8cd8QH5gfiB/MF+QXzPzR8c/zCfkJ+YX8hfz
DfmN+Yf8x3xEfWB+on4wX1FfmL+oP8xn1OfM/NbpF/Md9f1m/r95/he69a+T

       "]]}}, 
    {Thickness[0.001194464624349184], 
     LineBox[{{281.7588, 98.56450000000001}, {293.6848, 
      88.66550000000001}}]}, 
    {Thickness[0.001167058170253218], 
     LineBox[{{304.9346, 85.627}, {315.58459999999997`, 96.315}}]}, 
    {Thickness[0.0011739097837772095`], 
     LineBox[{{247.8838, 102.7266}, {250.0838, 99.7266}}]}, 
    {Thickness[0.0013520517354009883`], 
     LineBox[{{247.8838, 102.627}, {249.9838, 105.627}}]}, 
    {Thickness[0.0011739097837772095`], 
     LineBox[{{261.8838, 102.7275}, {269.5828, 102.7275}}]}, 
    {Thickness[0.0011739097837772095`], 
     LineBox[{{269.6338, 102.877}, {271.8338, 99.877}}]}, 
    {Thickness[0.0013520517354009883`], 
     LineBox[{{269.6338, 102.7773}, {271.73380000000003`, 105.7773}}]}, 
    {Thickness[0.0011739097837772095`], 
     LineBox[{{283.7842, 102.32809999999999`}, {291.4832, 
      102.32809999999999`}}]}, 
    {Thickness[0.0011739097837772095`], 
     LineBox[{{291.5342, 102.4766}, {293.7332, 99.4766}}]}, 
    {Thickness[0.0013520517354009883`], 
     LineBox[{{291.5342, 102.377}, {293.6342, 105.377}}]}, 
    {Thickness[0.0011350839738079243`], 
     LineBox[{{305.38480000000004`, 102.6279}, {312.58480000000003`, 
      102.6279}}]}, 
    {Thickness[0.0011739097837772095`], 
     LineBox[{{312.6357, 102.7773}, {314.8347, 99.7773}}]}, 
    {Thickness[0.0013520517354009883`], 
     LineBox[{{312.6357, 102.67769999999999`}, {314.7357, 
      105.67769999999999`}}]}, 
    {Thickness[0.001208167851397167], 
     LineBox[{{326.1855, 102.5273}, {334.3345, 102.5273}}]}, 
    {Thickness[0.0011739097837772095`], 
     LineBox[{{334.3857, 102.67769999999999`}, {336.5847, 
      99.67769999999999}}]}, 
    {Thickness[0.0013520517354009883`], 
     LineBox[{{334.3857, 102.5771}, {336.4857, 105.5771}}]}, 
    {Thickness[0.001194464624349184], 
     LineBox[{{293.5342, 88.74020000000002}, {293.5712, 
      85.40220000000002}}]}, 
    {Thickness[0.001194464624349184], 
     LineBox[{{293.57129999999995`, 88.7773}, {296.94629999999995`, 
      89.2273}}]}, 
    {Thickness[0.001167058170253218], 
     LineBox[{{315.50980000000004`, 96.2773}, {318.7728, 
      96.24029999999999}}]}, 
    {Thickness[0.0012469936613664523`], 
     LineBox[{{315.501, 95.9766}, {315.334, 99.3146}}]}, 
    {FaceForm[RGBColor[1., 1., 1.]], PolygonBox[CompressedData["
1:eJxdVW1QVFUYRmL49NtNQVJcZ4hKSR1QHE14l8H1I6MVETfSew9LFAJxzqrr
imAbiQIqRGLJEEP82JiVyJAyApIBmQAnnDAkRRKdyQRBUXfIaHWoi8777kw/
dnbO3LnnPu/zPh9qA49JcnVxcclWfhP/+4LVAaMpAr7NtNfoGmU4GzbW0KOc
S81lhrxTMtxSzcvPVM5G/yk3H5+Uoc5gmTSwU4AutbSu5rAMN5umlvkp582p
peZqkwwz2xu6VMkCjgQknh59R4Zx391zrr0rYPaxjUOFsTLExQQNpiQJ8D5b
Wf9hlAyd09sbOhIF5JRfrPolVAaVXePxV4KAkk3Pb8oOlOFGce7ah7KAhNbu
RZ/Pfnq+17RDwN/u8tWFnjK0fbzMLL8tYJeCb55DgnWBpvjLegHDbqGXPrkr
wSy7ZlpAnID97S+vyrkhwfXi3CmaLQJWvhd1yvGrBHrb8ourdQLCB3urHW0S
KKe26W8IqIyG7vxGCYIq8kXLhmf4vq6RJuaNelMrYLTvSktqpQQK/B8aIwVM
9TlbeaFMgrS4A1rPCAF3lzQOdBZLUOmtTVqxWoA1GmZlHpUgPdutYF3YM/56
D0qwTwGwJkSAl0LYSJYEe4PVV3yXCLh9OtDatFeCueXSnb5XBEzqd/XSGSWY
vV53K/fFp/tYYEuT4IULf0bMX/iM/85kCfqbpu6pmCeg7pJL+fmkp/jGpvkJ
OBfzmbooUQKDpXdtukpAlr2maJVBgtxD8d0/ThOgwM9oT5DAHKxu9fFxPq9i
sbtS3J3vD31aq782yXn/k9zRvnoHp++z1u4tAw854Tv+s8UT7nDCv7DQdKft
Jqf5KsaW3f7gKqf5vxhbNpLSxYmf2kz7g4IOTvwl8wfXh5o58RvbYrPm1HPi
310uCZVquXM/K147sP8rTvtzC52R/ruV0353a088OlzOaf/34yPdD5Rw0oeH
XHKs5Tgn/SgwMrYVcNLXNgWIJo+T/s7oUiMPHuSkz5H4yPH5Fk76Vebtn5PJ
Sd/6OXWXhJmT/m3W6I7Fezj5Q11oOhNt5OSfrS22rN50Tv66vCjJryuNk/+W
NgaZl6dy8qdj+/uHJqdw8u9P47Uh+p2c/K3cb/RXzuh/fN5pWf+v70Xn+wqf
2V/2O+9XHdtY9eC+8/ve2kDTfhdG+EaGm9/6zZMR/gmbec1gNJ8SO7HT/RjN
b6w+2je4gBE/yT0D3kUvMeLPtdTT/7mljPhdOXY+KiKMEf+Oe8PNmnBG+wnP
0Hd4rGW0v0cnrxcXvs5ov77rddu7NzPa/4kJI2xjpI+E2Jj2ozsY6WcC3z8G
RvqqL3DvmpvMSH+LlQ8MpzHS57k/VGtSjIz0q9wXVGxipG8fbWBPYgYj/X/z
veLMLEb+0FhvSA8tjPzz3WRjte0jRv56fG+44kkOI/9NVvgfOszIn1dn2hN4
HiP/bo0JqsjLZ+Rvk2tpcsgRRv5/VamBNOWM+YDPMT/wfcwXvB/zB7+P+YT4
ML8QP+Ybzof5h/NjPiI/mJ/IH+Yr8ov5i/xjPuN+ML9xf5jvuF/Mf9w/9gPq
A/sD9YP9gvrC/kH9YT+hPrG/UL/Yb6hv7D/UP/Yj+gP7E/2D/Yr+wv5F/2E/
oz+xv9G/2O/o7//3/3+mf6B9
      "]]}, 
    {EdgeForm[Thickness[0.001370322704798299]], 
     {FaceForm[None], PolygonBox[CompressedData["
1:eJxdVX1MlWUUB3II+AHqTSECxSIsa0aAOEk5MEQzoysyRNL3fbhI4YV4nmve
iA+7KciHAlJQMmKMGhEiOcIMAWMgGxcXLIhAkRS2TATUgJEhOeq9sHPu5h93
d2fvnuc553d+H24aHhpjZWFhcVz5mf4/esVt9ZRWwIWUyRp1owwXfacbepW6
OLFEk3VWhtsql+wUpdY5Lxn694wMdRqD5fAhAeq44rqaDBmGmpaWOCn17rji
xGq9DMuNDV2qWAEnV0efnzoow6zjB6tuvCtgZc7O0bwwGcJDPe5qYwTYXayo
/yRIhg4HY0N7tID00s6qX7xlUE0GLPw7SkDRrqd3HXOXYbAgc9uELCCqtWf9
lyvn6vtNBwT8Yy1fX2sjQ9tpz0T5HQGHlf5cZiTY7q6P/C1CwNgC7+5P70mm
++xXhwtINr64OX1QMp1fErBHwKb3gs7O/CpBZKVPp59awNa7/dUzbRL4dvq1
ObwloCIEerIbJVhXli1a3pjv77sayTRv0NvBAqYGrrXEVUimeS81BgpYuuhi
xdUSCRLCjwbb+Au4t6FxuKNAgm/tgmM2+gkoD4EVKack4McW5G73ncevP02C
5IhKny1eAmwVwB6kSqDs45rjBgF3zruXN30owbOl0sjASwIsb1nZqnUSOO5Q
3858YW4fayrjJXC9+qe/69p5/Dti5/o7UuYioK7bovRKzFx/0/ZOAn4K/cIt
P1qCg4b+bQkqAamTNfmbNRJknYjsuWwvQGk/yRg1937rokXm7+dY2GGttfn8
6Oe1ETcszffPZk4N1M9wel/T2rNneIJTf4U/G2xghFP/z+fpR9qGOM339bTn
nY+vc5r/q2nPB9ouTvj8kDI5ntvOCT8tH7852swJ3/CWyvL0ek7428hF3lIt
N+9n4+tHk89x2p+197KE38s57VcfXPgwo5TT/iciA62PFnHih61clNPyGSf+
qGFF0t5cTvzapzQSkMWJfxfUcYFpaZz4OR4ZOOtq4MRfZd5bq1I48TtyVV23
SOTE/6rykPaXj3DSx3N5+u9DdJz0s7elMrU/gZO++tbHOHXFc9Lfa40eiT5x
nPT5eP/7JxZrOenXOFvrFXGIk76V+3XOSo36x+8dhh3/OXaazyt4Hvvmlvl+
Vc7OqvG/zO/bBbvrky0Y9fdgrHlfnw2j/k0ys13GaD7FdsIcnBjNr6s+NXB3
DSN8YnuH7fLXMcLPqtjG+alXGeG7afpKkL8vI/xn7o81B2xltJ+tSRHtC7cx
2t/DMzcL8t5ktF9FR/t7djPaf2GmIoS9jPgRFRZqPHWAEX9M/T3SMOLXpVzr
rmdiGfFvvfLAWDwjfl7+Q7VFq2PEXxYW6lGgZ8RvBa/e6CRG/D//o8bQn8pI
H/7lg9KEgZF+ahfrqiuPM9LXo/tjZY/TGenPhP9oBiN99i2fjOJZjPSrPF+W
lc1I33qr4livk4z0b4qBeKVGf8Dv6B94Hv0F70f/wffRn7A/9C/sH/0N50P/
w/nRHxEf9E/ED/0V8UX/RfzRn3E/6N+4P/R33C/6P+4f8wH5gfmB/MF8QX5h
/iD/MJ+Qn5hfyF/MN+Q35h/yH/MR9YH5ifrBfEV9Yf6i/jCfUZ+Y36hfzHfU
95P5/2T9P48UqHw=
       "]]}}, 
    {FaceForm[RGBColor[1., 1., 1.]], PolygonBox[CompressedData["
1:eJxdVX9MlGUcxwuBkPwBiCfoHdegZUSMKTJnwJdshRHsQiIwfN4nGXGyA47n
VRRBu2sWyY/YTSmnKCQ6j7o5ZlZIBPFLrNOWhCEkOMG6HCNR0YAc9Rzb93m3
/rjdnr3v+32+38/380O3vSAlW+Xm5mbhP9f/nnCdduppGcZOH+sOtklww+D2
7TV+PmmKyU3/RIJVJ8jBEn4e5c8dByT4xZqpcupkWGipyTLLEhzzCjqxkp9N
Md4DJdsl8O1t6fcPluHDgMGzXW9I0GfN1AxpZDj76q292+Il4Pc9yF0tw2Yf
lSM5UoI6ssZxKUiGtrrAiOM6CUbv1GgerpyvF53sK8HIobLseytk6A5uYjlP
SPCCTqtuXy6D9oPxwr+mCOSn7Tsr+clwm/f35x8ENkx31vcvlWFPW93s24ME
nnMszdEuliHWe6Ah6TJx1SuOXyRDbXewvqudwGRAgv5FLxkePZtZ3fklgcdq
OWvZQhmamOGe3kbgBFkT1rlAhojhEI+dxwkU2iu0+jkGvzaYtkUeIrC0t6W5
dZaBjyqs7OODBNTyQP6TfzNYt3atn9VMIGSXqiX6AXPVs8buIXDVmum7+S4D
5z+N1loTgeYqj8nYcTbfX9MOAkXhOkegk4F68Ke3zFkEbFFXgkZGGVxvMMUs
IwScuWFby0eYa97bhgwCP1sz54KHGNQHRgxXvknArcBibrjGXPh9837KfH/p
flcZtHDA9fr5ef4tvMxgdK9/8mwygZdnJ8a/72XwmmsAfj7nU1i6pEt5/jlN
7ctrU773fiU0e/iCUp+/b5e+Uu63uPdoHzUp/fH1rD9pV/rn/Riybcp81ZG7
w+NPKfPzeo/X1yv4pNuikhJqFfxoasqnRUcUfHl/KV2HFfz9V//wMMKq7Gf/
YMzMd1VM7O/S73H9+eVM7JfvY25TGRP75/y8G3uACX4c9QrSvGNhgj+B8oDK
vp8JfvW3jvnrSpngX2PUFUdHMRP85PXqqnczwV/tlNGjchcT/DYPxhQ3y0zw
n79fEMCY0Icz7pR0xsSEfr6gqZ3GAib0dfpm22JDPhP6O+9T2Ho0jwl9fh09
/ZIHP6N+y5turbQbmdD3Ms7fKn5G/ePzkN9mNHcuKN+75tvlUOp3/PhZaMcN
5f60xeHneiaU/iCKDO2bU/p/ShXmyTypmK+9LlAqXkLF/O68QMoKKvAJKwto
nNFQgZ+5ZtOivGeowDd17HRFYzgV+N/vS9puX0fFfmwXE3vZRir2x/G/PxNP
xX5rNlWsikugYv8G60RpXDIV/KgwOhOnt1DBn9ejD3a8m0EFv6a3jC3/iFDB
v5EQD0tGFhX8TPRRbbyeQwV/K43OkgVGKvg9eeZiSV8BFfzv4fxIkKnQR/qG
80doERX64feFqoup0BefN8VYQoX+Dqvd07buo0Kfz5cF7Li5nwr9elpquqbf
o0LfOw3W4w1mKvTP9xExzM/oD/gc/QO/R3/B+ug/eD/6E/aH/oX9o7/hfOh/
OD/6I+KD/on4ob8ivui/iD/6M+4H/Rv3h/6O+0X/x/1jPiA/MD+QP5gvyC/M
H+Qf5hPyE/ML+Yv5hvzG/EP+Yz6iPjA/UT+Yr6gvzF/UH+Yz6hPzG/WL+Y76
/n/+/wdl8orp
      "]]}, 
    {EdgeForm[Thickness[0.001370322704798299]], 
     {FaceForm[None], PolygonBox[CompressedData["
1:eJxdVX1MlVUYxxsiKaECXvlQLjRwGSNGhswp8BCrcAxGFyIgPO8JRlzZ5eu8
oSBgF7MIkdwdUU5BSDSh3TFWVkoE8aGUV9sijCDABOvGGCmKBNSo87I95938
4+7u7H3f5zzP7/l9+Kbn6TM1dnZ2R/hP+S8K9NXNPSnD5PnTfT7NEowa7L6+
yc9n88Oykz+UYMsZUlnCzxP8ufWoBD+Z0zQ2XxlWl9dmmGQJTjt6nfHg5/yw
tUMl6RK49LcPuvnI8K52uLX3ZQkGzGneI94ytL50+9C+SAn4fQ+yt8qw10lj
jQuWoIFst37nJUNng2dQva8EE1O13g89VuqFxrlIMF5TkTm7WYY+nzaW9ZgE
z/jq3Ls2yaB7Z7rgrzkCuUllrZKrDHd4f3/+QWDXQk/j4AYZijobll4bJvC0
dUOWzlmG8LVDTbHXiVKvOHKdDHV9PvG9XQRmtdHxexxlmH8q7UTP5wSW3eWM
jatlaGOG2fhmAo1ke0DPKhmCxvwc3qwnIFuqdPHLDH5uyt8XXEOUeS91LDFw
0gRUvF9JwFMeyn38bwbP7tjhajYR2FaoaQ99wJR65vAiouDnsvcuA9s/Lea6
fALt1Q73wqcZ7OH9te0nCj5WTxsD7fAPr5oyCHwacsNrfGLlvrCNhMBUdkDq
sXGm7OOOIYUo+C77jDDg8I0df4WAJq/c1HSTKfh9dUS/0l+y648M2jng8fFE
wfu/gusMfjvkFrcUR+CFpZnpb/uZso+ACn6+6FRQur5XfW6hiQM5ner3Ti/6
Z45dVuvz9y3SF+r9b9tf0c23qf0ll7XuPGtR++f9GDKb1fnMwQcDI8+p8/N6
/+5sVPFJbQ6Jja5T8UtP1H904KSKL+9P3/uBir926/cPg8zqfkzDYYvfVDOx
v2u/RwzmHmNivwp+URVM7J/jfzf8KBP8OOXo5f16ORP84fvVWA4zwa/Bjkk3
31Im+NcScsPaXcwEP3m9hhMHmeCvbs7ocLyQCX7z/oovyUzwn7+fp2VM6MMW
cU66kM+Efvi8PcY8JvT1ya1OZ0MuE/rj+HWcymFCn1+GLjzvkMOEfqvabntY
jEzoW+FvNT+j/vG536+L3lOX1e+V+Qqtav3uax/7d4+q9yc5B352ZUbtD0LI
SNmy2v8TmoA1bA0V83U1eErF66mY354X0G+mAp+ACm3LojcV+Jlqo9blbKMC
38TJ81UtgVTgf38gNt3yHBX7ab4a0892U7E/jv/9xUgq9lsbVbUlIpqK/RvM
M6URcVTwo8poi1lIoII/MaGV3W+kUMGv+YTJTe8RKvg36udQnpJBBT/5/nb/
kkUFf48ZbSWrjFTw+96FqyUDeVTwX+FHtEyFPpJ3XTxJD1Chn4WESX/3Yir0
NTsQqzeWUKG/Gnf7pNQyKvTJ8dt/6zAV+nUor+1deIsKfXM51TeZqNC/wr8x
fkZ/wOfoH/g9+gvWR//B+9GfsD/0L+wf/Q3nQ//D+dEfER/0T8QP/RXxRf9F
/NGfcT/o37g/9HfcL/o/7h/zAfmB+YH8wXxBfmH+IP8wn5CfmF/IX8w35Dfm
H/If8xH1gfmJ+sF8RX1h/qL+MJ9Rn5jfqF/Md9T3o/n/6Pl/h6+SLQ==
       "]]}}, 
    {Thickness[0.001370322704798299], PolygonBox[CompressedData["
1:eJxdlX9QVFUUxwkZW36kBSuRaPwYkYVEMWhwVPDgIDngIBBl6vLeBZQISLyM
RMAOiCKwIL+GkkIxnQCBkIAEZECHFgNMCBRIiMIaK8kFKUBU1KG3MOfemf7Y
2Xnz5t17zvd8vt9jExoTeFBfT08vVfrp/vM0DxXK6xS+TZqq9W8RYfr5wDV3
6bk4/kxoZqUIb7q4FN7tokAtX/rtaZEIf6/daLJbevaPKm6qTRehrmTyQmon
hYCo4vjqOBEUyrxRVQeFLKuwmpkDIoyt3ajY/j0F85M+93ODRMjVPHx2q52C
UUN581EvERqkC501FNLO9lT1uorwODlSEdxG4fNdK3al2okwo1DG7L1KIaS9
/43T5iJ4NU7b2LdSeLRUHLKViZCmDbjc2UwhVqpv9ZwA/jlFVVubKGgNXG8W
jAuwnfx5OOMShcROh81pdwSYVSiPV9ZR2PSBV+XcLQFk1av2ldZQ8Bgbrp7r
EEBe8/ZHCV9TKPeDfnWLAI3Tz10dKxbru1grgNqTOFwupTAzcvu7qHJB169m
zXkKy4wbyq+fEcBZVv0JLaEwvqHlXnehAFuNbrd/+QWFUj8wS8oWdPqtqvts
Ub/h4wL02Y48KS+gYCgJ9kAl6PQZOJZD4a8au9KrHwvQ9sN5O281hRdG9Q39
qQDz8/NhU2kL87CuiBZ0+srURxf1744QwMLgvSxjFYWmm3pnNQcX6gtNiqdw
JfCUTX7YQj+yn2MpqKZq8zeHCqDUAXCIglR+QmeIAIUWBo7xH/L3Eh0bBg/w
78tOX1N5EX5+h6+bumM/vz9RXnNDuYfX90efbYvsHV6/VM+PN/x4fxEFE6oL
Prx/6Tz3Em+uT3h4eHrNdq5fZOuR3l88uL5SfXkOW7j+jhnm7qfc+HzW1Zfs
XuPK5/f6Ca37oDOfryR/cpUTn//+PI26zJHzMa7aNthpz/mR+BwyteN8fXXY
3SjTlvO3zKn+d4U151PSd3B2Nee3NjYieNqS8+1UXzJptZLzL/G5JNmC+2N9
fcny5a9y/zxSKLMHVnB/HZEE7JVz/3X5ul3Ul3N/Sjx7HjLj/k2JbLWWm3F/
O+gAMOX+x/fdKTvnLXr495KeqWWj/Hz5SZ+qfyb5/UbednGJeoTV90Dbtvcn
GWH1V7zVs8XwFcL6c7KxCnr5NcL6p9XZI2PWhOkTMXjPKF9BmH76xTLLJc6E
6bvpscZrmxth+s9NaNs8PQibj0fC+10v7iBsfrNFvxbm+hI2X4ud/sr+AMLm
/2nGiX39ewjjIyQosDM7mDB+dPU9CSWMr+acpX0rIwjjb510gTaaMD6v3JW7
R1LC+JXOsy+MI4xvY2+7wbAEwvj/pjE0ZVhFmD88S+8I/6YQ5p9LJrS64hhh
/no6oT33LI0w/5lI+t9PJ8yfQ6ZTITGZhPn33UD7c5lqwvwdp18c4ZJFmP/X
21jNREvPmA/4HvMDv8d8wfMxf/B+zCesD/ML68d8w/4w/7B/zEfUB/MT9cN8
RX0xf1F/zGecD+Y3zg/zHeeL+Y/zx/2AfOD+QH5wvyBfuH+QP9xPyCfuL+QX
9xvyjfsP+cf9iP7A/Yn+wf2K/sL9i/7D/Yz+xP2N/sX9jv7+//7/D6ScrJE=

      "]]}, 
    {EdgeForm[Thickness[0.001370322704798299]], 
     {FaceForm[None], PolygonBox[CompressedData["
1:eJxdVX1MlVUYJ2R2QYuCK5FofCRywUgMGk4FHhmRA4dALNMu73sAJQISD5MI
uANBBC7I1zApFNMNEAjvgOLDQY4uBpgQKKAShTVnklegAFFIR++FPeds/nF3
d3b2nud5fs/vwzY8LvigoYGBQYb00/8Xah8plFcpfJcyXR/YJsLMs6ErHtK5
LPFMeE6NCO+4upbc7aFArV76479SEf7euGX1HukcGFPWUp8lQkP51IX0bgpB
MWWJdQkiKJSFY6ouCrnWEZrZAyKMb9yi8P6JgsUJvwcFISIUaB89vdFJwaSp
6tJRHxGapIIuWgqZZ/tq+91EeJIarQjtoPDV7jW70+1FmFUo4/ZdphDWObjp
tIUIPs0ztg7tFB6vFG/byUTI1AW1dl+iEC/1t35BgMD80todLRR0Rm7Xix8K
4E3uHc7+nkJyt+O2zDsCzCmUx2oaKGz9xKdm4YYAsrp1+ys0FDzHR+oWugSQ
a97/LOlbClUBMKhuE6B55pmbU/VyfxfrBVDvJI6tFRRmR2/9GFMl6OfVbjhP
4eVVTVVXzwjgIqv7gpZTeLi57X5viQA7TG51fvM1hYoAME/JE/T4rWv4chm/
kWMCDNiNzlcVUzCWAJtUCXp8hjLyKfylsa+4/LkAHT+ft/dVU3hhzNA4kAqw
uLgYMZ25tA+b6lhBj69MfXQZ/94oASyNPsxdpaLQct3grPbgUn/hKYkUfgg+
ZVsUsTSP7Nd4Cqrp+qJt4QIo9QQ4REFqP6k7TICTlkZOiZ/yewmvzcMH+PeV
p6+ofAh/v8vfXd31Ma+fLNdcU+7l/d0bsGuTfcD7l/r55VoAny+qeEJ1wY/P
L73nUe7L8YmMjMzSeHP8otuP9P/myfGV2FvouJ3j75Rt4XHKne/nrcbyPRvc
+P7eOK7zGHbh+31zdD611pnvX8JDXenE+TGp8hruduD8WUiNvm1mz/lVcdjD
JMeO88/UufFPhQ3nZ2ihdnhuPedvQ3xU6IwV5/fbjeVT1ms5/yW8V6Racn1I
96amr3H9PFYo84bWcH0dkQDsl3P99fi7XzSUc31KfN55yJzrNy263UZuzvXt
qCeAGdc/3vem7Vq07OPfS3imV47x9+Un/Gr/meL1TXztE5INCOtvUtex76aM
sP6r3+3bbvwqYfM521qHvPI6YfPTurzRcRvC8Ikavm9SpCAMP8MymdUKF8Lw
3fpE6+PlThj+CxO6jp2ehO3HM+mjnhffI2x/c6W/lxT4E7Zfy12BysEgwvZ/
Mvv4/sG9hPEjLCS4Oy+UMP7o+5sPJ4xfrfkrB9ZGEca/TVIBXSxh/Gy/K/eI
poTxl4QEO5QkEMZvCa/hiCTC+K9pDk8bURGmD6+KO8K/aYTpp3E1ravOIExf
8xO6c08zCdOfHv8HWYTp86bZdFhcDmH6lcqfy1ETpu8Ew7Io11zC9C/tYzZW
OqM/4D36B36P/oLvo/9gffQn7A/9C/tHf8P50P9wfvRHxAf9E/FDf0V80X8R
f/Rn3A/6N+4P/R33i/6P+8d8QH5gfiB/MF+QX5g/yD/MJ+Qn5hfyF/MN+Y35
h/zHfER9YH6ifjBfUV+Yv6g/zGfUJ+Y36hfzHfX9fP4/f/4f7oq1SQ==
       "]]}}, 
    {Thickness[0.001370322704798299], PolygonBox[CompressedData["
1:eJxdVX1MlWUUv0AoH+oUyBQqwMU0tUsLCtSBhwmKHyHfhMv3fYCoO7lD8Hn4
ZoGCeAV0EJoNBVkigiLQDM3AQjRAQ0NAkkGgVkKCHxhFglQvsnPu6o+7u2fP
3vOc8zu/D/vw7f6RhiqVaqfym/pXRx8zqE8QcCblSY1vnQy9tZklRcq5MOFI
uK5ChsasEwlrlHOszezbE4dkOBFy9e+qeAG+UYXnarJkCDp66vSdOAF+UYUJ
lXEyHOg0fdYrBGTbRlSNfiCDUj/scy5gfu6G+/sDZbh/951gpx0CzGrLzqd7
yvBJxS6//BgBmcXXTv7gLMNDV6/vL0QL+GzTi5t2OsjQPNNt1ddaAWGXOpYd
ni/DvdwlC3XbBIzNkG8tMpHBcnVT7xKNgB1Kf6+MS7DgYOdkUaSAoRecb+QP
S1BnbDE6GC4gufn1lZn90lQ9F3MmwPUjz4rxdgmMLaxWz9gqwH2wu3K8SQK3
w0EZPaECynygY2+dBC7WDSm5wdP9na6RoN7YosQ6QMBoz48Xo8okONhpqtmz
WcAc89qyK0ckyJ6M3Ni5UcCwY91Aa4EEkWO/XDT0FlDqA5YpOdLUfGusPKfx
686Q4JGr1zozEGCqAPYwVQLH6GNe91YJuFflUPpNvAQJm189W+EiwKDP0NQ3
VoK8ADE32On5PuzKtRJ4jES0Dqun8W/VSBB89FTY9qUCzt1QFTdGPu/Pu99B
wAX/T+3zIiRomek25mYvIPVJTd7KcAm+qjYayH1ZgNJ+UnOYBI9dvWx6XtLf
+68vslthqf/eoN44unyOvv4ibWLyUjP9+13Oj+objP/TX6XWQN9/Zmrbt46T
nOa7/IU62vwpp/mVemqDPzjhM8U/ixFO+DX11jbAA074+q0vSt/3Gyf8s06E
qMd/5bQfXXsf6O5y2l/y8eWOK/o57TdtYmXMnF5O+1fwSDHt5sSPDUXpTcu6
OPFHwfdKfAcnfqnyP54YauPEv6h3f2/Pvc6Jn+erjZq3tHLi7+yCCp+Qq5z4
nd3edzujhRP/FbxH7zRx0odyr+LfcdJPwPqiVNfLnPTVpgzodImT/l7TJhZ/
2MhJnzHXdW+1X+Sk357syXmJyhn1vTu17Uyockb9431rmvc/C67pv1fw3Hm8
T1/fKnfDyceP9O+brXWIS1Yx6u/hUENolwmj/svfvrbKdB6j+d6wtw2cu5DR
/LGVOT2Ddozw0dwcMMtbwgg/w0ITG6M3GeHr+lej52oXRviPPxhq8HBntB/3
pPdaZnox2t+fh34q2L+R0X4XePu+3+HHaP8H9uze0hHCiB9hgf7NOVsZ8Weq
v6fhjPh1ft+MNmsNI/4tVx4Y0jLi54Wfrdy2xTLir1JvcUEcI36br3W4GZHE
iP/VZ8PTulMZ6cOjtF8aSWOkny9nxVaW72Kkr4kHQyXPMhnpb5aC//0sRvq8
ZfEkbLuOkX6D/BeX6PYy0necYaHGKZuR/tX2tqNa5Yz+gPfoH/g9+gvWR//B
99GfsD/0L+wf/Q3nQ//D+dEfER/0T8QP/RXxRf9F/NGfcT/o37g/9HfcL/o/
7h/zAfmB+YH8wXxBfmH+IP8wn5CfmF/IX8w35DfmH/If8xH1gfmJ+sF8RX1h
/qL+MJ9Rn5jfqF/Md9T3//P/X5xLsEo=
      "]]}, 
    {EdgeForm[Thickness[0.001370322704798299]], 
     {FaceForm[None], PolygonBox[CompressedData["
1:eJxdVXtMllUY5xKXD4opkKlUihuLpKCFBeKQxwmGYgiIEC7f9/ARxYRx8RxE
gQkC4Seiw9BsKJclchFEyiEWWIAGaEAISBEkagXEzTCKBMneT/c83+YfjJ2d
7z3nOb+rrTomINxAT08vTfnT/neMPq1fnyDgQtL9ar86GQZqMorylXVewim1
plyGpszShPXKOs7mudtzJ2QoDb7+X9VuAX6RebXVmTJsK6w4dydegH9kXkJl
vAzHelQPB4SArGVhVdMfyKCcH/o5F7Aoe9PokUAZRu++HeS8S4BZTclXqZ4y
fFKe5n80VkBGQfvZH1bJMOnq9f3laAGfbX5+8347GVpM3Nd8HSUg9Eq3w8lF
Mgxl2y/R7BQwYyz/tMJUBiuP5gH7CAG7lPlempVg8fGe+fxwAWPPrLpxdFyC
OiPL6RG1gMSWV90yBiXteS7mTIDrR57ls10SGFlaexjvELB2pK9ytlkC95Pb
0vtDBJT4QvfBOglcljYkZQc9me9ctQT1RpZFS7cKmO7/sTGyRILjPaqIA1sE
WJjXlFw7JUHWfLhPj4+Acae64bZcCcJnfms08BZQ7AtWSYck7fvWW3s+wa8v
XYJ7rl7vmIEAlQLYZLIETtGnvYbWCBiqsiv+ZrcECVtevljuIkD/loHKL06C
nK1iQZDzYz6Wl0VJsG4qrG3c8Qn+bRESBBVWhMasFFB7Q6+gKfzxfN6DdgIu
B3xqmxMmQauJ+4y7rYDk+9U5bmoJas8bDme/KEAZf29L6OP5bPpf0O37b8xf
vtpK971+vVF0mYXu/BVRexJXmunu7111r77BSDcfTIVVRunr5s9I7vzWaZ7T
+65+4Rht/oDT+5XzHPX/5oSPVn+WU5zwax6oaYAJTvgq86Ue/oMT/pmlwY6z
v3PiR9N1CzR3OfGXeOY1p9WDnPjdN+cWazHAiX8FjyRVHyd9eOenNjv0ctJP
YGHFtd3dnPT1KGff3FgnJ/3tfPevruwOTvq8dN6wZXsbJ/2a55b7Bl/npG9l
vtvprZz077cxf/pOMyd/KPt6/DtO/lHem+x6lZO/OpQfOF/h5D8Fv4IPmzj5
M7ZD82ZXIyf//pw1v3CPskZ/K3xcCFHW6H/cb0vxfrS4Xfe9guf+M7d051tn
bzr75z3d/WYb7OIT9RjNNznWENJrymj+srfa16gWMnrf67bLAhcsYfT+uMpD
/SPLGeETcXPYLMeeEX4GeaY2hm8wwtf13yZPDxdG+M9OjDWsW8uIn7V732s1
8WLE3z8nfsk94sOI38Xefu93+zPi/9iBj7d3BzPSR2hgQMuhHYz0o53vgZqR
vi4dNu5cGsFIfw7KBWNRjPRZ/6u1+844RvplgQGv5MYz0reC182wvYz0X3VR
ndKXzMgfHsWD0lQKI/98+WxcZVkaI389mBgrepjByH9a/EczGfmz1/J+aIyG
kX+V64s0Bxn5O94gL8I5i5H/FT6mo5Q15gPuY37g95gveD7mD96P+YTzYX7h
/Jhv+D7MP3w/5iPig/mJ+GG+Ir6Yv4g/5jPyg/mN/GG+I7+Y/8g/9gPqA/sD
9YP9gvrC/kH9YT+hPrG/UL/Yb6hv7D/UP/Yj+gP7E/2D/Yr+wv5F/2E/oz+x
v9G/2O/o76f7/+n1/+K5uYw=
       "]]}}, 
    {Thickness[0.0011739097837772095`], 
     LineBox[{{262.68460000000005`, 127.127}, {270.38360000000006`, 
      127.127}}]}, 
    {Thickness[0.0011739097837772095`], 
     LineBox[{{270.4326, 127.27539999999999`}, {272.6336, 
      124.27539999999999`}}]}, 
    {Thickness[0.0013520517354009883`], 
     LineBox[{{270.4326, 127.17579999999998`}, {272.5336, 
      130.17579999999998`}}]}, 
    {Thickness[0.0011739097837772095`], 
     LineBox[{{284.584, 126.7266}, {292.283, 126.7266}}]}, 
    {Thickness[0.0011739097837772095`], 
     LineBox[{{292.33299999999997`, 126.87599999999999`}, {
      294.53299999999996`, 123.87599999999999`}}]}, 
    {Thickness[0.0013520517354009883`], 
     LineBox[{{292.33299999999997`, 126.7764}, {294.43399999999997`, 
      129.7764}}]}, 
    {Thickness[0.0011350839738079243`], 
     LineBox[{{306.18460000000005`, 127.0273}, {313.38360000000006`, 
      127.0273}}]}, 
    {Thickness[0.0011739097837772095`], 
     LineBox[{{313.4346, 127.17579999999998`}, {315.6336, 
      124.17579999999998`}}]}, 
    {Thickness[0.0013520517354009883`], 
     LineBox[{{313.4346, 127.0762}, {315.5346, 130.0762}}]}, 
    {Thickness[0.0014753807788328353`], 
     LineBox[{{237.7842, 106.9297}, {250.5852, 121.1157}}]}, 
    {Thickness[0.001167058170253218], 
     LineBox[{{250.5088, 121.07809999999999`}, {253.77280000000002`, 
      121.0401}}]}, 
    {Thickness[0.0012469936613664523`], 
     LineBox[{{250.5, 120.7773}, {250.333, 124.11529999999999`}}]}, 
    {Thickness[0.0014000130300689288`], 
     LineBox[{{325.3838, 122.7285}, {337.5188, 109.2715}}]}, 
    {Thickness[0.001194464624349184], 
     LineBox[{{337.3799, 109.3652}, {336.97490000000005`, 106.0522}}]}, 
    {Thickness[0.001194464624349184], 
     LineBox[{{337.42189999999994`, 109.3984}, {340.8268999999999, 
      109.3964}}]}, 
    {Thickness[0.0014753807788328353`], 
     LineBox[{{260.3682, 105.9805}, {273.1692, 120.16650000000001`}}]}, 
    {Thickness[0.001167058170253218], 
     LineBox[{{273.0947, 120.12889999999999`}, {276.3567, 
      120.09189999999998`}}]}, 
    {Thickness[0.0012469936613664523`], 
     LineBox[{{273.085, 119.82809999999999`}, {272.919, 
      123.16609999999999`}}]}, 
    {FaceForm[RGBColor[1., 1., 1.]], PolygonBox[CompressedData["
1:eJxdVXlQlVUUNxYhE0EoQnIBxkETCCn7Ho/34B0DTPYSIx4SOyIq3AuIAyHK
olIKL5JEZqiQYtFBYw0SlMyEXJGUFmImaSDIBShhAiyg+8Y5h5n+ePPmzp17
vnPOb7OOYltidRYsWJAtftr/8BLf5/L3cNCcSDTNPakAo36HpgRxts8z741U
K+BR3RtHzcT5PfPeLkczBfycnWJ6IIWDftASB90uFzh8des39clPzo/ed4HO
2Qbjs0kcHtg6GZq97gJhJb6pyZyDRW/XZIa+C1ga9cfrMg5j+1SvunfI4ds7
drGRCRxu2/RN7z8sB6vo0V8LdnFYLY6eXnKYdhryPxLPYVPz+MwZIzlYtHxv
HxzH4ePLVnXX7ziDZzz7cyrmSX8tpc7g/XXm0sQoDjvP7ynKi3WGEcc2g3Ph
HE51+sjedHKGKach775QDuWezePr5mQgKS9s+VHNodVrsY7dLRkkdswW1wRx
2DpQWRpXLoM4j/gPQgM5dIv+/k6VwUPHtsb7ARyOWegFjfnKoGO2IeNtXw4z
PWn3ttvKoHWNcXjFZg7JOz4cSdGRwXFrzQ+3PTgEinr2v0mwMno0aBA46Ip9
VV+SYFX0aMgvSg6D2g9USSDwUDc7c1DHKO66aCSoTv/uavoGDmLc5Kw0CS5m
rlhtu56DgKerP1aCpBeM+s/bcdAT9ZKDJC0eqao1HD4dq+709pa0/W2rteEg
1teTtVHSzr9oyUoOtaLBdUoJ/ug98zh0GYcRgUeYi6Td/0s1z87f56Rs2vC0
yfz7l4e+yE57Zr5+YLG15vHC+e8bhpd0F+rM9zcoWWal/8uo/11+41Vz44zm
u99Sq9vygNH8VfbuBz8bYLSfochy844+RvsbNWo/Zd3DaL96w/lr224w2j/7
/KmDH3Uwwidl2vh0XTsj/ILKag6ZfsUI3zCfKwYX6hnh392oXtFYw4gfE5rA
pslKRvxZXHS6teAkI35F7A1YmVbKiH/SmPPNc8WM+CnqffnWMUb8TXu38rK/
hhG/RX/3qo8w4r+YxyQmj5E+xP2Lhw8y0o/+cL7V0hxG+pqLnRw0yGKkv1P2
7jEJ+xnp87W/ovM9Mhnp9/mdfj6F+xjpW+ChCRRn1D/e5+8ezqgYVtB77f1P
Dkqqr2uXV6yXoqTvq+VNV8xblNTfbE9a/OS0kvqPNgmWFypcab6JmZ6paxmu
NL9NnUC01ZX2EyJv2nxz0pX2t+jM8pAdr7jRfsstHd/xTXCj/Wv7i650I3xA
sLm4z43ws12YffyWsYrwFeUGpzaqCH+Po7uH/0lSET+2xSjCL5WpiD9hgiDS
dRXxq73MshYmVMS/1CILve1GQPxc62T4MGIVEH8dGj4Z018PxG/xfsxLBcR/
09yL16z9gPQR8Xt3VI4aSD93AwpORMQA6UvQ0as+AUh//lEmwfGpQPo8uzyk
IjMDSL/LhEAHDgDp+0a5515NDpD+H+8XjM4F8ge8R//A9+gvWB/9B7+P/oT9
oX9h/+hvOB/6H86P/oj7Qf/E/aG/4n7Rf3H/6M+ID/o34of+jvii/yP+mA/I
D8wP5A/mC/IL8wf5h/mE/MT8Qv5iviG/Mf+Q/5iPqA/MT9QP5ivqC/MX9Yf5
jPrE/Eb9Yr6jvv+f//8BD4OLOg==
      "]]}, 
    {EdgeForm[Thickness[0.001370322704798299]], 
     {FaceForm[None], PolygonBox[CompressedData["
1:eJxdVXtQlFUUJ55mIAjFICkC46AJhEz2Lcsu7GEAk5cWKAkib4Ql4V5eDoQg
IEEpbBiKzlghxkMHDBCCBCUzIZ9ISg9iJikINBFKmHgU0LdD5zDjHzs7d+7c
851zfi+rSOYfo6mhoZEn/tT/YSd9XypK5aA6kWh86LQMDAbsmxPEs12haV9E
kAyeNrx5xEQ8v2/a1+1gIoOfclOMD6Zw0AlcYa/V7QwFN3Z83Zi8eH76gTN0
zV8wPJ/E4bGN4zKTN5wh9KRvWjLnYNbXPZWp4wzmBgNKLcZh/IDidfdOKXxz
3zYmIoHDPev+mewCKVhGjf1S/A6HdeLR00sKM47D2w4rOWxpmZirM5CCWet3
drtiOXx8zbLh1n0n8FSyP6ejF/trPeUE3l9lrUyM5BB/KbW0MMYJnji0610M
43C2y0fylqMTTDsOe/eHcDjj2TKxcUECgvyy/w9BHNq99DVt70ogsXO+rDaQ
w87BqlOxFRKI9VB+GBKw2N/faRIYdWhv+mM7h2Nm2oHjvhLonL+Q+bYvh4Xe
9Ed7bSTQtt4wrHIrh9S4o09SNCVw3Er1/T2PxXp2vwpgETUWOASL+6q5KsDa
qLHgn+UchnvED1QLIOIR1OLEITha9sBZJUBNxrc3MjZz6LRsSM5JF+BK1pp1
Nps4iPB0D8QIkPSywcAlWw7aYr3kQEGNR5piPYdPx2u6vL0FdX+76605iOvr
zXET1PMvX2HBoSE57uhGuQAP++pmQ1ZxGBPxCHUW1Pt/tfbFpfu8lC2bnzda
eu84/Hlu+gtL9f3LrFSzukvf1w072VOiudTfb4J5Tsa/jPpX+k1UL0wwmu9h
a71W62NG81faueefGWS0n6GICtPOfkb7GzXoOGvVy2i/miNFG9pvM9p/wmfP
5R/rZIRP0ozhuYYORvjtKK99z/hLRvju8bmud7mREf49TUFrmmoZ8WNSFdA8
VcWIP/ql59qKTzPiV/j+7RbppxjxTxh3unOxjBE/xXpf7PyIEX/T3626tk3F
iN/JM4aPag4z4r84j1F0ISN9iP2/UpDPSD9aI0WWK/MY6WsuZmpIL4eR/qrt
3KMTshnp0+2vqCKPLEb6NY338yk5wEjf8X4TqgDxjPrH+6J9I5mVIzJ6r77/
0V5O9bVsC8u0U+T0/SBp83XTVjn1N9+brpyakVP/UUa7pCUyF5pvcq53+mam
C81vrSZcmwvtJ1javPXOlAvtb3nd6uC411xpvxXmDnt8E1xp/+r+oqpcCR8Q
2VzW70r42ejmHr9rqCB8xXJD024Kwt/jyL6Rf5IUxI/d0bKwq+UK4k9om5e+
cEtB/OooN6+HSQXxL63UTHuvARA/NzguGw1fC8Rf+wufjOtsAuK3+H7cSwHE
f+NDV25a+QHpI/z3nsi8ICD9PNhefCI8GkhfIh29GhOA9Lct0miXMg1In+dX
B1dmZQLpd5Uo0MGDQPq+XeG5X5UHpP/ZbJHRh4D8Ae/RP/A9+gvWR//B76M/
YX/oX9g/+hvOh/6H86M/4n7QP3F/6K+4X/Rf2v///oz4oH8jfujviC/6P+KP
+YD8wPxA/mC+IL8wf5B/mE/IT8wv5C/mG/Ib8w/5j/mI+sD8RP1gvqK+MH9R
f5jPqE/Mb9Qv5jvq+9n8f/b8H75ZkWI=
       "]]}}, 
    {FaceForm[RGBColor[1., 1., 1.]], PolygonBox[CompressedData["
1:eJxdVX1MU1cU7zqQoahj4gQxousAsSyMKS1Q2h6RoGEdVgRTEVGZOGEC8b5V
xC8EoxDkQwSFMUJIgxOYECDCQI1A0AnrJmEaGcIEERmTociYo1vd9p7znCb7
o2lu7rv3nvM7v4/lMUlhsWKRSJTG/4T/7cWahdmeHIT25Ef9vUkBtlkuXyfw
a63Z8bcBOwV8Flx4bsGr/epv/KGtsmJlqpSDPmXKj4fT/MEhO+Rx/UoOjntp
voxX+kO+MVVT48HB/YIM66w//SAyUNXJVnCQoqv0edbsB2eMqXded+dgLF66
v+nAy/2xna4cXG7OmTXp5we9adzBXAkH6V4at0tmX5DGOolPLefgh6sPHZza
fSHlpsdznQsHitAee58MXxg5Xva9acl/9S3d4Au5+n3/JC7moHSVYfW4oy+U
JJeKLy/ioCkmta9+RC7cFzrgwAFfblZmgxx2OQ3reu05KPqpIONEuhz2JE1+
fnEeB8esbsxvDZcL9WVum8PB4dqmmA895BCVcKNk3IYD565HrSCSC/2u11lx
MLmme3djnwyW+H7yxnkRB9mzJs+1NspgWa5+420zE+7L0xfKBPxKRmYYRHsY
T0/oZbD04yeR96YZNPL1KSNlEF2ssW2aZOBUFl11eI0MDJKWJSm/MuE9dZtU
BnZD79m5jjHQ9OQPLHWSQXtlReiVhwxUFYPXam1lMKxbtFU5yF7id/KFj4B3
5cV7DKp3hIddmfaB6f7emtl3GQS76tN3PfUBz1gegB4GP8dLnxdN+Ah4sQvf
Wfb5853WnZbzU3XarfoOy/3894Y/rlnej0uaXJh72VKfaqzP07/JUv+M92j0
i3pLf/xxSV+NpX/+vqlbVRZ8YMHOtUPnLfitbz2SM8/ACF++vvVbyxjhb86Y
Hr9Zwmg+u4PinkYUMZpfnfbTb2cVMppvC3+g/zSj+e8o1jy6m8OIH+lcsIMp
ixF/xPfFprWZjPh11X3+nJYTjPiXXz7TvuU4I37y9511T2PEX5vtxWZJKiN+
7wmKS9IeYcR//vvY2kOM9NFd3R2hPshIPwXG1GarFEb6ygl5bCU6wEh/pcml
DR8kM9JnmUHiV7afkX6Z89w3g/g16tvkPVrr+mpf0D/u1z345azLFwo6Hx7m
Xr7xgYLu731ras1RtwB6X1jnxQdQfc/4eSTWBFD91/O8k62fBlB/E+Ntfiov
JfU/myecOFFJ+AhwKL5SEn7nGuz23RlVEr7A861xmYrwF+rr0qloPuziqX5T
rormt9pwSf5+h4rmq5CEHNr8u4rm/47L9N7NrmriR+aJyNtOm9TEHzu+vqyj
auJXCA/gmQtq4t8gT5/Ft9TEz3hRUtrcKTXx93pgTVy1LRC/99qalk04AvHf
bHzS1eEGpI/A9OF1klVA+pn77oqjIhWQvjyrFmi164D0l2BrKrfZAKTP8gDP
cOcIIP0W+r/20bEtQPp++y9jojQKSP8z+qFS+21A/oD76B94Hv0F70f/wffR
n7A+9C+sH/0N+0P/w/7RHxEf9E/ED/0V8UX/RfzRn3E+6N84P/R3nC/6P84f
8wH5gfmB/MF8QX5h/iD/MJ+Qn5hfyF/MN+Q35h/yH/MR9YH5ifrBfEV9Yf6i
/jCfUZ+Y36hfzHfU9//z/1/Gwo33
      "]]}, 
    {EdgeForm[Thickness[0.001370322704798299]], 
     {FaceForm[None], PolygonBox[CompressedData["
1:eJxdVXtQlFUU34hHCGoEJojxaAPk0SApu7CwuwdklKENEcFZUREpLEhhvF8r
4gNiiWBQUASRiCGHfAABA4wgoiMYkhAlYzoSQoqADEkIEimbWH2fec7O+MfO
zp373XvP+Z3fwzE2KTzOQCQSafmf8L+1WLXokAcHodfzN/+z3g9Mc+zP7eTX
YXPWfw6Y+8FnqwuLLF/sV/0gg7aKk25p7hz0yVN+3Z8uA6tDIQ/q3TjI8FSd
TpDLIL87TVXjysGdgiyjnL99ISpQ0cmWcZCirvB+1OwLR7vTbr7qwsFYgvvu
pj3P98e2OXHQ0pxrPOXrC73p3N48MQdaT5Xz2TkfcI+zMTjoyMEvF4etbC77
QMpV18dqew78Qq9beGf5wEhG2c+6pf/XZ7fWB/I0u/5NXMJB6YrylePWPlCS
XGrQspiDpti0vvoRKXjE2YQOWHGwXHU6J7tBCnE2Q+peCw6KfyvIytRKISFp
6qvqBRykG3YsbI2QwuZARfYWMw5Sa5ti33eVQvTOjpJxEw7e6rrfCiIpFHSn
BasNOZgO6Nne2CcBO5+PXzsl4iDPeKqotVECb+dp1t2YY6A17DisKZTA9xUn
S0ZmGcS4dh+Z0EjA4cOHUbdnGJzj65NHSSCmWGXaNMXAtiy6cn+ABL4Vn1+a
8gcT3lO2uUtgweC75k5jTOh3wM7m+X2hF4YZwMm7l2pNJTCsXrxJfpfBFzx+
Xz7zFvCuqL7NoComIvzCjDfM9PfWzLvFYLWTRvvRpLeAx5D6OhPm8fj4hLeA
Fzvzk36fP99p1Kk/P10XtknTrr+f/778ySX9+/FJU4vyWvT1Kcb6PGRN+vpn
vUajn9Xr++OPi/tq9P3z901fq9TjA5bbVg2e0uMX3Hogd0E5I3z5+oI3lTHC
fy5rZvxqCaP5bA+Kn4w8zmh+dWGf/mhcyGi+5/kD/UcYzZ/H//6tXEb80HKr
rXQ5jPhjcMdAtyqbEb8uuiw0O5/JiH/5J2Yvb8xgxE/+vmMu6Yz4a7K1eE6c
xojfnwTFJ4UdYMR//vu42n2M9NFT1ROp3MtIPzzfmg1TGOkrN+SBoWgPI/2V
Jpc2vJfMSJ9l5WLfst2M9Mts578exK9R3zqv0VqnF/uC/nG/7t7vx+y/9qPz
EeEuJ9bd86P7e9+YDkh19qf3hfXhBH+q7xE/j8Qaf6r/ymGvZKNJf+pvYrzN
V+Epp/7n8YQzSJQTPgIcft/JCb+iBvNdN0flhK/At0YHBeEv1NelVtB8WPXB
fl2egua3svysdHm7guYrE4fs2/CXgubvaD+zY4OTkviRlRl1w2a9kvgj1JeT
qiR+BfMAHj2jJP7x88hcck1J/IwXJaXPn1YSf68E1sRXmQLxe4epzmHCGoj/
T7sfdrU7A+kDtENrxCuA9GP2zrJUkQJIX26VlmFha4D0x993wmQtkD6/8feI
sI0E0m+B7JUPPt8IpO83n3Ynum8G0v8TzWCpxRYgf8B99A88j/6C96P/4Pvo
T1gf+hfWj/6G/aH/Yf/oj4gP+ifih/6K+KL/Iv7ozzgf9G+cH/o7zhf9H+eP
+YD8wPxA/mC+IL8wf5B/mE/IT8wv5C/mG/Ib8w/5j/mI+sD8RP1gvqK+MH9R
f5jPqE/Mb9Qv5jvq++X8f3n9H7EClNU=
       "]]}}, 
    {Thickness[0.001370322704798299], PolygonBox[CompressedData["
1:eJxdVXtQ1EUcZ+AgIkQCZHjKoyQTLqTijrvjuC8CBoSVxDCABidyBsZjFkRo
QAQZJVExpWRGDCRBjAjRISBC5oIQkUCgI+ZikgycqyG6RlEehbZnfXdn+uPm
Zmd/+93vfl5fj+SsaJWxkZFRCf0Z/vOFHm4L4wQqqjJtSs/L4HHIyrUJuvYp
s9fuipeBpnvmowK6/sBeO+JrK4MfdHuddWMETGOthCYjUpi1cx10/G9976gU
bleWrVs3SmDOy8/c9jUpXGgT5/84QsBBO7JYYCoFm4Gu1PeGCegLFf4h/RJ4
2rkmcXCIwLjn1HLREQmkGWWNPRgk8DxdhkVIwHqgK+DeAIGt7fdXm9dIYLrH
ylLdT+Dct+6tQ98HQJt4qVfZ929/HdUBkFkimJhQE9jbva+yTBUAf8ypv3Lv
IXDp+uvi7X4Bhnq/bvmaQF1Y+/1Nj8XQkXxQK+8k0BVhaex9Swxqq3Mmtl8S
iJlpqH63TgwWzjW3+64QGKX9PcwVw75Jm1+2txA47SCI1UeJDe893NNEYFWT
/9seLzFsPH8UnmkkkJ16aj7HWAyboy6WSy4QeJvW87kjMuA3FVlLwITi1dgr
guXelCaoJjBruOCiCCgfWS5VBOJTZNPSChG8nCesmz5NgD43uzhfBE/9ad95
rIIApWfkZ9WTet6e5QQEtF52rAiKWtqz6w8TqNE3Xo+MFBn6M7UrIUDh0xQH
P/l+R3Yhgcu0wU2BIghdmZ9T5xGYp3wkSkVw1ZIUrs3h+03KmPGMTH7eYusG
1U9pvD79vjlJxe8vEfS7PVTy/mIPtIg+3cn7p/inquL4+0765QmDY/j7ab2/
RW9xfOIu+W8Lj+L4KWOiq/aHc3xpf9F9oRx/KscHvsGcnyKtfPmanPN3465C
kynl/I6d2vkoRMz5p/jrg17l+jhr7rx+lx/Xj1POpHHzS1xf1B92Hj5cf5/5
Dw998yLXJ61Xe/IFrl+3hXSz4xu4vou18vc7n+P6N/Bv78n9oVPUJzW6c/98
rozpTXfj/mqghkhdz/3XZkm6z7pyf7aLl7aYuXL/lrfecWx24f5+dqCr84QL
9z/uH0/XFdTrZOy8YX9SGMjqm3iXnRHkBLL74yVtN+w7All/jzT5aYvLgaz/
3dZxkg9lcva+hVXN0s0COXu/ZytltEvO8EmQtIUPL8oZfhbNLgmprwQxfOuc
fN+Jyghi+Bv6290QxPgBquYzU0GMPy+zko9vrVUwfmm52aVgBeM/9Fi67i+i
YPrYkSJL6q1VMP0kUoGIhhRMXz21TpdhQcH0l1vpINizBpg+N/qZ/650A6Zf
4dVP9KabgembntdHKIDp36ZUfdNjGzB/KO+OJh+KB+af6TdPVClTgPmLyjHi
SgYw/72RbB2XlgvMn1+4JNQfKADmX0dq0JmDwPz9XV3Y/opDwPy/UkQVXQos
H3Af8wPPY75gfcwfvB/zCfvD/ML+Md/wfZh/+H7MR8QH8xPxw3xFfDF/EX/M
Z+QH8xv5w3xHfjH/kX+cD6gPnB+oH5wvqC+cP6g/nE+oT5xfqF+cb6hvnH+o
f5yP6A+cn+gfnK/oL5y/6D+cz+hPnN/oX5zv6O//z/9/ANF9hvs=
      "]]}, 
    {EdgeForm[Thickness[0.001370322704798299]], 
     {FaceForm[None], PolygonBox[CompressedData["
1:eJxdVXtQ1EUcZ+AgMkQG8IanPEoy4UIq7rg7jvsiYkBYyRADaHIiZ2A8ZnkI
DYg8xlBRijCZEQNRBHMuwoaAEJkLQgICkY4YYpIM7WpIr1GURyntSd/dGf+4
udnZ3373u5/X1yMxI0ptamJiUkJ/xv88kYfb3BiBiup029IzclgOWboyTtc+
ZcLJ3XFy0HXNnMin68PCyRFfOzn8pN/nrL9OwDzGWmQ2IoNb9q4Djv+v7x2R
wY2qsrVrRwnMevlZ2r0ug3OtkryfRwg4TI7M55vLwLa/M/n9YQKGAqV/SJ8U
nnWu3TUwRGDMc2qx8EMppJhkXH8wQOAFugwNl4JNf2fAvX4CW9vuP9KslsJ0
t7WVto/A6e/cW4Z+DIBWyUKPqnelv/aaAEgvFoyPawns68quKlMHwN1Z7Tfu
3QQuXH1Dst0vwFjvj82XCZwNbbu/cVkC7YkHJxUdBC6HW5l6X5OA1vq0md3X
BN6ZOV/zXr0EVjnX3ui9tNLfwxwJZE/Y/ra9mcAJB0GMIVJifO+h7osElnV5
f+71ksCGM0fguSYC2cmVd7JMJbApsvGo9NxKPZ+bYiN+UxF1K3g19YhhsSfp
ItQQ+H2UXtAoBspHhks1gfgk+bSsQgyv5Irqpz8h0OfeklmUJ4Zn/hZ2lFcQ
oPSM/Kp+Us/b8ygBAa2XGSOGwua2zIZDBGoNTVcjIsTG/sztiwlQ+HRFwU++
35FZQKAlM7lyY6AYQpfuzGpzCdylfOySiaHVihSsyeL7GlX0WFo6P2+1db36
lxRen36vSVDz+0sFfW4PVby/2APN4rM7ef9G/tWx/H2Vfrmi4Gj+flrvX/Hb
HJ/4C/7bwiI5fonRUdX7wzi+tL+o3i0cf6HrwAPfYM5P0aRi8YqC8zd4W6lL
l3F+xyp3Pg6RcP4p/oag17g+Tlk6r9vtx/XjlDVhqnmZ64v6w97Dh+vvc//h
oW9f4vqk9eo+epHr120u1eLYeq5v2t8HHc9z/Rv5F3pyf+iVDQlN7tw/9L09
qW7cX43UEMnruP8ofl2nXLk/2yQLmy1cuX/LW246aly4vykfHcdduP9x/1iq
Pr9BL2fnjfsTokBW38y77KQgK5DdHydt/V7YHsj6e6zLS5lfDGT977GJlX4s
V7D3zT3SLQzmK9j7PY2C61QwfOKlrWHD8wqG3yqNS3zyq0EM33on33cj04IY
/sb+9pwPYvwAVfPJqSDGn5dF8afX1igZv7TcrYVgJeN/S3mq/h+iZPrYkSRP
6KlTMv3s6gy3Eg8pmb6665y+hDkl019OlYNg72pg+tzgZ/mXyg2YfkVffWYw
3wRM3/S8IVwJTP+2pdpBj23A/KG6PZpYEgfMP9NvHa9WJQHzF5Vj+KU0YP57
M9EmNiUHmD+/cIlvOJAPzL+O1KAzB4H5+4f60P0VJcD8v1RIFV0KLB9wH/MD
z2O+YH3MH7wf8wn7w/zC/jHf8H2Yf/h+zEfEB/MT8cN8RXwxfxF/zGfkB/Mb
+cN8R34x/5F/nA+oD5wfqB+cL6gvnD+oP5xPqE+cX6hfnG+ob5x/qH+cj+gP
nJ/oH5yv6C+cv+g/nM/oT5zf6F+c7+jvp+f/0+v/AKF3jgs=
       "]]}}, 
    {Thickness[0.001370322704798299], PolygonBox[CompressedData["
1:eJxdVX1M1GUcZ7zthhgMGCPHSszO422A2B33xn0xT8Mwoxfy7KSLt8TxIvwe
7PIUeWkSlWixIGZE11S0UYIzZK6anYZ1vA6PDC2wkCETd5u8auH1/LTv97b+
uN09e+75Pt/n8/aNyCp+KdfTw8Ojkn/E78O2OZmxkkFdY1FQ9RdqmFlyXNLy
dUxN6MibBjWsTUysH69g8F7oSH9csBqmpAn+W/naJ+OxWK9+FXQ0O1srDzxa
361Vgcx4eHRfOYPb0gRJ8CYV3JImyNbvZxA20r9g8VFBnW3unyELA+c+3TPP
/qSEb/mF8XsZDK26fq/8oBIWy3fJdpgZrOZLfaoSZmXGYsMeBhs7Z5balith
Q+dMxBrG4LNLK9t7riTBu7fTuy6XPOrv3NEkePFQ41eaYga7vmP1NblJsN40
sbumgMHJ7ucV6QlJMC8zVp/KZ2DVd85EuRQgaQvffiyPwflUf8/oAQWEfLOp
8J1sBq+MHz/6llUB/Np1USYGg7y/+TIF1KaYIruMDD4O885wpinE99pWGxgs
OcxTeVIFxEvazCWvMijd+dEdwVMBGr+rF1vSGbzM68X8KRfxC+/YwsCL49Vq
kz+seyKVwc2HP+QiPo4qPQNDjnpMVSeHC3br0xtTGPDnllaY5eByubLvahhw
evpv5MpFfCW1SQy8eb3SDDnwtt5fto7B587W7s2b5WJ/WZY4Jr7DUZEiF78l
16IYnOYNRmnkYBQFIGVwh/ORqZKD3ao/+HaEe5/v/j4c7j7PuyzSh7nr8/93
Xg5239/U1BSZGeDuj6sK/Ja5++f9lPb5ut/Xynk55el+P6/n2/JAIHx2a/1e
a78vEH7mKal1dF4gfEX5Rs8IhH/MmWZXo1MgfhqKgryk0wLxd2NvyOivtwTi
l/MhaZsQiP8jtrnFE38JpI8zzc41v4wJpJ+1kjb/kD8E0td0etcTtdcE0t+P
dutw5G8C6ZPXO7kwLJB+FbUpgbNXBNL3pxyglUMC6Z//31w+KJA/XA5zfsCA
QP65OCfrdfQJ5K/vWX3YYK9A/uu16rs9/1uL/uzv7U0r6hHIv1/qO58K4Wv0
d6QoALtA/sf9DwsmLccm1XRe3L8aq6H6XtE1Dd6Chu43KM/+HHpOQ/094H0v
3NNQ/9mB25RH1Fp63+ySY9Fu0dL7V7VzRs9rCZ/tyrPP9S1oCT8/7tOdicmE
r3VF3I60wmTCX+wv+3gy8QNczQ3Xk4k/qW/lJwMBOuKXl7u5mKIj/jd8UDD5
d4mO9PF6jvoNW4uO9JPJBSLv0ZG+fmhZcRpmdaS/svow77zlQPqUJUimTU8C
6TeWN+ITD6Rvft6ZqgPSf1D1BXvEFiB/mCYGs6oMQP4Z23qo0ZQD5C9+LLWj
EMh/L2QFbssvA/Ln1zzW9luA/Ps4N+j4ASB/cx731FUB+f9+OVd0NVA+4D7m
B57HfMH6mD94P+YT9of5hf1jvuH7MP/w/ZiPiA/mJ+KH+Yr4Yv4i/pjPyA/m
N/KH+Y78Yv4j/zgfUB84P1A/OF9QXzh/UH84n1CfOL9QvzjfUN84/1D/OB/R
Hzg/0T84X9FfOH/Rfzif0Z84v9G/ON/R3/+f//8CgICeFQ==
      "]]}, 
    {EdgeForm[Thickness[0.001370322704798299]], 
     {FaceForm[None], PolygonBox[CompressedData["
1:eJxdVXtM1VUcZwjsDjEYMEaOFZhdL68BYr/LfcD9YqJhmNEmCSERr8DxEM7B
bqLIo0mUoo6CmBHdpqKNCpwhs8fsqli8h5cMLbCIkEndTZ5aSOcXfb9384+7
e8/OPed8v5/X1y+t4KVMezs7uwrxkb+PmmdVyeUcaurz3Ss/1sH0ouVKpFgH
VXkNv5aog/Xh4bVjZRze9hruC/HQwaQyzGW7WDsmPBa8ok8LbY3W5vKDy+t7
1VpQJR8d2V/K4a4yTOGxRQt3lGGqjQc4eA/3zZc4aqHGPPvPYAkH637DM89e
1cCX4sHQfRwG19y6X3pIAwulu1W7jBzWimVMrAZmVMkFiXs5bG6fXmxZpYFN
7dN+6ziHD6/4tnZfj4C37sZ3XCtcru/CiQh48Uj9p/oCDru/5rVVmRGwMXV8
T1UuhzOdz6vjwyJgTpVceTaHwycx7dMBS2pQtPgknczi8FWsi31gvxo8P9+S
92Y6hx1jp068blKDeHZDQOpyfXPFaqiOTvXvSObwnrdDgjVOLfdrXpvIYcli
nMxSqiFU0WIs3MGBZx//k9mrQe9843JT/PJ9Qb9KMn4+bduW8Wo2SzAg7j0d
y+GP/35IMj6WihgOSRm6UW2NBJe6TE9vjuZw1be1qMwowdLSUvo9PQdBT9/t
TEnGV1EdwcFB3FeUIIEo652VGzh8ZG3u3LpVkutLKwnhch+WsmhJ/lbcDODQ
WpR9PEAvQbIsACWHvwQfKVoJukwxh97ws+2L3Z+HfGznRZX5Md62+8X/2695
2N5vaGjwT3G11SdUBc4rbfWLeop6nWz9NQteztrb+hf3OTU9ZITPnkjnl1sf
MMLPOKk0jcwxwleWb+A0I/yDzjUu1VsZ8VOX775COcWIv9v7PEd+vMOIX8GH
omWcEf/HzLMLp39jpI9zjdZ1P4wy0s96RYuL5y+M9DUV3/FE9U1G+vuuyzTk
/xMjfYr7zswPMdKvujrabeY6I31/IADyHWSkf/F/Y+kAI3+IvnJc+xn55/Ks
qsfSy8hf3/Ba74EeRv7rMcV02v+/lv3Z19MTl9/NyL+ir6c8xRr97S8LoIuR
/3H/cO5EyckJHZ2X928E6+n+FYFVdQ5MT+8nas5/73VBT/U9FHXP39dT/elu
OzXHdJHU38yiZaGrJJL6XyML7mIk4ZOkOf9c73wk4ecsfJodHkX4mlaH7IrL
iyL85frST0URPyDUXHcrivhTOpW/3+9qIH7Fdb8vRBuI/03v5k78XWggfbyS
oXvV3GQg/aRcjHWRug2kr2+bVn8BMwbSX3Gtt0PWKiB9qsIUU6lPAuk3WBTi
GAqkb3HeGmsA0r975aUuv21A/kgdH0irSATyz+j2I/WpGUD+Esdi2/KA/PdC
mtvOnGIgf34mYu1ACZB/HxcGHTsI5G/B496aCiD/PygViq4Eygfcx/zA85gv
eD/mD76P+YT1YX5h/Zhv2B/mH/aP+Yj4YH4ifpiviC/mL+KP+Yz8YH4jf5jv
yC/mP/KP8wH1gfMD9YPzBfWF8wf1h/MJ9YnzC/WL8w31jfMP9Y/zEf2B8xP9
g/MV/YXzF/2H8xn9ifMb/YvzHf396Px/dP0vqPWlgQ==
       "]]}}, 
    {FaceForm[RGBColor[1., 1., 1.]], PolygonBox[CompressedData["
1:eJxdlX1MlXUUxyHE8ErsQgyV2CVZ0K1gRMZz37jc03gZDEFBNLwgLxdk0J7n
wZyWwXLJS+YEruaEPxpvYTPISh0zIEu6jGh4SQwmTljMVxQihoTyEtDvwZ3z
aH/cPXv2u8/5nfM9n+85Gy0FSbufc3BwOMR+0tO3bDyxVS9CZbXoUZJpgPsL
TUeK2Psx28zXWRsMkJubG9Cte3Ie3K+HP+It62u1ImxYtaPSsVIPOYaRLU4a
ETpn1GmTsXpIalX9NPe2CCpzzo9uz+uhP96ytfQtEdpUZeP7u3TAHnNfBYug
DnEJNJTpgB9daMoKFGH+4HsX90Xr4J/Fga3tahFsM+ph7Rod/JXY+uf5V0Tw
KOnoqenVQjk/GpHwsghFnt91t53QwtrBxj3Wl57k15iqhXrv4O0feYkwPHdw
rMBfC6UdPTfd3EV4pE6zclMaKd7qbWtFKPAogRcuacA9RdcS4ywCC2NUWDXw
epr1xsMlATp6GroisjQgji7kJ88KcHHfifV9oRrwLOlI2jMlQKrVtr/LVSPV
WxY7JsCbLmd89Pc4sChTpm7dEsBut2+OtHFSnodNQyvxoubrORiIt2gt/QLU
Tp6O3lvMwZdRF6bjLwvA5LPacjlJnybnTgF25hgyHBM4+ORkRFx5+8p9M5Fa
DpaXl7vvnBOgvFr8vNGfk/qh9GgSQJJvkxcn5eG5rl5Y0U+h4KT8uh5VCTAW
EOICjpykt3tLhQCfjidqHyyEAkt/PLFUgFdDWAHzocD+lvx3oXzO6Ehvfl/+
Pk5zZO6zPDl+BdO9IkO+n+lc3bZDzu9yQ9QH7gly/iyfmuooub6rfkNzCUa5
fhavUB8q69Nrt7vuCpL1u3bgQW2bv6wv66dqm0rW/123oMLAdXJ/UnMMdTFK
uX/hisGi5jVyf6MvTC8mOwnUf6bHi3GLPPHBOGq2PuaJH8bnWf+HPPEVc7PQ
UznBE3+M+87E+zzxyeJ9M3GbJ34z7/a13xvhiW8zM5BpmCf+xxif/17nyR9M
J1/VNZ78w/rh1dTPk7/u9vkN1V3lyX8sD7NzH0/+fC3NWjz8O0/+XRo48I6a
vaO/JX7He3nyP54znxWdOm145vvBCQPFd3rjcNWqTWF0/05dy29eH4ZRfixO
/uO2MMo/W5miO7YQRvUxHWd7DEaq3+/s3rzjhUbSx8xs2fuDkfRTnPEx500b
Sd8G7+Bdm4PCn9E/e3c49QdC0/VVX4RT/wJWHzp55Uo49ZeFuzPraKL+Rx5l
zggxER+Mmwxbhon4SW+PdeWOmoivS3Xe30OLifiT/GG/YSI+EyzK678smYjf
oPM1k85KIL5/rvOejPUF4l/iY2MQkD+YDpZiHZB/RrZUVGdGAvnr1zhN7Ll4
IP+x+1LytwP581sf86mPU4H8y3hwu50B5G87i1tpAfL/Cn/ZQPMBz3F+4Pc4
XzA+zh+8H+cT5ofzC/PH+Yb14fzD+nE+oj44P1E/nK+oL85f1B/nM/YH5zf2
D+c79hfnP/Yf9wPygfsD+cH9gnw9vX8k/nA/IZ+4v5Bf3G/IN+4/5B/3I/oD
9yf6B/cr+gv3L/oP9zP68+n9LfkX9zv6+//7/z+PHY0C
      "]]}, 
    {EdgeForm[Thickness[0.001370322704798299]], 
     {FaceForm[None], PolygonBox[CompressedData["
1:eJxdVXtMVXUchxBDJHYhhkrskizYrWAMjXNfXO638Rh3PJSHhpf3BRm0c47k
tAyWKx6ZU7iWE/5oCITNICp1zIBK8RLpEJSECRMW84lCxJCQV7B+B/f9HvWP
s7Oz38739/1+Xt/Nlj2Ju1+ys7MrYY/09imfSGjViVBZLbqXZunh4VLj4WL2
fcw2+132Jj3k5eX5X9Y+PQ/q18GNOMvGkxoRNq3ZWWlfqYNc/eg2B7UInbOq
tCmTDhJblb8tvCOC0pz7i+vLOuiPs2wv2yJCm7J8Yn+XFthr4dsgEVTBTgH6
ci3wY0uN2QEiLB58/9d9UVr4d3lge7tKBNusakSzTgt/J7T+de4NEdxLO7pr
ejVwlB8Lj39dhGKPHy+3HdfA+sGGQutrT/trSNVAnVfQjo89RRhZODi+x08D
ZR3dt13dRHiiSrNy02qp3tqk9SIUupfCKxfV4JaibYl2FGGoodDgbFXDW2nW
W49XBLjUXd8Vnq0GcWypIHlegAv7jm/sC1GDR2lHYuG0AOlW2/4uF7U0b7lp
XIAtTs3eugccWBQp03fuCHCtpyc2wsZJfR4yDgtg666PXKzjYCDOorH0C1A3
dTpqbwkH30Sen4m7KsAc68+WxwHjo9GxU4DUXH2mfTwHJSfCY462r943G6Hh
wN7O7sq9s4I071cNfqv1FO6NAnzK4NvqyUl9eGyoE+B3hp+zMwdJrcquJ1UC
jPsHO4E9J83j1lIhwOcTCZpHSyGrvCSUCRIfzd6LIdI7+Z8i+ZzhldH0gfx/
rPrwwhf5cn0J94pM+X6Gc3XbTrm/q/WRH7rFy/0zvGqqI+X5bvgOL8Qb5PnZ
f0W6EBkfhqNLeqCM380Dj062+cn4sv6USUoZ//dcA4sCNsj8sHtqoxUyf2HO
g8VN62R+o87PLCc7CMQ/o/PVmGWe9MF01GSd40k/TJ9n/B7zpK/o20Ueikme
9Md035nwkCd9snrfT97lSb9Z9/vaH4zypG8zM5BxhCf9jzN9/jfEkz925ep9
lDd58g9zq2djP0/+ut/nO1z7J0/+Y32YHft48uebadaSkWs8+Xdl4MC7KvaN
/pb0O9HLk//xnPms+NRp/XP/D07qqb7D24eq1mwNpft3aVuueH4USv2xOgVz
baHUf44iRXtsKZTmYzjOd+sNNL/vmb35XxYZCB8zs2XvzwbCz7nZ25w/YyB8
672C0mMDw57DP2d3GPEDIRm6qq/DiD//tZ+duH49jPhl5e7N2xuJ/4gjLImC
jaQPSZ+2TCPpJ6Pd5MIdMZK+LtZ6/QQtRtKf5I+eW0bSZ7xFMXRpxUj6DTxX
M+WoANL3hVqvKZMPkP4lfWwOBPIHw8FSogXyz+i2iuqsCCB//RGjNp2NA/If
uy+lYAeQP3/wNp/6JBXIv0wPrnczgfzdw+pWWoD8v6q/HKB8wHPMD/wf8wXr
Y/7g/ZhP2B/mF/aP+YbzYf7h/JiPiA/mJ+KH+Yr4Yv4i/pjPyA/mN/KH+Y78
Yv4j/7gfUB+4P1A/uF9QX8/uH0l/uJ9Qn7i/UL+431DfuP9Q/7gf0R+4P9E/
uF/RX7h/0X+4n9Gfz+5vyb+439HfL+7/F7//B/1sje0=
       "]]}}, 
    {Thickness[0.0011739097837772095`], 
     LineBox[{{241.5342, 27.6777}, {249.2332, 27.6777}}]}, 
    {FaceForm[RGBColor[1., 1., 1.]], PolygonBox[CompressedData["
1:eJxdVXlQlVUUf2E5KJRsscoaKEKIYnyP5S1HQgHDCRDtaS8WiRERQYKLMBCJ
Q4Aio1ihYUBGsgQYEDj4ZBE0Id9AyBJLSoRjaCDSgKSk0vdwzr3ZH2/efHO/
79xzfue3WO6OCQhXEwgEafxP9Z/oYGk+O0zAZ+2C5dMMd7gZIbjUzz9v2ZnR
8KvUHVYWBh1J5p+9+fPyx27QmytXGx8i0Jf/R0FynRucUTcpNOKfU49d3Lf3
gBvotCv69AYJDE7PXs9ycIOeXLnZ8C8E4utf/+fBhCvw981E9hMYaz/tXl/h
CkVBa5QdvQT4Y+VUlCuM3fvC7OGNxXoTtY6uMPJZZvhfPxPoMvIfNph1gbWW
5oYtnQS4CsnABoULRO/4+Hyw8nl/poddwPVR29d9HQTyTqyYv/eOC9gptfaY
XyNQ3TJZWG3goqqXtPEKAbtyXb/MO0KY1vf2E10mcNLtpa3p9UJ4YhgXpt1E
IDnUqb8pUwiFQWvs2y4SSNSwtt0iF0JsZba53wUCBqu2fSrdIAStdkVDYy2B
yULRm3WaQjCMG4he9j2BrLAP5M13ObAmagphBYGUUKft8e0c3MiV6/iUEtiV
4bJjsoyDhpyl05JiAjV8f6IcDhIcLJXGRQR4OKKT4zkoc+40GclfvO+VliAO
xiPtdx3NW5z3rKkvB9258mcWJwmo2q8ScSCISTtUnPMcv/R1nKo/me4RAiVN
rQaK1ZxqnoXYdAIeh8e8wqw48Jy/P3H5EwK3209fyrPgoFYzNmVFMjv/LiSw
Z38C+375ZpvwW7GsPv9+ZfB+dn/ayz+az0Ww/vj1cN98yPrn+4kID2HzHV9/
0GGjnM3P13vCyRg+sjLnrd6BDL+QwIBTCX4MX76/gCu+DH89058eOvqw/aQO
iR83bWL767gj7Yv2YPvl9/HsbSnbP8/PBxIR40e+uolZqCvjj3HcgFolx/jV
13hbz/Itxr9y505l63rGT75e0XFHxl/z2ailxxwYvw8NiZMa7Bn/+fdj9O2Y
Psal3waX2jL9VIQEtkWtZvo691vzaxGrmP7qNGMb822YPi8IH3kstWH6PVr9
u1GlNdO3Ns/fHGumfzz3WpKYbdblTr9XnfvriWj95laDktSdInq/brfn4IkC
Ee2vYd+ypNhREe3ftPSu93IrMZ3v/Ofh6pt2i+n8NzcvSdQ4K6b46HV7yrxG
xBS/qx5Ve8eMJBTf92taoq5tk7yA/61sCd3PvHLKR6tNQvc3+pX2OZ85Cd3v
nh/+nPnIVkr3z08/R2RSyg99np+iDCnlj7H/sEl1jZTyK5mraFYMSyn/ekdG
NYoFQPmZkdI9U6ADlL/ZT8P/9ngDKL9XTozNZTgB5f+BrqyeIACqj+Z1X0a2
+ALVj/jM9qKC94Dqy/rUgt9UCFD9VVYNBpdEANWnRoRVpSIaqH4PvmumbxEH
VN92919N5W2T6l923elqTQJQf8Bz9A/8Hv0F66P/4P3oT9gf+hf2j/6G86H/
4fzoj4gP+ifih/6K+KL/Iv7oz7gf9G/cH/o77hf9H/eP+YD8wPxA/mC+IL/+
mz8q/mE+IT8xv5C/mG/Ib8w/5D/mI+oD8xP1g/mK+sL8Rf1hPqM+Mb9Rv5jv
qO//5/+/OLGO3Q==
      "]]}, 
    {EdgeForm[Thickness[0.001370322704798299]], 
     {FaceForm[None], PolygonBox[CompressedData["
1:eJxdVX801WcYN22OxlYhQn4OiaE033tx3ftkCaUzpHYzQ8xJEplecUjN7NJw
lrWVaahpZC7DcLj5EbU09zDzY8nKzNbKSHXISiv73rbnfbf+uOee73m/3+d9
ns/z+WERER8Ypa6mppbB/1T/yQ4WZrMjBHwdFywey9zhWrTauSH+efMOWdNP
EndYWRx6JPXf84qHbjCQH6J+8yqBwcLfi1Lr3eCkpnGxIf98KLd5z+59bqDT
pRjUGyYwcne2O9vBDfrzQ0xHfiRAGpY/ujPpCvx9MzFDBH7rKnBvqHSFktDV
yssDBBqXP1JOx7rC+MSnpvd/IJCe2zxZ5+QKo8eyou59T6DXMGDEYFYIjhZm
K9p7CAgqxVfWKYQQt/1gdZiSwCa+P5MMIbg+6Dw1eJlAwdEl8xObhWCnXLrL
7BKBuvap4hoDoapeyvoLBOwrdP2zbgjgnr6Pv+g8gWNuz23JbBDAkxWJkcta
CaTtdB5qzRLAqdDV9p3NBJK1rGw3hQggUZ5j5t9IwMBm6weSdQLVvE0tdQSm
ikWv1msLwCjxStzirwlkR74d0naLAxuirhBUPq23bX8Xp8JPx7ecQLBMuH3q
LAeKPI274lICtXx/ojxOhY/SqIQAD0dc6n4OvnLpMR4tfHrfC+2hHEzE2Ad/
eJyAj+PCaRM/ToXvE/OPCajarxJxoB7/3uHSvH/wy1zDqfqT6h4hcKa1w0Cx
ilPhvZCQSQAyxr0jLTnwmr89ef4QgfGugnPHzTmo105IW5LKzuXhQf17k9j3
2huto64nsPr8+/Kwvez+95//1mwumvUnPVjNffEO65/vJzoqnM2Xv/aAw/oQ
Nj9f7y9OyvAJPuuyxSeI4RcRFHgiyZ/hy/cXeMGP4a9v8t19J1+2n8NXPR62
erH9dd+QDMZ5sv2q8HtdwvbP439HLGL8KNQ0Nt3pyvjD71ddzjF+Dbb8qmfx
GuNfhUuPsmMt4ydfr+QjJ8Zfs9lYjVwHxm++v5Qme8Z//v14fTumj5uSM2Hl
tkw//LydsauYvsp+bns52obpj8evpdCa6bNR8MBTw5rpN6fmF0O5FdO3ir95
Vkz/eO69KDnHtNf9f98H6Ilo/bYOg7L0HSJ6v27fhuGjRSLaX9OexSkJYyLa
v0n5LZ8XLT3ofNWfRGl6RXjQ+a9tXJSsddqD4qPXt0HqPepB8bvoWbV73FBM
8X2rtj320lYxxZ/nm8X1HDHdz7xy2ndpp5jub+zzZV/6zonpfnd988fMu7YS
un9++jkilVB+6PP8FMkklD9GASPGNbUSyq9UrrJNMSKh/BsYHdMqVQPKT1la
30yRDlD+5jyO+tPzFaD8Xjk5PidzBsr/fb3Z/aEAVB9taz6LafcDqh+Pk9tK
it4Eqi+rEwv+0+FA9SevGg4riwaqT61oS7kiDqh+D7xhqm+eCFTfdrdfSudt
k+pf2u18sTYJqD/gOfoHfo/+gvXRf/B+9CfsD/0L+0d/w/nQ/3B+9EfEB/0T
8UN/RXzRfxF/9GfcD/o37g/9HfeL/o/7x3xAfmB+IH8wX5BfmD/IP8wn5Cfm
F/IX8w35jfmH/Md8RH1gfqJ+MF9RX5i/qD/MZ9Tnf/NbpV/Md9T3s/n/7PPf
Nf6Wew==
       "]]}}, 
    {Thickness[0.001370322704798299], PolygonBox[CompressedData["
1:eJxdVH1UjQcYT5JmarJ8RZJCtDQT7vu1fmSTpClpV+cebSlSPRUpmhxiSdTN
xyQxtqmkYZ0OmZhD46oti00cNpUQDY11lNVWe9777q+959xz/3je93me39fj
EpEQHGVpYWGh55/677y0LWxWIMGlbFX0zmkCZq9IeF6ziLDlSdC3xmECvnI9
k7YsjBBeOXegYYAAm23OS+PDCWGRUmNdjw630pNMlyMJmLak0uelDgnPM2oW
xBBurm0d36dNh7fPTshtTyA0f+JwYkWrDqlXJoq7kgkemUNv//RIh188ouwn
[truncated: 1,209,283 more chars]
